# Supplementary material for: Exploring the Synergistic Secretome: Insights from Co-Cultivation of Aspergillus brasiliensis and Trichoderma reesei RUT-C30
Source: J Fungi (Basel). 2024 Sep 28;10(10):677. doi: 10.3390/jof10100677 (PMC11509050; doi:10.3390/jof10100677)
Supplement: Supplementary file 1 [file jof-10-00677-s001.zip]

Archive with 3 entries (3 files):
- Supplementary table S1.xlsx
- Supplementary table S2 .xlsx
- Supplementary table S3. .xlsx
