# Supplementary material for: Exploring the Synergistic Secretome: Insights from Co-Cultivation of Aspergillus brasiliensis and Trichoderma reesei RUT-C30
Source: J Fungi (Basel). 2024 Sep 28;10(10):677. doi: 10.3390/jof10100677 (PMC11509050; doi:10.3390/jof10100677)
Supplement: Supplementary file 1 [file jof-10-00677-s001.zip › Supplementary table S1.xlsx]

## Sheet: All_proteins
Supplementary Table S1. Identified proteins from the secretomes of Aspergillus brasiliensis and Trichoderma reesei RUT-C30 mono- and co-cultures
Protein Accession	Gene	Organism	Protein Full Name	Protein Unmodified Mass	Number of Proteins in Group	Unique Peptides	Shared Peptides	Number of Peptides	Number of Unique Peptides	Sequence Coverage Fraction	Sequence Coverage	Sequence Coverage with Mods	Fragment Sequence Coverage	Modification Info List	Intensity_AB + C30 0h (1)	Intensity_AB + C30 0h (2)	Intensity_AB + C30 0h (3)	Intensity_AB + C30 24h (1)	Intensity_AB + C30 24h (2)	Intensity_AB + C30 24h (3)	Intensity_AB (1)	Intensity_AB (2)	Intensity_AB (3)	Intensity_C30 + AB 24h (1)	Intensity_C30 + AB 24h (2)	Intensity_C30 + AB 24h (3)	Intensity_C30(1)	Intensity_C30(2)	Intensity_C30(3)	Number of PSMs	Protein Decoy/Contaminant/Target	Protein Cumulative Target	Protein Cumulative Decoy	Protein QValue	Best Peptide Score	Best Peptide Notch QValue
A0A024SH76	cbh2	Hypocrea jecorina (strain ATCC 56765 / BCRC 32924 / NRRL 11460 / Rut C-30)	Exoglucanase 2	49622.1	1	PSANTGDSLLDSFVWVKPGGECDGTSDSSAPR|SGKQPTGQQQWGDWCNVIGTGFGIR|QIVVEYSDIR|PGGECDGTSDSSAPR|DCAALASNGEYSIADGGVAK|QPTGQQQWGDWCNVIGTGFGIR	LYIHAIGPLLANHGWSNAFFITDQGR|VPSFMWLDTLDKTPLMEQTLADIR|TANKNGGNYAGQFVVYDLPDRDCAALASNGEYSIADGGVAK|TLLVIEPDSLANLVTNLGTPK|VPSFMWLDTLDK|NGGNYAGQFVVYDLPDRDCAALASNGEYSIADGGVAK|GLATNVANYNGWNITSPPSYTQGNAVYNEKLYIHAIGPLLANHGWSNAFFITDQGR|QPTGQQQWGDWCNVIGTGFGIRPSANTGDSLLDSFVWVKPGGECDGTSDSSAPR|NGGNYAGQFVVYDLPDR|TPLMEQTLADIR|TANKNGGNYAGQFVVYDLPDR	17	6	0.44374	mivgilttlatlatlaasvpleerqacssvwgqcggqnwsgptccasgstcvysndyysqclpgaassssstraasttsrvspttsrsssatpppgstttrvppvgsgtatysgnpfvgvtpwanayyasevsslaipsltgamataaaavakVPSFMWLDTLDKTPLMEQTLADIRTANKNGGNYAGQFVVYDLPDRDCAALASNGEYSIADGGVAKyknyidtirQIVVEYSDIRTLLVIEPDSLANLVTNLGTPKcanaqsaylecinyavtqlnlpnvamyldaghagwlgwpanqdpaaqlfanvyknasspralrGLATNVANYNGWNITSPPSYTQGNAVYNEKLYIHAIGPLLANHGWSNAFFITDQGRSGKQPTGQQQWGDWCNVIGTGF…	mivgilttlatlatlaasvpleerqacssvwgqcggqnwsgptccasgstcvysndyysqclpgaassssstraasttsrvspttsrsssatpppgstttrvppvgsgtatysgnpfvgvtpwanayyasevsslaipsltgamataaaavakVPSFMWLDTLD[Fe[III] on D]K[Hydroxylation on K][Formylation on K]TP[Hydroxylation on P]LMEQ[Deamidation on Q]TLADIRTANKN[Deamidation on N]GGN[Deamidation on N]YAGQ[Deamidation on Q]FVVYDLP[Hydroxylation on P]DR[Citrullination on R]DCAALASN[Deamida…	mivgilttlatlatlaasvpleerqacssvwgqcggqnwsgptccasgstcvysndyysqclpgaassssstraasttsrvspttsrsssatpppgstttrvppvgsgtatysgnpfvgvtpwanayyasevsslaipsltgamataaaavakVPSFMWLDTLDKTPLMEQTLADIRTANKNGGNYAGQFVVYDLpdRdcAAlASNGEYSIADGGVAKyknyidtirQIVVEYSDIRtlLVIEPDSLANLVTNLGTPKcanaqsaylecinyavtqlnlpnvamyldaghagwlgwpanqdpaaqlfanvyknasspralrglATNVANyngwnitsppsytqgnavyneklyIHAIGPLLANHGWSNAFFITDQGRsgKQPTGQQQWGDWCNVIGTGF…	#aa164[Fe[III] on D,info:occupancy=0.01(1/131)];#aa165[Hydroxylation on K,info:occupancy=0.08(10/131)];#aa165[Formylation on K,info:occupancy=0.03(4/131)];#aa167[Hydroxylation on P,info:occupancy=0.03(3/104)];#aa171[Deamidation on Q,info:occupancy=0.02(2/104)];#aa182[Deamidation on N,info:occupancy=0.48(46/96)];#aa185[Deamidation on N,info:occupancy=0.28(27/96)];#aa189[Deamidation on Q,info:occup…	444125	408409	384093	282728	271662	263961	2034.54	5707.85	6816.75	558595	594427	477228	329860	310336	518774	678	T	1	0	0	34.373	0
A0A024RXL4	M419DRAFT_125575	Hypocrea jecorina (strain ATCC 56765 / BCRC 32924 / NRRL 11460 / Rut C-30)	CBM1 domain-containing protein	48265.6	1	VIDALELVPGAR|FYDLYGSSHSAGAMTAWAWGVSR|YELGTLPGRPSTLTASFSGNTLTINCGEAGK|IGVTGCSR|IVLTLPQESGAGGSACWR|QAEMSELIQR	SQGANIQTASEIIGEDPWFSTTFNSYVNQVPVLPFDHHSLAALIAPR|LNDLFTMFNGDKVTTK|LNDLFTMFNGDK|SNAKLNDLFTMFNGDKVTTK	10	6	0.36739	masrffallllaipiqaqspvwgqcggigwsgpttcvggatcvsynpyysqcipstqasssiasttlvtsfttttatrtsastppasstgaggatcsalpgsitlrSNAKLNDLFTMFNGDKVTTKdkfscrQAEMSELIQRYELGTLPGRPSTLTASFSGNTLTINCGEAGKsisftvtitypssgtapypaiigygggslpapagvaminfnndniaaqvntgsrgqgkFYDLYGSSHSAGAMTAWAWGVSRVIDALELVPGARidttkIGVTGCSRngkgamvagafekrIVLTLPQESGAGGSACWRisdylkSQGANIQTASEIIGEDPWFSTTFNSYVNQVPVLPFDHHSLAALIAPRglfvidnnidwlgpqscfgcmtaahmawqalgvsd…	masrffallllaipiqaqspvwgqcggigwsgpttcvggatcvsynpyysqcipstqasssiasttlvtsfttttatrtsastppasstgaggatcsalpgsitlrSNAKLN[Deamidation on N][Ammonia loss on N]DLFTMFN[Deamidation on N][Ammonia loss on N]GDKVTTKdkfscrQAEMSELIQRYELGTLPGRPSTLTASFSGNTLTINCGEAGKsisftvtitypssgtapypaiigygggslpapagvaminfnndniaaqvntgsrgqgkFYDLYGSSHSAGAMTAWAWGVSRVIDALELVPGARidttkIGVTGCSRngkgamvagafekrIVLTLPQESGAGGSACWRisdylkSQGANIQT…	masrffallllaipiqaqspvwgqcggigwsgpttcvggatcvsynpyysqcipstqasssiasttlvtsfttttatrtsastppasstgaggatcsalpgsitlrsnAKLNDLFTMFNGDKVTTKdkfscrqaemSELIQRyeLgtlpgrpstltasfsgntLTINCgeAGKsisftvtitypssgtapypaiigygggslpapagvaminfnndniaaqvntgsrgqgkfyDLygsshsAgaMTAWAWGVSRVIDALELVPgaRidttkIGVTGCSRngkgamvagafekrivLTlpqEsgaggsAcwRisdylksqGANIQTASEIIgedpwfSttfnsyvnqVPVLPFDHHSLAALIAPRglfvidnnidwlgpqscfgcmtaahmawqalgvsd…	#aa112[Deamidation on N,info:occupancy=0.07(8/110)];#aa112[Ammonia loss on N,info:occupancy=0.05(5/110)];#aa119[Deamidation on N,info:occupancy=0.63(69/110)];#aa119[Ammonia loss on N,info:occupancy=0.09(10/110)]	72278.1	84844.8	74951.6	57148	56189.1	48090.4	4602.37	1601.42	6091.64	105487	112132	114227	88213.5	90219.2	139480	156	T	2	0	0	34.3134	0
A0A1L9UWM7	ASPBRDRAFT_51780	Aspergillus brasiliensis (strain CBS 101740 / IMI 381727 / IBT 21946)	chitinase	48992.3	1	TANKADGSLIGTFVEGAGGVSALDQSQNVLSYPESK|TGATEHVDANIGASWSYDPTAR|TANKADGSLIGTFVEGAGGVSALDQSQNVLSYPESKYDNLR|ADGSLIGTFVEGAGGVSALDQSQNVLSYPESK|AFTNTDGPGTAYSGVGQGSWEQGVWDYK|KFLLTIACPAGPDNYTK|VLLSIGGWTYSPNFAQAASTDAGR|VLLSIGGWTYSPNFAQAASTDAGRTK|LQLGGGMWWESSGDKGGK|TMISYDTVAVGELKLDYIK|TKFAETATK|AFTNTDGPGTAYSGVGQGSWEQGVWDYKALPR|ADGSLIGTFVEGAGGVSALDQSQNVLSYPESKYDNLR|SVAYFVNWAIYGR|FLLTIACPAGPDNYTK|FAETATK	LSQMTPYLDFYNLMAYDYAGSWDTVAGHQANLYPSTDKPASTPFSTNEAVNYYIQK	17	16	0.56152	mafsrvihclvllilvlilsaryfwndaavlplqpnpapttdtnatipamstglkSVAYFVNWAIYGRnynpqdlpadklthvlyafanvrpdtgevylsdtwsdiekhyptdswndvgtnvygcvkqlfllkqqnrklkVLLSIGGWTYSPNFAQAASTDAGRTKFAETATKlvtdlgfdgididweypkddteaqnmvlllqkcretldatagasrKFLLTIACPAGPDNYTKlkLSQMTPYLDFYNLMAYDYAGSWDTVAGHQANLYPSTDKPASTPFSTNEAVNYYIQKggvpsskivlgmplygrAFTNTDGPGTAYSGVGQGSWEQGVWDYKALPRTGATEHVDANIGASWSYDPTARTMISYDTVAVGELKLDYIKkLQLGGGMWWESSGDK…	mafsrvihclvllilvlilsaryfwndaavlplqpnpapttdtnatipamstglkSVAYFVNWAIYGRnynpqdlpadklthvlyafanvrpdtgevylsdtwsdiekhyptdswndvgtnvygcvkqlfllkqqnrklkVLLSIGGWTYSPNFAQAASTDAGRTKFAETATKlvtdlgfdgididweypkddteaqnmvlllqkcretldatagasrKFLLTIACPAGPDNYTKlkLSQMTPYLDFYNLMAYDYAGSWDTVAGHQANLYPSTDKPASTPFSTN[Deamidation on N]EAVNYYIQKggvpsskivlgmplygrAFTNTDGPGTAYSGVGQGSWEQGVWDYKALPRTGATEHVDANIGASWSYDPTARTMISYDTVAVGELKLDY…	mafsrvihclvllilvlilsaryfwndaavlplqpnpapttdtnatipamstglksvAyfVNWAIYGRnynpqdlpadklthvlyafanvrpdtgevylsdtwsdiekhyptdswndvgtnvygcvkqlfllkqqnrklkvlLSiggwtYSpnFAQAASTDAGRtkFAETATKlvtdlgfdgididweypkddteaqnmvlllqkcretldatagasrKflLTIACPAGPDNYTKlklsQMtpyldfynlmaydyagswdtvaghqanlypstdkpastpfstnEAVNYYIqkggvpsskivlgmplygrafTntDGpgtAysgvgqGSWEQGVWDYKALPRTGATEHVDANIGASWSYDPtARTMISydtvAVgelKLDYIKklqlgggmWWESSGDK…	#aa284[Deamidation on N,info:occupancy=0.25(1/4)]	25765.6	19565.1	23421.3	42254.3	42683.6	55183.5	47655.9	34330.5	43628	21407.3	17439.1	19898.8	9168.35	13096.4	4680.83	97	T	3	0	0	33.3849	0
A0A1L9U8A1	ASPBRDRAFT_134673	Aspergillus brasiliensis (strain CBS 101740 / IMI 381727 / IBT 21946)	Pectate lyase domain-containing protein	34216.6	1	KALYSTDDGYAVANDNDFGDSENTAEEGTLTSVPYDYTLLGSSSVK|DANAILEGFGLLVKK|KKENVIIR|ALYSTDDGYAVANDNDFGDSENTAEEGTLTSVPYDYTLLGSSSVK|AAVVGTAGQTLTF	FGTGHIYNSYYLDVSDGINTR|VGSNTSIIGKDANAILEGFGLLVK|DANAILEGFGLLVK|DGAQLLVESNQFVDSKK|DGAQLLVESNQFVDSK	10	5	0.39628	mtnfkwivaaagllsgqvlaaptatsthakratvsdaafgyaslnggttggaggttttvssyaaftsavsgddakvvyvdgtikqtadqvkVGSNTSIIGKDANAILEGFGLLVKKKENVIIRnlgvskvladngdaigvqyannvwidhcdvssdrdhdkdyydglidithgsdyvtvsntffhdhwkaslighsdsngdedsghltvtyannywyninsrapsfrFGTGHIYNSYYLDVSDGINTRDGAQLLVESNQFVDSKKALYSTDDGYAVANDNDFGDSENTAEEGTLTSVPYDYTLLGSSSVKAAVVGTAGQTLTF	mtnfkwivaaagllsgqvlaaptatsthakratvsdaafgyaslnggttggaggttttvssyaaftsavsgddakvvyvdgtikqtadqvkVGSNTSIIGK[Methylation on K]DAN[Deamidation on N]AILEGFGLLVKKKENVIIRnlgvskvladngdaigvqyannvwidhcdvssdrdhdkdyydglidithgsdyvtvsntffhdhwkaslighsdsngdedsghltvtyannywyninsrapsfrFGTGHIYN[Deamidation on N]SYYLDVSDGINTRDGAQLLVESN[Hydroxylation on N]QFVDSKKALYSTDDGYAVANDNDFGDSENTAEEGTLTSVPYDYTLLGSSSVKAAVVGTAGQTLTF	mtnfkwivaaagllsgqvlaaptatsthakratvsdaafgyaslnggttggaggttttvssyaaftsavsgddakvvyvdgtikqtadqvkvgsntsiigkDANAILEGFGLLVKKKEnvIIRnlgvskvladngdaigvqyannvwidhcdvssdrdhdkdyydglidithgsdyvtvsntffhdhwkaslighsdsngdedsghltvtyannywyninsrapsfrfgtghIYNSYYLDVSDGINTRdgAQLLVESnQFVDSKKALYSTDDGYAVANDndFgdsentaeegtlTSVPYDYTLLGSSSVKaaVVGTAGQtltf	#aa101[Methylation on K,info:occupancy=1.00(8/8)];#aa104[Deamidation on N,info:occupancy=0.08(2/26)];#aa235[Deamidation on N,info:occupancy=0.05(2/40)];#aa258[Hydroxylation on N,info:occupancy=0.06(2/31)]	15776.3	9925.47	15283.5	58143.5	36298.3	42770.3	55446.1	65411.9	48386.2	8449.47	11555.6		2383.9	22495.3		109	T	4	0	0	33.3647	0
A0A024SCX9	M419DRAFT_136547	Hypocrea jecorina (strain ATCC 56765 / BCRC 32924 / NRRL 11460 / Rut C-30)	Beta-D-glucoside glucohydrolase I	78384.3	1	YSTGSTAFTPGVQAASTWDVNLIR|LNLTPGQSGTATFNIR|AVVWAGLPSQESGNALVDVLWGDVSPSGK|TLHELYTWPFADAVQANVASVMCSYNK|WVVPSGSFGISVGASSR|ETISSNPDDR|ASGIHVILGPVAGPLGK|GQFIGEEVKASGIHVILGPVAGPLGK|SPNDYNTR|DLSYWDTASQK|VDDMVTR	NSPSCNDKGCDDGALGMGWGSGAVNYPYFVAPYDAINTR|GCDDGALGMGWGSGAVNYPYFVAPYDAINTR|ISYPSLCLQDGPLGVR|ILAAWYLTGQDQAGYPSFNISR|NDANILPLKKPASIAVVGSAAIIGNHAR	16	11	0.37634	mryrtaaalalatgpfaradshstsgasaeavvppagtpwgtaydkakaalaklnlqdkvgivsgvgwnggpcvgntspaskISYPSLCLQDGPLGVRYSTGSTAFTPGVQAASTWDVNLIRerGQFIGEEVKASGIHVILGPVAGPLGKtpqggrnwegfgvdpyltgiamgqtingiqsvgvqatakhyilneqelnrETISSNPDDRTLHELYTWPFADAVQANVASVMCSYNKvnttwacedqytlqtvlkdqlgfpgyvmtdwnaqhttvqsansgldmsmpgtdfngnnrlwgpaltnavnsnqvptsrVDDMVTRILAAWYLTGQDQAGYPSFNISRnvqgnhktnvraiardgivllkNDANILPLKKPASIAVVGSAAIIGNHARNSPSC…	mryrtaaalalatgpfaradshstsgasaeavvppagtpwgtaydkakaalaklnlqdkvgivsgvgwnggpcvgntspaskISYP[Hydroxylation on P]SLCLQDGPLGVRYSTGSTAFTPGVQAASTWDVNLIRerGQFIGEEVKASGIHVILGPVAGPLGKtpqggrnwegfgvdpyltgiamgqtingiqsvgvqatakhyilneqelnrETISSNPDDRTLHELYTWPFADAVQANVASVMCSYNKvnttwacedqytlqtvlkdqlgfpgyvmtdwnaqhttvqsansgldmsmpgtdfngnnrlwgpaltnavnsnqvptsrVDDMVTRILAAWYLTGQDQAGYPSFN[HexNAc on Nxs]ISRnvqgnhktnvraiardgivl…	mryrtaaalalatgpfaradshstsgasaeavvppagtpwgtaydkakaalaklnlqdkvgivsgvgwnggpcvgntspaskISYPSLCLQDGPLGVRysTGSTAFTPGVQAASTWDVNLIRergqFigeevkasgihVILGPVAGplGKtpqggrnwegfgvdpyltgiamgqtingiqsvgvqatakhyilneqelnrETISSNPDDRtlhELYTWpfadavqanvasVMCSYnkvnttwacedqytlqtvlkdqlgfpgyvmtdwnaqhttvqsansgldmsmpgtdfngnnrlwgpaltnavnsnqvptsrVDDMvtRilAAWYLTgqdqAGYPSFNISRnvqgnhktnvraiardgivllkndANILplkkpasiavVGsAAIIGNHARNSPSC…	#aa86[Hydroxylation on P,info:occupancy=0.35(7/20)];#aa341[HexNAc on Nxs,info:occupancy=1.00(11/11)]	185219	175893	153049	139439	105263	114687	6747.29	2624.7	3646.7	205437	178460	163439	126579	176660	165792	169	T	7	0	0	32.3733	0
A0A1L9US13	ASPBRDRAFT_27362	Aspergillus brasiliensis (strain CBS 101740 / IMI 381727 / IBT 21946)	alpha-1,2-Mannosidase	74728.5	1	LSDLTGDTTYADLSQKAESYLLNPQPK|YLGGMLSGYDLLK|GPVSDLVQDSSKVDVLLTQSK|AESYLLNPQPK	AAFSHAWDGYLQYAFPHDELHPVSNGYGDSR|YLGGMLSGYDLLKGPVSDLVQDSSKVDVLLTQSK|YLGGMLSGYDLLKGPVSDLVQDSSK	7	4	0.1345	mhlpslswsltaltlvspsaayphigstqpilrsgsdttqtradaikAAFSHAWDGYLQYAFPHDELHPVSNGYGDSRngwgasavdalstavvmgnativnqildhvakidysktnttvslfettirYLGGMLSGYDLLKGPVSDLVQDSSKVDVLLTQSKnladvlkfafdtpsgvpynnlnitsggndgattnglavtgtlvlewtrLSDLTGDTTYADLSQKAESYLLNPQPKsaepfpglvgsninisngqftdaqvswnggddsyyeylikmyvydpkrfglykdrwvaaaqstmqhlashpssrpdltflasynngtlglssqhltcfdggsfllggtvlnrtdfinfgldlvsgchdtynstltgigpesfswdtsdipssqqslyekagf…	mhlpslswsltaltlvspsaayphigstqpilrsgsdttqtradaikAAFSHAWDGYLQYAFP[Hydroxylation on P]HDELHP[Hydroxylation on P]VSN[Deamidation on N][Hydroxylation on N]GYGDSRngwgasavdalstavvmgnativnqildhvakidysktnttvslfettirYLGGMLSGYDLLKGPVSDLVQDSSK[Methylation on K]VDVLLTQSKnladvlkfafdtpsgvpynnlnitsggndgattnglavtgtlvlewtrLSDLTGDTTYADLSQKAESYLLNPQPKsaepfpglvgsninisngqftdaqvswnggddsyyeylikmyvydpkrfglykdrwvaaaqstmqh…	mhlpslswsltaltlvspsaayphigstqpilrsgsdttqtradaikaaFSHAWDGYLQYAFPHDELHPVSNGYGDSRngwgasavdalstavvmgnativnqildhvakidysktnttvslfettirylGGMLSGYDLLKgpVSdLVQDSSKvdVLLTQSKnladvlkfafdtpsgvpynnlnitsggndgattnglavtgtlvlewtrlsDLTGdTTYADLSQKAESYLLNPQPKsaepfpglvgsninisngqftdaqvswnggddsyyeylikmyvydpkrfglykdrwvaaaqstmqhlashpssrpdltflasynngtlglssqhltcfdggsfllggtvlnrtdfinfgldlvsgchdtynstltgigpesfswdtsdipssqqslyekagf…	#aa63[Hydroxylation on P,info:occupancy=0.08(2/25)];#aa69[Hydroxylation on P,info:occupancy=0.04(1/25)];#aa72[Deamidation on N,info:occupancy=0.72(18/25)];#aa72[Hydroxylation on N,info:occupancy=0.04(1/25)];#aa153[Methylation on K,info:occupancy=0.38(3/8)]	20643.2	13582.9	12338.8	26272.6	25170.8	26203.6	31463.6	20502.3	23567.5	2516.28	6792.61	4685.15	576.535	856.817		54	T	8	0	0	32.3415	0
A0A1L9US68	ASPBRDRAFT_120723	Aspergillus brasiliensis (strain CBS 101740 / IMI 381727 / IBT 21946)	Glucanase	56157.2	1	GTCGTDSGVPATVEAQSPNSYVK|GTCGTDSGVPATVEAQSPNSYVKYSNIK|YAGTCDPDGCDFNPFR	LGNTDFYGPGKTVDTNSPFTVVTQFITDDGTSSGTLTEIKR|TVDTNSPFTVVTQFITDDGTSSGTLTEIKR|TLFGDEDIFDQHGGLAGMGK|LGNTDFYGPGKTVDTNSPFTVVTQFITDDGTSSGTLTEIK|YAGTCDPDGCDFNPFRLGNTDFYGPGK|TVDTNSPFTVVTQFITDDGTSSGTLTEIK|LYVQNGEVIANGASTYASANGSSITSAFCEAEKTLFGDEDIFDQHGGLAGMGK|WVHSTTSSTNCYTGNEWDTSICTDDVTCAANCALDGASYESTYGVTTSGDELR|QQVGTYTAETHPSLTWQTCTSGGSCTTNNGAVVIDANWR|YGTGYCDSQCPR	13	3	0.45149	mssfqiyraalllsilatttaQQVGTYTAETHPSLTWQTCTSGGSCTTNNGAVVIDANWRWVHSTTSSTNCYTGNEWDTSICTDDVTCAANCALDGASYESTYGVTTSGDELRlnfvtqgssknigsrlylmsddstyemfkllgqeftfdvdvsnlpcglngalyfvamdadggtseysgnkagakYGTGYCDSQCPRdlkfingeansdgwepssnnantgigdhgsccpemdvweansisnaftahpcdsvsqtmcdgdacggtyssdrYAGTCDPDGCDFNPFRLGNTDFYGPGKTVDTNSPFTVVTQFITDDGTSSGTLTEIKRLYVQNGEVIANGASTYASANGSSITSAFCEAEKTLFGDEDIFDQHGGLAGMGKamaegmvlvlslwddya…	mssfqiyraalllsilatttaQQVGTYTAETHPSLTWQTCTSGGSCTTN[Ammonia loss on N]N[Deamidation on N]GAVVIDANWRWVHSTTSSTN[Deamidation on N]CYTGNEWDTSICTDDVTCAANCALDGASYESTYGVTTSGDELRlnfvtqgssknigsrlylmsddstyemfkllgqeftfdvdvsnlpcglngalyfvamdadggtseysgnkagakYGTGYCDSQCPRdlkfingeansdgwepssnnantgigdhgsccpemdvweansisnaftahpcdsvsqtmcdgdacggtyssdrYAGTCDPDGCDFNPFRLGNTDFYGPGK[Formylation on K][Methylation on K]TVD[Fe[II…	mssfqiyraalllsilatttaQqvgtytaethpsltwqtctsggscttnNgaVVIDANWRwvhSttsstncytgnewdtsictddvtcaancaldgasyesTYgvTTSgdELRlnfvtqgssknigsrlylmsddstyemfkllgqeftfdvdvsnlpcglngalyfvamdadggtseysgnkagakygtgyCDSQCPRdlkfingeansdgwepssnnantgigdhgsccpemdvweansisnaftahpcdsvsqtmcdgdacggtyssdryaGTcdPDgcDFNpfRLGNTDFYGPGKTvDTNSPfTVVTQFITDDGTSSGTLTEIKRlyVQngeVIAngastyasangssitsafceaekTLFGDEDIFDQHGGLAGMGKamaegmvlvlslwddya…	#aa49[Ammonia loss on N,info:occupancy=1.00(2/2)];#aa50[Deamidation on N,info:occupancy=1.00(2/2)];#aa70[Deamidation on N,info:occupancy=0.33(1/3)];#aa299[Formylation on K,info:occupancy=0.02(1/50)];#aa299[Methylation on K,info:occupancy=0.02(1/50)];#aa302[Fe[III] on D,info:occupancy=0.05(7/139)];#aa304[Ammonia loss on N,info:occupancy=0.09(12/139)];#aa312[Deamidation on Q,info:occupancy=0.01(2/1…	44407.3	43079.6	54502.1	137149	133884	78162.8	190736	115428	179859	2740.66	988.61	2023.66	2851.9	1383.46	714.608	268	T	9	0	0	32.3023	0
A0A1L9UQE2	ASPBRDRAFT_41430	Aspergillus brasiliensis (strain CBS 101740 / IMI 381727 / IBT 21946)	Endoprotease endo-Pro	58571.9	1	DSGVSSTFRPGGPLVSTANEPVQVIPGGFHCSDLYMQDYYVNEGVR|NGTAKEQQALKEK	QCPLYFPEVNGYTYGSAK|LIWTNGQYDPWR	4	2	0.1692	mrsfsavaaaalalswaslaqaarprlapkpisrpassksaattgkayfeqlldhhnpekgtfsqrywwsteywggpgspvvlftpgevsadgyegyltnetltgvyaqeiqgaviliehrywgdsspydvlnaetlqyltldqsildmtyfaetvklqfdnssrsnaqnapwvmvggsysgaltawtesiapgtfwayhatsapveaiydfwqyfypiqqgmaqncskdvslvaeyvdkvgkNGTAKEQQALKEKfglgalehyddfaavlpngpylwqdndfatgyssffefcdaiegveagaavtpgpegvglekalanyanwfnstilpdycasygywtdewsvacfdsynassplftdtsvdnavdrqwewflcnepffwwqdgapegtstivp…	mrsfsavaaaalalswaslaqaarprlapkpisrpassksaattgkayfeqlldhhnpekgtfsqrywwsteywggpgspvvlftpgevsadgyegyltnetltgvyaqeiqgaviliehrywgdsspydvlnaetlqyltldqsildmtyfaetvklqfdnssrsnaqnapwvmvggsysgaltawtesiapgtfwayhatsapveaiydfwqyfypiqqgmaqncskdvslvaeyvdkvgkNGT[HexNAc on T]AKEQQALKEKfglgalehyddfaavlpngpylwqdndfatgyssffefcdaiegveagaavtpgpegvglekalanyanwfnstilpdycasygywtdewsvacfdsynassplftdtsvdnavdrqwewflcnepffww…	mrsfsavaaaalalswaslaqaarprlapkpisrpassksaattgkayfeqlldhhnpekgtfsqrywwsteywggpgspvvlftpgevsadgyegyltnetltgvyaqeiqgaviliehrywgdsspydvlnaetlqyltldqsildmtyfaetvklqfdnssrsnaqnapwvmvggsysgaltawtesiapgtfwayhatsapveaiydfwqyfypiqqgmaqncskdvslvaeyvdkvgkngtakEqqALKEKfglgalehyddfaavlpngpylwqdndfatgyssffefcdaiegveagaavtpgpegvglekalanyanwfnstilpdycasygywtdewsvacfdsynassplftdtsvdnavdrqwewflcnepffwwqdgapegtstivp…	#aa246[HexNAc on T,info:occupancy=1.00(1/1)];#aa419[Deamidation on N,info:occupancy=0.60(3/5)];#aa454[Deamidation on N,info:occupancy=0.60(3/5)]	4503.91	11711.4	6795.05	7303.89	30860.7	17042.3	15601	15544.1	15541.7							18	T	10	0	0	32.2682	0
A0A024S9L5	M419DRAFT_129814	Hypocrea jecorina (strain ATCC 56765 / BCRC 32924 / NRRL 11460 / Rut C-30)	ribonuclease T2	28175.9	1	HGTCISTLDPGCYDDYVPTEEAADFFSR|TLPTYQWLADAGITPDGSK|SYALDDIQSALSQQHGAEVTLGCDGK		3	3	0.28405	mhlcnfipvlaalasvaaaasktcpsntplschnttvvedtccfipsgqllqtqfwdtdpstgpsdswtihglwpdncdgsfpqtcdasraytnitdiltamgaddtlqymqtywkdyqgndesfwehewgkHGTCISTLDPGCYDDYVPTEEAADFFSRtvslfkTLPTYQWLADAGITPDGSKSYALDDIQSALSQQHGAEVTLGCDGKnlnevwyhfnvkgslqdgqfvaaepdgaksscpdsvyydpknggrr	mhlcnfipvlaalasvaaaasktcpsntplschnttvvedtccfipsgqllqtqfwdtdpstgpsdswtihglwpdncdgsfpqtcdasraytnitdiltamgaddtlqymqtywkdyqgndesfwehewgkHGTCISTLDPGCYDDYVPTEEAADFFSRtvslfkTLPTYQWLADAGITPDGSKSYALDDIQSALSQQHGAEVTLGCDGKnlnevwyhfnvkgslqdgqfvaaepdgaksscpdsvyydpknggrr	mhlcnfipvlaalasvaaaasktcpsntplschnttvvedtccfipsgqllqtqfwdtdpstgpsdswtihglwpdncdgsfpqtcdasraytnitdiltamgaddtlqymqtywkdyqgndesfwehewgkhgTCISTLDPGCYDDYVPTEEAADFFSRtvslfktlPtyqWLADAGITPDGSKsyAlddiqsalsqqhgaevTLGCDGKnlnevwyhfnvkgslqdgqfvaaepdgaksscpdsvyydpknggrr		32862.5	38161.2	44748.9	29257.6	27990.7	36084.2	461.583			38028.9	32455.6	37413.7	34515.8	24352.4	35923.7	29	T	11	0	0	31.4364	0
A0A024SDM6	M419DRAFT_140746	Hypocrea jecorina (strain ATCC 56765 / BCRC 32924 / NRRL 11460 / Rut C-30)	xylan 1,4-beta-xylosidase	87136.7	1	KSDAIIYLGGIDNTIEQEGADRTDIAWPGNQLDLIK|TLIHQIADIISTQAR|VNSLVWGGYPGQSGGVALFDILSGK|SNPGQTYIWYTGKPVYEFGSGLFYTTFKETLASHPK|LGLPNYQVWNEALHGLDR|TDIAWPGNQLDLIK|VNSLVWGGYPGQSGGVALFDILSGKR|LSIPIPVSALAR|SNKKVNSLVWGGYPGQSGGVALFDILSGK|TSNAGPAPYPNK|GQETPGEDAFFLSSAYTYEYITGIQGGVDPEHLK|KSDAIIYLGGIDNTIEQEGADR|LVTTQYPAEYVHQFPQNDMNLRPDGK|SNPGQTYIWYTGKPVYEFGSGLFYTTFK|LGFDAIITQQDLSEYYTPQFLAAAR|SDAIIYLGGIDNTIEQEGADRTDIAW…	KVNSLVWGGYPGQSGGVALFDILSGK|QLSEVGKPLVVLQMGGGQVDSSSLK|KVNSLVWGGYPGQSGGVALFDILSGKR|SLMCAYNSVNGVPSCANSFFLQTLLR|LADIKPGHSSK|YGLDVYAPNVNGFR|TESPYTAMLFVR|SRSLMCAYNSVNGVPSCANSFFLQTLLR	25	17	0.45169	mvnnaallaalsallptalaqnnqtyanysaqgqpdlypetlatltlsfpdcehgplknnlvcdssagyverAQALISLFTLEELILNTQNSGPGVPRLGLPNYQVWNEALHGLDRanfatkggqfewatsfpmpilttaalnrTLIHQIADIISTQARafsnsgrYGLDVYAPNVNGFRsplwgrGQETPGEDAFFLSSAYTYEYITGIQGGVDPEHLKvaatvkhfagydlenwnnqsrLGFDAIITQQDLSEYYTPQFLAAARyakSRSLMCAYNSVNGVPSCANSFFLQTLLReswgfpewgyvssdcdavynvfnphdyasnqssaaasslragtdidcgqtypwhlnesfvagevsrgeiersvtrlyanlvrlgyfdkknqyrslgwkdvvk…	mvnnaallaalsallptalaqnnqtyanysaqgqpdlypetlatltlsfpdcehgplknnlvcdssagyverAQALISLFTLEELILNTQNSGPGVPRLGLPNYQVWNEALHGLDRanfatkggqfewatsfpmpilttaalnrTLIHQIADIISTQARafsnsgrYGLDVYAPNVN[Deamidation on N]GFRsplwgrGQETPGEDAFFLSSAYTYEYITGIQGGVDPEHLKvaatvkhfagydlenwnnqsrLGFDAIITQQDLSEYYTPQFLAAARyakSRSLMCAYNSVNGVPSCAN[Deamidation on N]SFFLQTLLReswgfpewgyvssdcdavynvfnphdyasnqssaaasslragtdidcgqtypwhlnesfvagevsr…	mvnnaallaalsallptalaqnnqtyanysaqgqpdlypetlatltlsfpdcehgplknnlvcdssagyveraqALislftleelilntqnsgpgvPRlgLPNYQVWNEALHGLDRanfatkggqfewatsfpmpilttaalnrtlIHQIADIISTQARafsnsgrygLDVYApnVNgfRsplwgrgqETpgedafflssaytyeyiTgiQGgvDpeHLKvaatvkhfagydlenwnnqsrlgfdAIItqqdlseyYTpqflAAARyaksrslMcAynsVngvpscaNSFFLQTLLReswgfpewgyvssdcdavynvfnphdyasnqssaaasslragtdidcgqtypwhlnesfvagevsrgeiersvtrlyanlvrlgyfdkknqyrslgwkdvvk…	#aa177[Deamidation on N,info:occupancy=0.83(5/6)];#aa288[Deamidation on N,info:occupancy=1.00(1/1)];#aa561[Deamidation on N,info:occupancy=0.06(3/49)];#aa725[Hydroxylation on K,info:occupancy=0.33(4/12)];#aa726[Hydroxylation on P,info:occupancy=0.25(3/12)]	174905	191133	154459	277682	146050	110571	5007.89		193.126	235415	273673	237283	94495.2	78546.9	98086.3	207	T	13	0	0	31.3096	0
A0A1L9UA98	ASPBRDRAFT_659028	Aspergillus brasiliensis (strain CBS 101740 / IMI 381727 / IBT 21946)	Fibronectin type III-like domain-containing protein	85341.9	1	AIGTTQLFAPLADLAR|LSVSFPHFVGDLPIYYDYLNSAR	AKFEMGLFENPYPAAPQSEWNKLIHSPEAVELAR|FEMGLFENPYPAAPQSEWNKLIHSPEAVELAR|SGNIAVIGPMAHGFMNYGDYVIYGSQWR	5	2	0.12932	mvaglfaktllllqlgsgvaaaqnasrplyknphapvearvsdllsrmtiedkmaqlmqgdignwmnsttgafnytglvenmemkaggfyigyavpwdwlatnikraqdyllqnttlgipafvqtegihgfllenatiynspiahacsfnrelvekmgrliaqearAIGTTQLFAPLADLARelrygrveetfsedsylagemayhyivglqslnvsatvkhfvgyslpeqglntapvqggerylrstwlpsfkraimdagawsimsayhaydgipavadwftltkvlreewgydyyvisdsgatdrlctafklcrsspidmesvttqalpagndvemgggsfnyqkipelvesdqldievvntavsrvlrAKFEMGLFENPYPAAPQSEWNKLIHSPE…	mvaglfaktllllqlgsgvaaaqnasrplyknphapvearvsdllsrmtiedkmaqlmqgdignwmnsttgafnytglvenmemkaggfyigyavpwdwlatnikraqdyllqnttlgipafvqtegihgfllenatiynspiahacsfnrelvekmgrliaqearAIGTTQLFAPLADLARelrygrveetfsedsylagemayhyivglqslnvsatvkhfvgyslpeqglntapvqggerylrstwlpsfkraimdagawsimsayhaydgipavadwftltkvlreewgydyyvisdsgatdrlctafklcrsspidmesvttqalpagndvemgggsfnyqkipelvesdqldievvntavsrvlrAKFEMGLFENPYPAAPQSEWN[Deamid…	mvaglfaktllllqlgsgvaaaqnasrplyknphapvearvsdllsrmtiedkmaqlmqgdignwmnsttgafnytglvenmemkaggfyigyavpwdwlatnikraqdyllqnttlgipafvqtegihgfllenatiynspiahacsfnrelvekmgrliaqearaiGTTQLFAPLADLARelrygrveetfsedsylagemayhyivglqslnvsatvkhfvgyslpeqglntapvqggerylrstwlpsfkraimdagawsimsayhaydgipavadwftltkvlreewgydyyvisdsgatdrlctafklcrsspidmesvttqalpagndvemgggsfnyqkipelvesdqldievvntavsrvlrakFEMGLFENPYPAApqseWNKLIHSPE…	#aa392[Deamidation on N,info:occupancy=1.00(5/5)]	2334.02	2641.29	2720.68	28094.6	22284.9	31635.7	29348	21003.2	24992.8						344.528	33	T	15	0	0	30.2846	0
A0A1L9UCJ5	ASPBRDRAFT_275472	Aspergillus brasiliensis (strain CBS 101740 / IMI 381727 / IBT 21946)	FAD/NAD(P)-binding domain-containing protein	40738.1	1	KVVLGTGLVDVIPDVPGLR|KVVLGTGLVDVIPDVPGLREAWGK|VVLGTGLVDVIPDVPGLR|STLPEELSLVMVDNK|SSIPQTDYDVIVVGGGPAGLSVLSSLGR|GIWWCPWCDGYEHR|TSLSGVYAVGDCNSDGSTNVPHAMFSGK	STLPEELSLVMVDNKIDTTDYSGMR|EMHDVLGFDGTPPAQFR	9	7	0.36559	mapksffyslfstlsvalaSSIPQTDYDVIVVGGGPAGLSVLSSLGRmrrrtvmfdsgeyrnsvtrEMHDVLGFDGTPPAQFRglarqqiskynstsvidikidsitpiedaaannsyfravdangtqytsrKVVLGTGLVDVIPDVPGLREAWGKGIWWCPWCDGYEHRdeplgilgglpdvvgsvmethtlysdiiaftngtytpanevalaakypnwkeqleawnvgidnrsiasierlqdgddhrddtgrqydifrvhftdgssvvrntfitnyptaqrSTLPEELSLVMVDNKIDTTDYSGMRTSLSGVYAVGDCNSDGSTNVPHAMFSGKragvyvhgeplpltsnlclstsrdivtnktcsrnvp	mapksffyslfstlsvalaSSIPQTDYDVIVVGGGPAGLSVLSSLGRmrrrtvmfdsgeyrnsvtrEMHDVLGFDGTP[Hydroxylation on P]PAQFRglarqqiskynstsvidikidsitpiedaaannsyfravdangtqytsrKVVLGTGLVDVIPDVPGLREAWGKGIWWCPWCDGYEHRdeplgilgglpdvvgsvmethtlysdiiaftngtytpanevalaakypnwkeqleawnvgidnrsiasierlqdgddhrddtgrqydifrvhftdgssvvrntfitnyptaqrSTLPEELSLVMVDNKIDTTDYSGMRTSLSGVYAVGDCNSDGSTNVPHAMFSGKragvyvhgeplpltsnlclstsrdivtnktcsrnvp	mapksffyslfstlsvalassipqtdydvivvGGGpaglSVLSSLGRmrrrtvmfdsgeyrnsvtremhDVLGfdgtPPAQFRglarqqiskynstsvidikidsitpiedaaannsyfravdangtqytsrKVVLGTGLVDVIPDVPGLReaWGKgiWwcPWCDGYEHRdeplgilgglpdvvgsvmethtlysdiiaftngtytpanevalaakypnwkeqleawnvgidnrsiasierlqdgddhrddtgrqydifrvhftdgssvvrntfitnyptaqrstLPEELSLVMVDNKIDTTDYSgmRtslsgvyavgdcnsdgstnvphAMFsgkragvyvhgeplpltsnlclstsrdivtnktcsrnvp	#aa78[Hydroxylation on P,info:occupancy=0.25(1/4)]	8210.97	11104.8	10605.4	34379.8	29613	38034.1	28473.1	27724.7	31870.4	6407.31		4899.83	23734		5220.59	60	T	17	0	0	29.465	0
A0A024S3F7	M419DRAFT_102903	Hypocrea jecorina (strain ATCC 56765 / BCRC 32924 / NRRL 11460 / Rut C-30)	Putative agmatine deiminase	39158	1	GRPFEIVEIEEPDEELFEGGGFGDDR|ATQEVSNLAAAIANFEPVTVVVGTER|IFPVLVDELPR|SYVNYLLVNGGIILPR|ANEKEPTDWTVVYEEALEILSSATDAK|QAEWAPQKEILMAWPGLEGILQDYPER		6	6	0.3736	msdvtfqrQAEWAPQKEILMAWPGLEGILQDYPERlakATQEVSNLAAAIANFEPVTVVVGTERieeaeahfaeveapfpitahriegdsmdvwmrdiapvfvvkngpgndrslvgldynfngwggryptpttihaakmilkdlkierietsivteggaleadgdgtllvtessivnenrnpgksrqeiedelvrtlgikkviwipgrpgldstdchidalarfvrpgvialskANEKEPTDWTVVYEEALEILSSATDAKGRPFEIVEIEEPDEELFEGGGFGDDRavrSYVNYLLVNGGIILPRfgdpahdaaairatqllfgderrIFPVLVDELPRlgggihcstqevplfp	msdvtfqrQAEWAPQKEILMAWPGLEGILQDYPERlakATQEVSNLAAAIANFEPVTVVVGTERieeaeahfaeveapfpitahriegdsmdvwmrdiapvfvvkngpgndrslvgldynfngwggryptpttihaakmilkdlkierietsivteggaleadgdgtllvtessivnenrnpgksrqeiedelvrtlgikkviwipgrpgldstdchidalarfvrpgvialskANEKEPTDWTVVYEEALEILSSATDAKGRPFEIVEIEEPDEELFEGGGFGDDRavrSYVNYLLVN[Deamidation on N]GGIILPRfgdpahdaaairatqllfgderrIFPVLVDELPRlgggihcstqevplfp	msdvtfqrqaEWapqkeilmawpglEgiLqDYpeRlakatQEVsnLAaaianFEPVTVVVgtERieeaeahfaeveapfpitahriegdsmdvwmrdiapvfvvkngpgndrslvgldynfngwggryptpttihaakmilkdlkierietsivteggaleadgdgtllvtessivnenrnpgksrqeiedelvrtlgikkviwipgrpgldstdchidalarfvrpgvialskanekeptdwtvvyeealeILSSATDAKgrpfEIVEIEEPDEELFEGGGFGDDRavrsyVNYLLVNGgiiLPRfgdpahdaaairatqllfgderrIFPVLVDELPRlgggihcstqevplfp	#aa299[Deamidation on N,info:occupancy=1.00(7/7)]	58989.5	74416.7	65202	70311.6	61406.5	65095.7	700.331	313.251	2103.69	35117.9	32245.7	37826.1	40267.8	31351.5	50204.9	54	T	18	0	0	29.4324	0
A0A1L9US22	ASPBRDRAFT_118328	Aspergillus brasiliensis (strain CBS 101740 / IMI 381727 / IBT 21946)	Beta-galactosidase	109743	1	GAVDIYGHDSYPLGFDCANPTVWPSGDLPTNFR|NAGVVIPLINNDASASGHNAPGTGKGAVDIYGHDSYPLGFDCANPTVWPSGDLPTNFR|SSDKAYLDATDNYVSHVAATIAK|GILNFLLAGRPSSAISWK|SLTTPTSLYSSDYGFHTGYLLYR		5	5	0.12103	mklssacgvallaaqaagasikhrlngftltehsdpakrellqkyvtwdekslfingerimifsgefhpfrlpvkelqldifqkvkalgfncvsfyvdwallegkpgeyradgifdlepffdaaseagiyllarpgpyinaessgggfpgwlqrvngtlrSSDKAYLDATDNYVSHVAATIAKyqitnggpiilyqpeneytggccgvefpdpvymqyvedqarNAGVVIPLINNDASASGHNAPGTGKGAVDIYGHDSYPLGFDCANPTVWPSGDLPTNFRtlhleqspttpysivefqggsydpwggpgfaacsellnnefervfykndfsfqiallnlymifggtnwgnlgypngytsydygsaitesrnitrekyselkllgnfakvspayltas…	mklssacgvallaaqaagasikhrlngftltehsdpakrellqkyvtwdekslfingerimifsgefhpfrlpvkelqldifqkvkalgfncvsfyvdwallegkpgeyradgifdlepffdaaseagiyllarpgpyinaessgggfpgwlqrvngtlrSSDKAYLDATDNYVSHVAATIAKyqitnggpiilyqpeneytggccgvefpdpvymqyvedqarNAGVVIPLINNDASASGHNAPGTGKGAVDIYGHDSYPLGFDCANPTVWPSGDLPTNFRtlhleqspttpysivefqggsydpwggpgfaacsellnnefervfykndfsfqiallnlymifggtnwgnlgypngytsydygsaitesrnitrekyselkllgnfakvspayltas…	mklssacgvallaaqaagasikhrlngftltehsdpakrellqkyvtwdekslfingerimifsgefhpfrlpvkelqldifqkvkalgfncvsfyvdwallegkpgeyradgifdlepffdaaseagiyllarpgpyinaessgggfpgwlqrvngtlrssDKAYLDatdnyVSHVAATIAKyqitnggpiilyqpeneytggccgvefpdpvymqyvedqarnaGVVIplinndasasghnapgtgkgavDIyghDSYPLGFDCANPTVWPSGDLPTNFRtlhleqspttpysivefqggsydpwggpgfaacsellnnefervfykndfsfqiallnlymifggtnwgnlgypngytsydygsaitesrnitrekyselkllgnfakvspayltas…		4253.14	2759.43	3070.6	15997.4	17963.8	16676.5	10072.7	12933.9	15627.8	1071.92						16	T	20	0	0	29.3902	0
A0A1L9UMW1	ASPBRDRAFT_29840	Aspergillus brasiliensis (strain CBS 101740 / IMI 381727 / IBT 21946)	Glucanase	48178.7	1	CTSEGSCTEQSGSVVIDSNWR|GTCDSSSGVAATVESAHPDSSVTFSNIK|WTHSVDGSTNCYTGNTWDSTLCPDDVTCATNCALDGADYESTYGITTDGDALTLK|YYVQNGK	TVDTGSKMTVVTQFITDSSNSLSEIKR|MTVVTQFITDSSNSLSEIKR|MTVVTQFITDSSNSLSEIK|DLKFINGEANVDGWEPSSNNANTGTGNHGSCCPEMDIWEANK|YGTGYCDSQCPR|RYYVQNGK	10	4	0.42478	mhqrallfstlltavraqqagtlteevhpsltwqkCTSEGSCTEQSGSVVIDSNWRWTHSVDGSTNCYTGNTWDSTLCPDDVTCATNCALDGADYESTYGITTDGDALTLKfvtgsnvgsrvylmdtsdekyqtfnlldaeftfdvdvsnlpcglngalyftamdadggtgnypankagakYGTGYCDSQCPRDLKFINGEANVDGWEPSSNNANTGTGNHGSCCPEMDIWEANKistaltphpcdsssqtmcegdacggtyssdryggtcdpdgcdfnpyrmgnetfygagkTVDTGSKMTVVTQFITDSSNSLSEIKRYYVQNGKvianaesnipdvtgnsitpdfctaqkkafgdedifaqhdgfagisdalssmvlilslwddyyasmewldsny…	mhqrallfstlltavraqqagtlteevhpsltwqkCTSEGSCTEQSGSVVIDSNWRWTHSVDGSTNCYTGNTWDSTLCPDDVTCATNCALDGADYESTYGITTDGDALTLK[Hydroxylation on K]fvtgsnvgsrvylmdtsdekyqtfnlldaeftfdvdvsnlpcglngalyftamdadggtgnypankagakYGTGYCDSQCPRDLKFINGEANVDGWEPSSNNANTGTGNHGSCCPEMDIWEANKistaltphpcdsssqtmcegdacggtyssdryggtcdpdgcdfnpyrmgnetfygagkTVDTGSKMTVVTQ[Deamidation on Q]FITD[Fe[III] on D]SSN[Deamidation on N][Ammonia loss on…	mhqrallfstlltavraqqagtlteevhpsltwqkctsEGSCteQSGsVVIDSNWRwthSvdGStncytgntwdstlcpddvtcatncaldgadyestygiTtDgdaltlkfvtgsnvgsrvylmdtsdekyqtfnlldaeftfdvdvsnlpcglngalyftamdadggtgnypankagakygtgyCDSQCPRdlkFIngeanvdgwepssnnantgtgnhgsccpemdIWEANKistaltphpcdsssqtmcegdacggtyssdryggtcdpdgcdfnpyrmgnetfygagktvDTGsKMTVVTQFITDSSNSLSEIKRYYVQNGKvianaesnipdvtgnsitpdfctaqkkafgdedifaqhdgfagisdalssmvlilslwddyyasmewldsny…	#aa111[Hydroxylation on K,info:occupancy=1.00(2/2)];#aa306[Deamidation on Q,info:occupancy=0.02(2/89)];#aa310[Fe[III] on D,info:occupancy=0.02(2/89)];#aa313[Deamidation on N,info:occupancy=0.13(12/89)];#aa313[Ammonia loss on N,info:occupancy=0.02(2/89)];#aa319[Formylation on K,info:occupancy=0.06(5/89)];#aa325[Deamidation on N,info:occupancy=0.33(1/3)]	17494.6	13874	14173.9	31480.9	35578.6	31243.7	88592.8	54880.7	59900.1	8990.04	7862.05	1221.28	7178.64	1511.66	2792.82	124	T	21	0	0	29.3572	0
A0A024SFJ2	M419DRAFT_122518	Hypocrea jecorina (strain ATCC 56765 / BCRC 32924 / NRRL 11460 / Rut C-30)	Endoglucanase VII	26783.2	1	WTVKIPSSLRPGNYVFR|ALPAGTPATQLYKPTDPGILFNPYTTITSYTIPGPALWQG|IPSSLRPGNYVFR	QNTGHFPNVAGWYAEDLDLGFISPDQYTTPDIVCHK|IQEAGINYNTQVWAQQDLINQGNKWTVK|HELLAAHGASSANGMQNYPQCVNIAVTGSGTK	6	3	0.59839	mkscailaalgclagsvlghgqvqnftingqynqgfildyyyqkQNTGHFPNVAGWYAEDLDLGFISPDQYTTPDIVCHKnaapgaisataaagsnivfqwgpgvwphpygpivtyvaecsgscttvnknnlrwvkIQEAGINYNTQVWAQQDLINQGNKWTVKIPSSLRPGNYVFRHELLAAHGASSANGMQNYPQCVNIAVTGSGTKALPAGTPATQLYKPTDPGILFNPYTTITSYTIPGPALWQG	mkscailaalgclagsvlghgqvqnftingqynqgfildyyyqkQN[Ammonia loss on N]TGHFPN[Deamidation on N]VAGWYAEDLDLGFISPDQ[Deamidation on Q]YTTPDIVCHKnaapgaisataaagsnivfqwgpgvwphpygpivtyvaecsgscttvnknnlrwvkIQEAGINYNTQVWAQQDLINQGNKWTVKIPSSLRPGNYVFRHELLAAHGASSAN[Deamidation on N]GMQNYPQCVNIAVTGSGTKALPAGTPATQLYKPTDPGILFNPYTTITSYTIPGPALWQG	mkscailaalgclagsvlghgqvqnftingqynqgfildyyyqkQnTghFPNVAGWYAEDLDLGFISPDQYTTPDIVCHKnaapgaisataaagsnivfqwgpgvwphpygpivtyvaecsgscttvnknnlrwvkiqEAGINyntqvwaqqDliNQGnKWTVKIPSSlrpgnyvFRheLLAAHgassangmqnypqcvniAVTGSgtkalPAgTPatqlykptdpgilfnpyttitsytIPGpalWqg	#aa46[Ammonia loss on N,info:occupancy=0.38(29/77)];#aa52[Deamidation on N,info:occupancy=0.01(1/77)];#aa70[Deamidation on Q,info:occupancy=0.01(1/77)];#aa190[Deamidation on N,info:occupancy=1.00(2/2)]	73061.4	92488.3	68110.9	65948.2	64798.6	60419.1	329.869	100.848	196.184	66599.6	42791.7	45733.5	51835.6	47138.5	80269	128	T	23	0	0	29.3521	0
A0A024SBP4	M419DRAFT_111096	Hypocrea jecorina (strain ATCC 56765 / BCRC 32924 / NRRL 11460 / Rut C-30)	Copper acquisition factor BIM1-like domain-containing protein	24202.8	1	SDWQQIFPIVQQSGLGNFCEPQITLPSSFEGK|VTLDGSAK	SIGFSDDDEGTAPCGSFTPDLSSGSSQLVDFHVGGDSLAMR|SDWQQIFPIVQQSGLGNFCEPQITLPSSFEGKK	4	2	0.34025	mrassvvpailslaslsqahflmnypkSIGFSDDDEGTAPCGSFTPDLSSGSSQLVDFHVGGDSLAMRsthpqtnwlfrVTLDGSAKSDWQQIFPIVQQSGLGNFCEPQITLPSSFEGKKgvigivadgpdgllyqcvaanfvsgsidppsacknasvtasfvndsklsalvsgsasggsssnstgssststgpsstqssaaaattsnaavalrassvsgislggaltaltmflaggamml	mrassvvpailslaslsqahflmnypkSIGFSDDDEGTAPCGSFTPDLSSGSSQLVDFHVGGDSLAMRsthpqtnwlfrVTLDGSAKSDWQQIFPIVQQSGLGNFCEPQ[Deamidation on Q]ITLPSSFEGKKgvigivadgpdgllyqcvaanfvsgsidppsacknasvtasfvndsklsalvsgsasggsssnstgssststgpsstqssaaaattsnaavalrassvsgislggaltaltmflaggamml	mrassvvpailslaslsqahflmnypksiGFSdDDEgtApcgsfTpdlSSGSSQLVDFHVGGDSLAMRsthpqtnwlfrVTLDGSAKsdWQQIFpivqqsglgnFCEPQITLPSSFEGKKgvigivadgpdgllyqcvaanfvsgsidppsacknasvtasfvndsklsalvsgsasggsssnstgssststgpsstqssaaaattsnaavalrassvsgislggaltaltmflaggamml	#aa109[Deamidation on Q,info:occupancy=0.04(1/26)]	157024	145910	212006	59559.4	77482.1	132641	1023.96	6115.63		188923	129431	125061	226006	186892	210276	40	T	24	0	0	29.3511	0
A0A1L9V0T9	ASPBRDRAFT_654852	Aspergillus brasiliensis (strain CBS 101740 / IMI 381727 / IBT 21946)	Fibronectin type III-like domain-containing protein	82384.6	1	VAEGGRNWEGFSNDPYLTGALVYETVQGVQSSGVGVSTK|QASDYGSLLHPTEPQTPYGLFPQSDFTEGVYIDYR|STLLESAIEGHVLVK|TGCSGFIAEIPR|SSRDLPLTGEFSI|AKYMGQEFHRK	NWEGFSNDPYLTGALVYETVQGVQSSGVGVSTK|IIATWYQLNQDTDFPTPGVGMPASAQSEHQVVVGTSPDEK|IIATWYQLNQDTDFPTPGVGMPASAQSEHQVVVGTSPDEKSTLLESAIEGHVLVK|LDDMATR	10	6	0.22484	mhnipallsllgslalssaaptqnitsdayfygqspavypspegtgtgswaaayekakafvsqltdeekvnltagvsskTGCSGFIAEIPRlnfpglcvsdasnglrgtdyvngwssgvhvgaswnrtlardrAKYMGQEFHRKgvnlllgpvvgplgrVAEGGRNWEGFSNDPYLTGALVYETVQGVQSSGVGVSTKhyigneqetnrnpetingvevasvssniddktihelylwpfqdavlagsvaimcsyerinnsyacqnsktlngllktelgfqgyvitdwgaqhggiasanagldmvmpettlwgsnlttaiangtmeasrLDDMATRIIATWYQLNQDTDFPTPGVGMPASAQSEHQVVVGTSPDEKSTLLESAIEGHVLVKnrnnalplq…	mhnipallsllgslalssaaptqnitsdayfygqspavypspegtgtgswaaayekakafvsqltdeekvnltagvsskTGCSGFIAEIPRlnfpglcvsdasnglrgtdyvngwssgvhvgaswnrtlardrAKYMGQEFHRKgvnlllgpvvgplgrVAEGGRNWEGFSN[Ammonia loss on N]DP[Hydroxylation on P]YLTGALVYETVQGVQSSGVGVSTKhyigneqetnrnpetingvevasvssniddktihelylwpfqdavlagsvaimcsyerinnsyacqnsktlngllktelgfqgyvitdwgaqhggiasanagldmvmpettlwgsnlttaiangtmeasrLDDMATRIIATWYQLNQDTDFPTPGVGMPASA…	mhnipallsllgslalssaaptqnitsdayfygqspavypspegtgtgswaaayekakafvsqltdeekvnltagvssktgCSGFIAEIPRlnfpglcvsdasnglrgtdyvngwssgvhvgaswnrtlardrakymgqEFHRKgvnlllgpvvgplgrvaEggRNWEGFSNDpyLTgaLVYETVQGVQSSGVGVSTKhyigneqetnrnpetingvevasvssniddktihelylwpfqdavlagsvaimcsyerinnsyacqnsktlngllktelgfqgyvitdwgaqhggiasanagldmvmpettlwgsnlttaiangtmeasrLDDMATRiiATWYQLnqdtdfptpgvgmpaSAQSEHQVVVGTSPDEKSTLLESAIEGHVLVKnrnnalplq…	#aa172[Ammonia loss on N,info:occupancy=0.04(1/26)];#aa174[Hydroxylation on P,info:occupancy=0.04(1/26)]	56368.3	52509.1	55941	58347.9	101601	98769.8	134264	66259.3	84848.1	9924.65			3850.92		5902.1	79	T	25	0	0	29.3403	0
A0A1L9U2N8	ASPBRDRAFT_49399	Aspergillus brasiliensis (strain CBS 101740 / IMI 381727 / IBT 21946)	N-acetylglucosaminylphosphatidylinositol deacetylase	30420.2	1	TVFLTAGDAGLGSDYWNGR|DELLQTLAALIADYDPDEVK|DILSGEPLR|KTLNFVAHEDDDVLFLSPDLIRDILSGEPLR	KTLNFVAHEDDDVLFLSPDLIR|TIDGSGVQYTRDELLQTLAALIADYDPDEVK|TVFLTAGDAGLGSDYWNGREDGSR|TISLYTLQDDNNISLAFLHLPDGNMDGTGFGPDQNDSLQK|LWNGDIDVIR	9	4	0.49455	mksyglwstlaalgsftlssaKTLNFVAHEDDDVLFLSPDLIRDILSGEPLRTVFLTAGDAGLGSDYWNGREDGSRaayarmavasnnwdydviyindkTISLYTLQDDNNISLAFLHLPDGNMDGTGFGPDQNDSLQKLWNGDIDVIRTIDGSGVQYTRDELLQTLAALIADYDPDEVKtsdyvhdfgdgdhsdhyatgyfvdnalqqsgsnagltgyygypiqnmdvnlndsdiedktnifyeyasydtatcasddacssrpesawlqreyei	mksyglwstlaalgsftlssaKTLN[Deamidation on N]FVAHEDDDVLFLSPDLIRDILSGEPLRTVFLTAGDAGLGSDYWN[Deamidation on N]GR[Citrullination on R]EDGSRaayarmavasnnwdydviyindkTISLYTLQDDNNISLAFLHLPDGNMDGTGFGPDQNDSLQKLWN[Deamidation on N][Hydroxylation on N]GDIDVIRTIDGSGVQYTRDELLQ[Deamidation on Q]TLAALIADYDP[Hydroxylation on P]DEVKtsdyvhdfgdgdhsdhyatgyfvdnalqqsgsnagltgyygypiqnmdvnlndsdiedktnifyeyasydtatcasddacssrpes…	mksyglwstlaalgsftlssaKTLNFVAHEDDDVLFLSPDLIRdiLSGEplRtvFLTAgDAglGsDYWNGREDGSRaayarmavasnnwdydviyindktislytlqddnnislaflhlpdgnmdgtGFGPDQNDSLQKLWNGDIDVIRtiDGSGVQYtrDELLQTLAALiadydpDEVKtsdyvhdfgdgdhsdhyatgyfvdnalqqsgsnagltgyygypiqnmdvnlndsdiedktnifyeyasydtatcasddacssrpesawlqreyei	#aa25[Deamidation on N,info:occupancy=0.06(2/36)];#aa69[Deamidation on N,info:occupancy=0.07(1/15)];#aa71[Citrullination on R,info:occupancy=0.13(2/15)];#aa142[Deamidation on N,info:occupancy=0.44(4/9)];#aa142[Hydroxylation on N,info:occupancy=0.11(1/9)];#aa165[Deamidation on Q,info:occupancy=1.00(4/4)];#aa176[Hydroxylation on P,info:occupancy=1.00(4/4)]	27763.6	30493.9	34589.5	24812.9	30379.3	36572.9	46770	48687.3	54384.6		3669.85	12156.6	10300.7	4925.42		75	T	27	0	0	28.4049	0
A0A1L9V053	aguA	Aspergillus brasiliensis (strain CBS 101740 / IMI 381727 / IBT 21946)	Alpha-glucuronidase	93606.2	1	CRHINVPELDPDGFWLQSEGETVR|GYGGASIFFKDGTVVEDMAPVEQYAR|HINVPELDPDGFWLQSEGETVR|LAWSPTDDSEQILEDWTR|GALYGAYEYLSMVAQR|LHSGVTVIQHFYNAHYAGAEAAQAFVR|ALQPYGGVLMYR|VYESLESTPDDLVLWFHHVPWTHR|EDGYDGWLR|GYGGASIFFK	NLTSHTFQCNSSASILVATLDEYR|ADHHSVGMDR	12	10	0.22646	mrsshlfqlvlalllslvtaEDGYDGWLRyapvscdlhcqqalpshlvllnstkgspietagrelkagfqsilskNLTSHTFQCNSSASILVATLDEYRqrCRHINVPELDPDGFWLQSEGETVRilgnnarGALYGAYEYLSMVAQRnfshityatsphapirwvnqwdnmdgsierGYGGASIFFKDGTVVEDMAPVEQYARllastrinaivvnnvnanatlllpenmkglgriadacrpygvqigislnfaspetlgglttydpldpgviswwqnitdslytyvpdmagylvkadsegqpgpdtynrtlsqganlfarALQPYGGVLMYRafvynnninesdwkadrakaaveyfkdldgqfeenvviqikygpidfqvrepasplfanlyhtnt…	mrsshlfqlvlalllslvtaEDGYDGWLRyapvscdlhcqqalpshlvllnstkgspietagrelkagfqsilskNLTSHTFQCNSSASILVATLDEYRqrCRHINVPELDPDGFWLQSEGETVRilgnnarGALYGAYEYLSMVAQRnfshityatsphapirwvnqwdnmdgsierGYGGASIFFKDGTVVEDMAPVEQYARllastrinaivvnnvnanatlllpenmkglgriadacrpygvqigislnfaspetlgglttydpldpgviswwqnitdslytyvpdmagylvkadsegqpgpdtynrtlsqganlfarALQPYGGVLMYRafvynnninesdwkadrakaaveyfkdldgqfeenvviqikygpidfqvrepasplfanlyhtnt…	mrsshlfqlvlalllslvtaedgyDGWLRyapvscdlhcqqalpshlvllnstkgspietagrelkagfqsilsknltshtfqcnssasiLVATLDEYRqrcrHINVPELDPDGFWLQSEGETVRilgnnargaLygAYEYLSMVAQRnfshityatsphapirwvnqwdnmdgsiergyGGASIFFKDGTVVEDMAPVEQYARllastrinaivvnnvnanatlllpenmkglgriadacrpygvqigislnfaspetlgglttydpldpgviswwqnitdslytyvpdmagylvkadsegqpgpdtynrtlsqganlfaralQPYGgvLMYRafvynnninesdwkadrakaaveyfkdldgqfeenvviqikygpidfqvrepasplfanlyhtnt…		9063.02	10625.8	10162.5	26809.3	21627	24627.3	20111.8	20961.8	17932.3	3927.09	7169.19	12617.2	16730.2	8644.01	3071.57	44	T	28	0	0	28.3756	0
A0A024S9Z6	M419DRAFT_111943	Hypocrea jecorina (strain ATCC 56765 / BCRC 32924 / NRRL 11460 / Rut C-30)	Xyloglucanase	87079.1	1	NDLGTSPQTVWATPTWATSTSVDYAGNSVKSVVR|LYASGDSGASWTDIQGSQGFGSIDSTK|LQPAEKALYLTYSDGTGPYDGTLGSVWR|TNSVFYAGSGSTFYVSK|AFSWKNVKLGGGGGFVPGIIFHPK|SQFQGSFASVSSLPAGAVIASDK|STDGGVTFSK|DTGSSFTRGPK|LGSAGTIR|TKGVAYAR|QGLMWVTFDSTSSTTGGATSR|STDSGTTWSPIWAWASYPTETYYYSISTPKAPWIK|QNDYYYQCV|NNFIDVTSESPSDGLIK	NDLGTSPQTVWATPTWATSTSVDYAGNSVK|VAGSGSTAGQVYVGTNGR|ALYLTYSDGTGPYDGTLGSVWR|SQFQGSFASVSSLPAGAVIASDKK|VYAAVGMYTNSWDPSNGAIIR|VSSFTATGTYIPDPSDSNGYNSDKQGLMWVTFDSTSSTTGGATSR|DIAAHPTTAGTLYVSTDVGIFR|LNADDSWTAVTDGIADNAGWHNWGIDAVALDPQDDQK|GATWSFTNLPFKVGGNMPGR|LGSAGTIRDIAAHPTTAGTLYVSTDVGIFR|SSDRGATWSFTNLPFK|STDSGTTWSPIWAWASYPTETYYYSISTPK|LAVDPANSNIIYFGAR|APWIKNNFIDVTSESPSDGLIK|SSDRGATWSFTNLPFKVGGNMPGR|LGGGGGF…	38	14	0.5716	mkvsrvlalvlgavipahaAFSWKNVKLGGGGGFVPGIIFHPKTKGVAYARtdigglyrLNADDSWTAVTDGIADNAGWHNWGIDAVALDPQDDQKVYAAVGMYTNSWDPSNGAIIRSSDRGATWSFTNLPFKVGGNMPGRGAGERLAVDPANSNIIYFGARsgnglwkSTDGGVTFSKVSSFTATGTYIPDPSDSNGYNSDKQGLMWVTFDSTSSTTGGATSRifvgtadnitasvyvstnagstwsavpgqpgkyfphkakLQPAEKALYLTYSDGTGPYDGTLGSVWRydiaggtwkditpvsgsdlyfgfgglgldlqkpgtlvvaslnswwpdaqlfrSTDSGTTWSPIWAWASYPTETYYYSISTPKAPWIKNNFIDVTSESPSDGLIKRLGW…	mkvsrvlalvlgavipahaAFSWKNVKLGGGGGFVP[Hydroxylation on P]GIIFHPKTKGVAYARtdigglyrLNADDSWTAVTDGIAD[Fe[III] on D]NAGWHNWGIDAVALDPQDDQKVYAAVGMYTN[Hydroxylation on N]SWDPSN[Deamidation on N]GAIIRSSDR[Citrullination on R][Methylation on R]GATWSFTN[Deamidation on N][Hydroxylation on N]LP[Hydroxylation on P]FKVGGN[Hydroxylation on N]MP[Hydroxylation on P]GRGAGERLAVD[Carboxylation on D]PAN[Deamidation on N…	mkvsrvlalvlgavipahaafSWknVklgGGGGFVPGIIFHPKTKGVAYARtdigglyrlnADDSWTAvtdgiadnagwhnwgiDAVALDPQDDQKvyAAVGMYTNSWDPSNGAIIRssdrGATWSFTNLPFKVGGNMPGRGAgeRlaVDPANSNIIYFGARsgnglwkSTDGGVTFSKvsSFTATGTYipdpsdsngynsdkqgLMWVTFDSTSSTTGGATSRifvgtadnitasvyvstnagstwsavpgqpgkyfphkaklqpaekaLYLTYSDGTGPYDGTLGSVWRydiaggtwkditpvsgsdlyfgfgglgldlqkpgtlvvaslnswwpdaqlfrstDSGTTWspiwawasypteTYYYSISTPKApWIKNNFIDVTSESPSDGLIKRlgW…	#aa36[Hydroxylation on P,info:occupancy=0.34(10/29)];#aa75[Fe[III] on D,info:occupancy=0.02(1/41)];#aa106[Hydroxylation on N,info:occupancy=0.04(1/25)];#aa112[Deamidation on N,info:occupancy=0.24(6/25)];#aa121[Citrullination on R,info:occupancy=0.02(1/42)];#aa121[Methylation on R,info:occupancy=0.02(1/42)];#aa129[Deamidation on N,info:occupancy=0.03(2/77)];#aa129[Hydroxylation on N,info:occupancy…	579464	653145	608029	463272	485906	421033	8326.57	8384.54	7512	693790	554214	602692	806234	716765	623494	889	T	29	0	0	28.2942	0
A0A024S7R4	M419DRAFT_25104	Hypocrea jecorina (strain ATCC 56765 / BCRC 32924 / NRRL 11460 / Rut C-30)	Pectin lyase-like protein	101016	1	IVGEIWPLIMVGGSK|FATHTRPQYETVPASSFVSIK|NVQSYGAK	VGVLTNYNVNQNGTAGTLILDNVDATNNTPIMVK|AYTNSNGQAVQGTR|VPYTSQAK	6	3	0.10672	mtpdsrsttrqqalshaqahhrshlcaavtdpswklplvfvsgepdhstrnsikqlasplrsfgesrrfmhgarsrlgvsllplcrplaagpsdrwtaadllqrlsslhaqpgrqkkrgpwlaldertrdilvdtlvhppiynaprnpnrrasvfncflvtmglstiltasllalrlfaapglaapapapaaeekavaaatswwlpniarqgtvpysnagsgyqiyrNVQSYGAKgdgvtddtaainaaisagnrcgngcdsqtttpaivyfppgtymvsspillyyythligdatnlptlkstanftgiavidsnpgwygatnnffrqirnfkidvsgqplntgtgirwrvaqatsiqnvqfimngdtstnnkqqgiwgedgsggwlsdltftggalg…	mtpdsrsttrqqalshaqahhrshlcaavtdpswklplvfvsgepdhstrnsikqlasplrsfgesrrfmhgarsrlgvsllplcrplaagpsdrwtaadllqrlsslhaqpgrqkkrgpwlaldertrdilvdtlvhppiynaprnpnrrasvfncflvtmglstiltasllalrlfaapglaapapapaaeekavaaatswwlpniarqgtvpysnagsgyqiyrNVQSYGAKgdgvtddtaainaaisagnrcgngcdsqtttpaivyfppgtymvsspillyyythligdatnlptlkstanftgiavidsnpgwygatnnffrqirnfkidvsgqplntgtgirwrvaqatsiqnvqfimngdtstnnkqqgiwgedgsggwlsdltftggalg…	mtpdsrsttrqqalshaqahhrshlcaavtdpswklplvfvsgepdhstrnsikqlasplrsfgesrrfmhgarsrlgvsllplcrplaagpsdrwtaadllqrlsslhaqpgrqkkrgpwlaldertrdilvdtlvhppiynaprnpnrrasvfncflvtmglstiltasllalrlfaapglaapapapaaeekavaaatswwlpniarqgtvpysnagsgyqiyrnvQSYGAKgdgvtddtaainaaisagnrcgngcdsqtttpaivyfppgtymvsspillyyythligdatnlptlkstanftgiavidsnpgwygatnnffrqirnfkidvsgqplntgtgirwrvaqatsiqnvqfimngdtstnnkqqgiwgedgsggwlsdltftggalg…	#aa532[Deamidation on N,info:occupancy=0.67(2/3)];#aa825[Hydroxylation on P,info:occupancy=0.50(1/2)]	22946.9	20588.1	28179.7	45586.8	11715.3	18209.5				58408.7	120655	67269.1	47490.6	43703.5	76722.9	27	T	30	0	0	28.2807	0
A0A1L9USD0	ASPBRDRAFT_72910	Aspergillus brasiliensis (strain CBS 101740 / IMI 381727 / IBT 21946)	xylan 1,4-beta-xylosidase	87059.1	1	GQETPGEDVSLAAVYAYEYITGIQGPDPDTNLKLAATAK|LGLPPYQVWSEALHGLDR|SHLICDESATPYDRAASLISLFTLDELIANTGNTGVGVSR|KWLVGWDR|DIITGKKNPAGR|WLVGWDR|NNTNVSALLWGGYPGQSGGYALR|HPVWGRGQETPGEDVSLAAVYAYEYITGIQGPDPDTNLK|DIITGKK|AFNNAGR|NTGKVESDYTAMVFANTSDAGPAPYPRK|VNEDGDWVLFPGTFELGLNLERK|VNEDGDWVLFPGTFELGLNLER	AASLISLFTLDELIANTGNTGVGVSR|GQETPGEDVSLAAVYAYEYITGIQGPDPDTNLK|AFNNAGRYGLDVYAPNINTFRHPVWGR|TLIHQIASIISTQGR|YGLDVYAPNINTFRHPVWGR|LGNDMNITQQDLSEYYTPQFHVAAR|YGLDVYAPNINTFR|NTGKVESDYTAMVFANTSDAGPAPYPR|AFNNAGRYGLDVYAPNINTFR	22	13	0.31965	mapsmsrpmaataaallalalpqalaqantsyvdynveanpdlypfcletiplsfpdcqngplrSHLICDESATPYDRAASLISLFTLDELIANTGNTGVGVSRLGLPPYQVWSEALHGLDRanfsdsgaynwatsfpqpilttaalnrTLIHQIASIISTQGRAFNNAGRYGLDVYAPNINTFRHPVWGRGQETPGEDVSLAAVYAYEYITGIQGPDPDTNLKLAATAKhyagydienwhnhsrLGNDMNITQQDLSEYYTPQFHVAARdakvhsvmcaynavngvpacadnyflqtllrdtfgfvphgyvssdcdavyniynphgyassqaaaaaeailagtdidcgvtyqwhlnesvaagglsrddieqgvirlyttlvqagyfdsanttsnpyrd…	mapsmsrpmaataaallalalpqalaqantsyvdynveanpdlypfcletiplsfpdcqngplrSHLICDESATPYDRAASLISLFTLDE[Fe[III] on E]LIAN[Deamidation on N]TGNTGVGVSRLGLPPYQVWSEALHGLDRanfsdsgaynwatsfpqpilttaalnrTLIHQ[Deamidation on Q]IASIISTQ[Deamidation on Q]GRAFNN[Deamidation on N]AGRYGLDVYAPN[Deamidation on N]IN[Deamidation on N][Hydroxylation on N]TFRHP[Hydroxylation on P]VWGRGQETPGEDVSLAAVYAYEYITGIQGPDPDTNLKLAATAKhyagydi…	mapsmsrpmaataaallalalpqalaqantsyvdynveanpdlypfcletiplsfpdcqngplrshLICdesatpydraaSLISLFTLDELIANTGNTGVGVSRlgLPPYQVWSEALHGLDRanfsdsgaynwatsfpqpilttaalnrTLIHQIASIISTQGRAFNNAGRYGLDVYAPNINTFRHPVWGRgqETpgedvSLAAVYAYEYITGIQGPDPDTNLKLAATAKhyagydienwhnhsrlgNDMNItqqdlseyYTPQFHVAARdakvhsvmcaynavngvpacadnyflqtllrdtfgfvphgyvssdcdavyniynphgyassqaaaaaeailagtdidcgvtyqwhlnesvaagglsrddieqgvirlyttlvqagyfdsanttsnpyrd…	#aa90[Fe[III] on E,info:occupancy=0.05(1/22)];#aa94[Deamidation on N,info:occupancy=0.05(1/22)];#aa154[Deamidation on Q,info:occupancy=0.04(1/28)];#aa162[Deamidation on Q,info:occupancy=0.07(2/28)];#aa168[Deamidation on N,info:occupancy=0.12(1/8)];#aa180[Deamidation on N,info:occupancy=0.03(1/32)];#aa182[Deamidation on N,info:occupancy=0.16(5/32)];#aa182[Hydroxylation on N,info:occupancy=0.06(2/3…	32559.3	31481.5	35945.7	171018	126599	90070	97532.6	62213.9	109093	15894	341.914	72165	4661.6	11579.8	42335.3	183	T	35	0	0	27.3133	0
A0A1L9U6P8	ASPBRDRAFT_58876	Aspergillus brasiliensis (strain CBS 101740 / IMI 381727 / IBT 21946)	Carboxylic ester hydrolase	32514.2	1	TEANTPQTNYETTIWGDSLQGIFATGVGHTVPIHGDK|QWAGVFGYDYSAPEK|MQIYHGSVDTTLYPQNYYETCK	MQIYHGSVDTTLYPQNYYETCKQWAGVFGYDYSAPEK|TEANTPQTNYETTIWGDSLQGIFATGVGHTVPIHGDKDMEWFGFA	5	3	0.27063	mlsthllflvttlftslihpisahvaksssslqqvtdfgdnptnvgmyiyvpnnlasnpgivvaihyctgsgpayysgspyatlseqygfiviypsspysgscwdvssqatlthngggnsnsianmvtwtiskygadsskvfvtgsssgammtnvmaatypelfaaatvysgvsagcfysasnqvdawnstcaqgevittpehwaqiaeamdsgysgsrpkMQIYHGSVDTTLYPQNYYETCKQWAGVFGYDYSAPEKTEANTPQTNYETTIWGDSLQGIFATGVGHTVPIHGDKDMEWFGFA	mlsthllflvttlftslihpisahvaksssslqqvtdfgdnptnvgmyiyvpnnlasnpgivvaihyctgsgpayysgspyatlseqygfiviypsspysgscwdvssqatlthngggnsnsianmvtwtiskygadsskvfvtgsssgammtnvmaatypelfaaatvysgvsagcfysasnqvdawnstcaqgevittpehwaqiaeamdsgysgsrpkMQIYHGSVDTTLYPQNYYETCKQWAGVFGYDYSAPEKTEANTPQTNYETTIWGDSLQGIFATGVGHTVPIHGDKDMEWFGFA	mlsthllflvttlftslihpisahvaksssslqqvtdfgdnptnvgmyiyvpnnlasnpgivvaihyctgsgpayysgspyatlseqygfiviypsspysgscwdvssqatlthngggnsnsianmvtwtiskygadsskvfvtgsssgammtnvmaatypelfaaatvysgvsagcfysasnqvdawnstcaqgevittpehwaqiaeamdsgysgsrpkmqIYHGSVDTTLYpqnyYETCKQWAGVFGYDYSAPEKTEANTpqtnYettiwgdslqgiFATgvGHTVPIHGdKdmeWfgfa		9692.7	7448.81	6883.66	53107.2	61384.9	51567.5	65579	55285.8	42448.9	3577.87	2713.23		1584.52			26	T	36	0	0	27.2906	0
A0A024SIB3	xyn3	Hypocrea jecorina (strain ATCC 56765 / BCRC 32924 / NRRL 11460 / Rut C-30)	Endo-1,4-beta-xylanase 3	38052.7	1	AWDVVNEIFNEDGTLR|IRAWDVVNEIFNEDGTLR|CVGITVWGISDKDSWR|LLGEEFVSIAFR|ASTNPLLFDANFNPK|THVSTVVGR|PAYNSIVGILQ|AWDVVNEIFNEDGTLRSSVFSR	WQSLENNQGQLNWGDADYLVNFAQQNGK|NAAIIQADLGQVTPENSMK|GHTLIWHSQLPAWVNNINNADTLR|EKNAAIIQADLGQVTPENSMK|WQSLENNQGQLNWGDADYLVNFAQQNGKSIR|EKNAAIIQADLGQVTPENSMKWQSLENNQGQLNWGDADYLVNFAQQNGK|NAAIIQADLGQVTPENSMKWQSLENNQGQLNWGDADYLVNFAQQNGK|ASTNPLLFDANFNPKPAYNSIVGILQ|LYINDYNLDR	17	8	0.49856	mkanvilcllaplvaalptetihldpelaalranltertadlwdrqasqsidqlikrkgklyfgtatdrgllqrEKNAAIIQADLGQVTPENSMKWQSLENNQGQLNWGDADYLVNFAQQNGKSIRGHTLIWHSQLPAWVNNINNADTLRqvirTHVSTVVGRykgkIRAWDVVNEIFNEDGTLRSSVFSRLLGEEFVSIAFRaardadpsarLYINDYNLDRanygkvnglktyvskwisqgvpidgigsqshlsggggsgtlgalqqlatvpvtelaiteldiqgapttdytqvvqaclsvskCVGITVWGISDKDSWRASTNPLLFDANFNPKPAYNSIVGILQ	mkanvilcllaplvaalptetihldpelaalranltertadlwdrqasqsidqlikrkgklyfgtatdrgllqrEKNAAIIQADLGQVTPENSMKWQSLENNQGQLN[Hydroxylation on N]WGDADYLVN[Deamidation on N]FAQ[Deamidation on Q]Q[Deamidation on Q]N[Deamidation on N][Ammonia loss on N]GKSIRGHTLIWHSQLPAWVN[Deamidation on N]NINNADTLRqvirTHVSTVVGRykgkIRAWDVVNEIFNEDGTLRSSVFSRLLGEEFVSIAFRaardadpsarLYIN[Deamidation on N][Hydroxylation on N][Ammonia loss o…	mkanvilcllaplvaalptetihldpelaalranltertadlwdrqasqsidqlikrkgklyfgtatdrgllqrekNAAIIQADLGQVTPENSMKWQSLENNQGQLNWGDADYLVNFAQQNGKSIRghTLIWHSQLPAWVNNINNADTLRqvirTHVSTVVGRykgkirAwDVVNEIFNEDGTLRssvfsRLLGEEFVSIAFRaardadpsarLyINDYNLDRanygkvnglktyvskwisqgvpidgigsqshlsggggsgtlgalqqlatvpvtelaiteldiqgapttdytqvvqaclsvskcvGITVWGISDKDSWRasTNPLLFDANFNPKpaYNSIVGILQ	#aa107[Hydroxylation on N,info:occupancy=0.01(1/69)];#aa116[Deamidation on N,info:occupancy=0.10(7/69)];#aa119[Deamidation on Q,info:occupancy=0.01(1/69)];#aa120[Deamidation on Q,info:occupancy=0.01(1/69)];#aa121[Deamidation on N,info:occupancy=0.52(36/69)];#aa121[Ammonia loss on N,info:occupancy=0.06(4/69)];#aa141[Deamidation on N,info:occupancy=0.06(1/17)];#aa217[Deamidation on N,info:occupancy…	239211	210583	227825	106956	107682	141104	7251.41	1316	2753.84	343009	301716	307771	228596	363761	313438	262	T	37	0	0	27.2728	0
A0A1L9U9T4	ASPBRDRAFT_33045	Aspergillus brasiliensis (strain CBS 101740 / IMI 381727 / IBT 21946)	Peptide hydrolase	55053.1	1	HKEPVYGSVVAVSNLGCEASDYPSNLKGAVAFISR|AGAIAAVIYNNERGDLSGTLGNPTPDHVATFGISDADAAPVLEK|GDLSGTLGNPTPDHVATFGISDADAAPVLEK|SDYDAFIR		4	4	0.1716	mrvystlhlvpvllgqvgalqlplvqgpnsqwqttnagdkplisspllqeqvkaenlldrarhlykiaelgedeynhptrvigskghlgtldyiystltdlgdyytvvnqsfpavsgnvfesrlvlghdvpksatpmgltpptrHKEPVYGSVVAVSNLGCEASDYPSNLKGAVAFISRgscpfgtkselagkAGAIAAVIYNNERGDLSGTLGNPTPDHVATFGISDADAAPVLEKlkkgekvdaiayvdaivetihttniiaqttdgdpnncvmlgghsdsvaegpginddgsgtltllelatlltqfrvnncvrfawwaaeeegllgsdyyvsvltpeenrkirlfmdydmlgspnfayqvynatnavnpvgseelrdlytdfyedhgfnytyipf…	mrvystlhlvpvllgqvgalqlplvqgpnsqwqttnagdkplisspllqeqvkaenlldrarhlykiaelgedeynhptrvigskghlgtldyiystltdlgdyytvvnqsfpavsgnvfesrlvlghdvpksatpmgltpptrHKEPVYGSVVAVSNLGCEASDYPSNLKGAVAFISRgscpfgtkselagkAGAIAAVIYNNERGDLSGTLGNPTPDHVATFGISDADAAPVLEKlkkgekvdaiayvdaivetihttniiaqttdgdpnncvmlgghsdsvaegpginddgsgtltllelatlltqfrvnncvrfawwaaeeegllgsdyyvsvltpeenrkirlfmdydmlgspnfayqvynatnavnpvgseelrdlytdfyedhgfnytyipf…	mrvystlhlvpvllgqvgalqlplvqgpnsqwqttnagdkplisspllqeqvkaenlldrarhlykiaelgedeynhptrvigskghlgtldyiystltdlgdyytvvnqsfpavsgnvfesrlvlghdvpksatpmgltpptrhkEpvYgsVVAvsnlGCEASDYPSNLKGAVAFISRgscpfgtkselagkagaIAAViynnergdLSgtlgnptpdhvatfgisdadAApvLEKlkkgekvdaiayvdaivetihttniiaqttdgdpnncvmlgghsdsvaegpginddgsgtltllelatlltqfrvnncvrfawwaaeeegllgsdyyvsvltpeenrkirlfmdydmlgspnfayqvynatnavnpvgseelrdlytdfyedhgfnytyipf…					2825.62		4059.06	7397.94	3199.28	3592.69						1001.03	8	T	38	0	0	27.2663	0
A0A1L9UFY5	ASPBRDRAFT_625046	Aspergillus brasiliensis (strain CBS 101740 / IMI 381727 / IBT 21946)	Glycoside hydrolase family 5 domain-containing protein	45459.9	1	IPIGYWAVAPLDGEPYVSGQIDYLDQAVTWAK|TEGAPGWDMQDLLANQLFPTSPTDRQYPHQCS|SGWFFWTWK|LSSHWSSFVTQSDFDR	TEGAPGWDMQDLLANQLFPTSPTDR|MAQAGLNHVRIPIGYWAVAPLDGEPYVSGQIDYLDQAVTWAK	6	4	0.23798	mfvegakkallalsllaasaqavprvrrqntsssfdytsqivrgvnlggwlvtepwitpslydsagggvvdewtlcqtlgqdeakakLSSHWSSFVTQSDFDRMAQAGLNHVRIPIGYWAVAPLDGEPYVSGQIDYLDQAVTWAKaaglkvivdlhgapgsqngfdnsghrgpiqwqqgntvnqtmtafdalarryaqsdavtaieainepnipggvdegglknyyygtladvqrlnpstalfmsdgfqpveswngfmqgsnvvmdthhyqvfdtgllsmsiddhvktacslatqhtmqsdkpvvvgewtgaltdctkylngvgnaarydgtymsntkygdctgkstgsvadfsadekantrryveaqleayemkSGWFFWTWKTEGAPGWDMQDLLAN…	mfvegakkallalsllaasaqavprvrrqntsssfdytsqivrgvnlggwlvtepwitpslydsagggvvdewtlcqtlgqdeakakLSSHWSSFVTQSDFDR[Methylation on R]MAQAGLNHVRIPIGYWAVAPLDGEPYVSGQ[Deamidation on Q]IDYLDQ[Deamidation on Q]AVTWAKaaglkvivdlhgapgsqngfdnsghrgpiqwqqgntvnqtmtafdalarryaqsdavtaieainepnipggvdegglknyyygtladvqrlnpstalfmsdgfqpveswngfmqgsnvvmdthhyqvfdtgllsmsiddhvktacslatqhtmqsdkpvvvgewtgaltdctkylngvgnaarydgtymsntkygdctgk…	mfvegakkallalsllaasaqavprvrrqntsssfdytsqivrgvnlggwlvtepwitpslydsagggvvdewtlcqtlgqdeakaklsshWSSFvtqsdfdrmaqaglnhvripIGYWAVAplDGEpyVSGQIDYLDQAVTWAKaaglkvivdlhgapgsqngfdnsghrgpiqwqqgntvnqtmtafdalarryaqsdavtaieainepnipggvdegglknyyygtladvqrlnpstalfmsdgfqpveswngfmqgsnvvmdthhyqvfdtgllsmsiddhvktacslatqhtmqsdkpvvvgewtgaltdctkylngvgnaarydgtymsntkygdctgkstgsvadfsadekantrryveaqleayemksgWFFWTWKteGApgWdmqdlLaN…	#aa103[Methylation on R,info:occupancy=1.00(3/3)];#aa133[Deamidation on Q,info:occupancy=0.10(1/10)];#aa139[Deamidation on Q,info:occupancy=0.10(1/10)]	15284.5	15225.5	13309	26835	21113.1	15356.6	42801.4	30418.2	37924.3	1969.2	3736.67	2120.76				41	T	39	0	0	27.2552	0
A0A024RV01	M419DRAFT_93498	Hypocrea jecorina (strain ATCC 56765 / BCRC 32924 / NRRL 11460 / Rut C-30)	Cellulosome enzyme	48488.7	1	VATSGSLSNVIIGAFQNTDR|VSFSGFTPTSAAAYVTDNSHTFSTTSAGLSGGAITVSVPSK|VSFSGFTPTSAAAYVTDNSHTFSTTSAGLSGGAITVSVPSKGVVTVK|IGSGGAGDSIEPNNPGSPSAAPNYVWDNNDSGQLWFTQQAVSYGVK|FQQIDGFGFSQAFGR|TIYADAWGAPGFMK|QALDLLFSTSTGAGFSIIR|VSFSGFTPTSAAAYVTDNSHTFSTTSAGLSGGAITVSVPSKGVVTVKLT|NRIGSGGAGDSIEPNNPGSPSAAPNYVWDNNDSGQLWFTQQAVSYGVK|QAYANFLVQYVK	AREFQSANATAQK|WNTEGGPSTPFVK|AREFQSANATAQKQALDLLFSTSTGAGFSIIR|EFQSANATAQKQALDLLFSTSTGAGFSIIR|EFQSANATAQK	15	10	0.44227	mialvpfviiagaatlsvaqttitvnvgskFQQIDGFGFSQAFGRAREFQSANATAQKQALDLLFSTSTGAGFSIIRNRIGSGGAGDSIEPNNPGSPSAAPNYVWDNNDSGQLWFTQQAVSYGVKTIYADAWGAPGFMKtsgsdsspgylcgttghscssgdwrQAYANFLVQYVKyyaaagynithlgflnepdyqttysqmqissnaqeaisfipilsstvkaaglntkltccdatgwttqstyttnlvnagstqylsvitshsyssdatsplsqtslpkWNTEGGPSTPFVKtwysnggtnegftwankiavamvnaqlsaylfwegfeiqqsqsgshlidaldrqtatpsgifwafamwsryirpgasrVATSGSLSNVIIGAFQNTDRsivvvf…	mialvpfviiagaatlsvaqttitvnvgskFQQIDGFGFSQAFGRAREFQS[HexNAc on S]AN[HexNAc on Nxt]AT[HexNAc on T]AQKQALDLLFSTSTGAGFSIIRNRIGSGGAGDSIEPNNPGSPSAAPNYVWDNNDSGQLWFTQQAVSYGVKTIYADAWGAPGFMKtsgsdsspgylcgttghscssgdwrQAYANFLVQYVKyyaaagynithlgflnepdyqttysqmqissnaqeaisfipilsstvkaaglntkltccdatgwttqstyttnlvnagstqylsvitshsyssdatsplsqtslpkWN[Hydroxylation on N]TEGGPSTPFVKtwysnggtnegftwankiavamvnaqlsaylfwegfeiqqsqs…	mialvpfviiagaatlsvaqttitvnvgskfqQIDGFGFSQAFGRarEFQSANATAQKqaLDLLFSTSTGAGFSIIRnrigSggaGDSIEpnnpgspsaapnyvwdnndsgqLWFTQQAVSYGVKtiYADAWGAPGFMKtsgsdsspgylcgttghscssgdwrqaYanflVQYVKyyaaagynithlgflnepdyqttysqmqissnaqeaisfipilsstvkaaglntkltccdatgwttqstyttnlvnagstqylsvitshsyssdatsplsqtslpkWNTEGGPSTPFVKtwysnggtnegftwankiavamvnaqlsaylfwegfeiqqsqsgshlidaldrqtatpsgifwafamwsryirpgasrvaTSGSLSNVIIGAFQNTDRsivvvf…	#aa51[HexNAc on S,info:occupancy=0.07(1/14)];#aa53[HexNAc on Nxt,info:occupancy=0.50(7/14)];#aa55[HexNAc on T,info:occupancy=0.43(6/14)];#aa284[Hydroxylation on N,info:occupancy=0.50(1/2)]	282874	221093	222350	185190	118401	158819	3229.95	742.466	1920.86	340804	307900	307329	341704	286077	421248	120	T	40	0	0	26.4276	0
A0A024SNG6	M419DRAFT_23525	Hypocrea jecorina (strain ATCC 56765 / BCRC 32924 / NRRL 11460 / Rut C-30)	MFS general substrate transporter	82419.2	1	VDADQNLWFKDTALIACPSSIDGSWR|IWLGLGLQKPGGNEGCLGFTAR|TLPNAKPVSCR	SGMGQGIVGYITGDAPLPR|TFDVMALR	5	3	0.11301	maasgeqapllgsdlrsipephatiattllkhnhhhdclldaedadsapagsgsraagvarmeaasarlssmerfwifsgifligyayglesqvrstympyatssfsvhsylatinllrsvvavavqptaakiadvlgrfqvvaastlfyvvgmaiestagsvysfcagtilyqigytcivllleilvadfssmrarvffsyipalpfvintwisgsitsavlrittwrwgigmwciiypvaslpllitlysidrrttlrhghkselgqtyedlrnwsvrffdqvdgiglvtlvtafslvltpltiaggtvshwrnpqvvlplvvglifvpvfvlwekngarnplvpfhllkdrgvwaalavrsllnfawyvqgnylytvlivafdfpiesatrilsff…	maasgeqapllgsdlrsipephatiattllkhnhhhdclldaedadsapagsgsraagvarmeaasarlssmerfwifsgifligyayglesqvrstympyatssfsvhsylatinllrsvvavavqptaakiadvlgrfqvvaastlfyvvgmaiestagsvysfcagtilyqigytcivllleilvadfssmrarvffsyipalpfvintwisgsitsavlrittwrwgigmwciiypvaslpllitlysidrrttlrhghkselgqtyedlrnwsvrffdqvdgiglvtlvtafslvltpltiaggtvshwrnpqvvlplvvglifvpvfvlwekngarnplvpfhllkdrgvwaalavrsllnfawyvqgnylytvlivafdfpiesatrilsff…	maasgeqapllgsdlrsipephatiattllkhnhhhdclldaedadsapagsgsraagvarmeaasarlssmerfwifsgifligyayglesqvrstympyatssfsvhsylatinllrsvvavavqptaakiadvlgrfqvvaastlfyvvgmaiestagsvysfcagtilyqigytcivllleilvadfssmrarvffsyipalpfvintwisgsitsavlrittwrwgigmwciiypvaslpllitlysidrrttlrhghkselgqtyedlrnwsvrffdqvdgiglvtlvtafslvltpltiaggtvshwrnpqvvlplvvglifvpvfvlwekngarnplvpfhllkdrgvwaalavrsllnfawyvqgnylytvlivafdfpiesatrilsff…	#aa687[Hydroxylation on P,info:occupancy=0.04(1/23)]	165908	282960	201516	162191	210850	201310		1968.02		184351	176159	147364	353365	213213	260159	61	T	41	0	0	26.3965	0
A0A024SKI0	M419DRAFT_32774	Hypocrea jecorina (strain ATCC 56765 / BCRC 32924 / NRRL 11460 / Rut C-30)	Putative isomerase YbhE	42500.7	1	INPTTGQLQLLQVVPAGGQFPR|QFSINKEGNLLAVGLQNDGR|IIPSDPLINFK|IIPSDPLINFKINPTTGQLQLLQVVPAGGQFPR|LTEIFNIPSHGAGPAEPSSYAASEVVVSPDTNYLIVSSR		5	5	0.23058	mpsrrnlqkslvstllcagnlasaslvyvssysqtvttlnythgqntgiqklnpvavsqgcsdnpswltldapdsilycineglntpngsltafktsasgslqqlgqsstpngpvsgvvfgnnrhglavahyggsafttwdvsnpnslkllqtktfkltgppsrpdrqdaphpheavldptgkfllvpdlgmdlihlysfdpntlalkditplsvkpgsgprhitfvvkgsktfaylvtelgntiigydvtypngqikLTEIFNIPSHGAGPAEPSSYAASEVVVSPDTNYLIVSSRaenstsipdfddpsrIIPSDPLINFKINPTTGQLQLLQVVPAGGQFPRQFSINKEGNLLAVGLQNDGRvvfvdrcpetgllggfvayadiegqitaaifdqk	mpsrrnlqkslvstllcagnlasaslvyvssysqtvttlnythgqntgiqklnpvavsqgcsdnpswltldapdsilycineglntpngsltafktsasgslqqlgqsstpngpvsgvvfgnnrhglavahyggsafttwdvsnpnslkllqtktfkltgppsrpdrqdaphpheavldptgkfllvpdlgmdlihlysfdpntlalkditplsvkpgsgprhitfvvkgsktfaylvtelgntiigydvtypngqikLTEIFNIPSHGAGPAEPSSYAASEVVVSPDTNYLIVSSRaenstsipdfddpsrIIPSDPLINFKINPTTGQLQLLQVVPAGGQFPRQFSIN[Ammonia loss on N]KEGNLLAVGLQNDGRvvfvdrcpetgllgg…	mpsrrnlqkslvstllcagnlasaslvyvssysqtvttlnythgqntgiqklnpvavsqgcsdnpswltldapdsilycineglntpngsltafktsasgslqqlgqsstpngpvsgvvfgnnrhglavahyggsafttwdvsnpnslkllqtktfkltgppsrpdrqdaphpheavldptgkfllvpdlgmdlihlysfdpntlalkditplsvkpgsgprhitfvvkgsktfaylvtelgntiigydvtypngqiklteifnipshgagpaepssyaasevvVSpdtnylIVssRaenstsipdfddpsriiPsdPLINFKinPTTGQLQLLQVVPAGGQFPRqfsinkeGNLLAVGLQndgrvvfvdrcpetgllggfvayadiegqitaaifdqk	#aa350[Ammonia loss on N,info:occupancy=1.00(1/1)]	13191.8	13817.2	19401.2	14701.1	16643.9	19316.1				21721.9	20581.2	23419.9	50962.7	20692.3	19041.7	29	T	42	0	0	26.3679	0
A0A1L9UVU1	ASPBRDRAFT_71848	Aspergillus brasiliensis (strain CBS 101740 / IMI 381727 / IBT 21946)	UPF0047 domain protein	49044.9	1	HAHFDTVDTTWLDPLSQSLDNAFR|DGAEVLDLIDTGHDYDWER|KPGVATGNPGPAFPIYYTFKR|VVYNLFYEKDGAEVLDLIDTGHDYDWER|SNDWWHFVEPK		5	5	0.19222	mwlkskytvlallaapaaavtqisddemnnflnqdavelatryaplwffgeavdqppcyptwafggsptssdiydaahktpaapqceypdvgcgcrKPGVATGNPGPAFPIYYTFKRcnetdvrVVYNLFYEKDGAEVLDLIDTGHDYDWERviiihsrnanntwqpsrallsahsgyhnlawgsihstlttdqiaagdarqpdgvknndhpkvyvswskHAHFDTVDTTWLDPLSQSLDNAFRSNDWWHFVEPKyyirsdnstaagkafnstdwgsatsnppyvqekifidkmswyqksftlparsrgsylitdhvleqlpeiknykvgmlnlfvqhtscalslnenwdddvradmsdaldriapydkkgnlyrhsaegeddmpahiksaligasvti…	mwlkskytvlallaapaaavtqisddemnnflnqdavelatryaplwffgeavdqppcyptwafggsptssdiydaahktpaapqceypdvgcgcrKPGVATGNPGPAFPIYYTFKRcnetdvrVVYNLFYEKDGAEVLDLIDTGHDYDWERviiihsrnanntwqpsrallsahsgyhnlawgsihstlttdqiaagdarqpdgvknndhpkvyvswskHAHFDTVDTTWLDPLSQSLDNAFRSNDWWHFVEPKyyirsdnstaagkafnstdwgsatsnppyvqekifidkmswyqksftlparsrgsylitdhvleqlpeiknykvgmlnlfvqhtscalslnenwdddvradmsdaldriapydkkgnlyrhsaegeddmpahiksaligasvti…	mwlkskytvlallaapaaavtqisddemnnflnqdavelatryaplwffgeavdqppcyptwafggsptssdiydaahktpaapqceypdvgcgcrKPgvATGNpgpafPIYYTfkRcnetdvrvvynlfyekdgAEVLdLIDTGHDYDWERviiihsrnanntwqpsrallsahsgyhnlawgsihstlttdqiaagdarqpdgvknndhpkvyvswskhaHFDTVDTTWLDPLSQSLDNAFRsnDwwHfvePKyyirsdnstaagkafnstdwgsatsnppyvqekifidkmswyqksftlparsrgsylitdhvleqlpeiknykvgmlnlfvqhtscalslnenwdddvradmsdaldriapydkkgnlyrhsaegeddmpahiksaligasvti…		4436.14	5611.53	5412.4	7128.98	6549.81	9631.48	5336.08	4295.76	4113.14		3492.63	1025.45				25	T	43	0	0	26.3498	0
A0A1L9UFS7	ASPBRDRAFT_31415	Aspergillus brasiliensis (strain CBS 101740 / IMI 381727 / IBT 21946)	beta-glucosidase	92997.5	1	DSDYNSAFPAGVNVAATWNKDLAYLRGK|DLANWNIETQDWEITSYPK|LWTPPNFSSWTRDEYGFK|RDLANWNIETQDWEITSYPK|NWEGFSPDPALSGVLFAETVKGIQDAGVVATAK|LWTPPNFSSWTR|DRLWTPPNFSSWTR|DRLWTPPNFSSWTRDEYGFK|LVALIGEDAGSNPYGANGCSDR|DLANWNIETQDWEITSYPKMVFVGSSSR|VAGDEVPQLYVSLGGPNEPKIVLR	SPDGGRNWEGFSPDPALSGVLFAETVK|DELAYSPPYYPSPWANGKGDWAEAYQR|DSDYNSAFPAGVNVAATWNKDLAYLR|NGVFTATDNWAIDQIEALAK|NKNGVFTATDNWAIDQIEALAK|AMGQEFSDKGADIQLGPAAGPLGR|LGIPGMCAQDSPLGVRDSDYNSAFPAGVNVAATWNKDLAYLR|VAGDEVPQLYVSLGGPNEPK|NTGKVAGDEVPQLYVSLGGPNEPK|NWEGFSPDPALSGVLFAETVK|TMHELYLWPFADAIR|LGIPGMCAQDSPLGVRDSDYNSAFPAGVNVAATWNK|QAGEAQGYGFNISESGSANIDDKTMHELYLWPFADAIR|LGIPGMCAQDSPLGVR|DELAYSPPYYPSPWANGK|GKAMGQEF…	28	11	0.34884	mrftlieavaltavslasaDELAYSPPYYPSPWANGKGDWAEAYQRavdivsqmtlaekvnlttgtgwelelcvgqtggvprLGIPGMCAQDSPLGVRDSDYNSAFPAGVNVAATWNKDLAYLRGKAMGQEFSDKGADIQLGPAAGPLGRSPDGGRNWEGFSPDPALSGVLFAETVKGIQDAGVVATAKhyigyeqehfrQAGEAQGYGFNISESGSANIDDKTMHELYLWPFADAIRagagavmcsynqinnsygcqnsytlnkllkaelgfqgfvmsdwaahhagvsgalagldmsmpgdvdydsgtsywgtnltisvlngtvpqwrvddmavrimaayykvgrDRLWTPPNFSSWTRDEYGFKyyyvsegpyekvnqyvnvqrNHSELIRrigads…	mrftlieavaltavslasaDELAYSPPYYPSPWAN[Deamidation on N][Ammonia loss on N]GKGDWAEAYQRavdivsqmtlaekvnlttgtgwelelcvgqtggvprLGIP[Hydroxylation on P]GMCAQDSPLGVRDSDYNSAFPAGVN[Deamidation on N]VAATWN[Deamidation on N]KDLAYLRGKAMGQEFSDKGADIQLGPAAGPLGRSPDGGRN[Deamidation on N]WEGFSPDPALSGVLFAETVKGIQDAGVVATAKhyigyeqehfrQAGEAQGYGFNISESGSANIDDKTMHELYLWPFADAIRagagavmcsynqinnsygcqnsytlnkllkaelgfqgfvmsdwaahhagv…	mrftlieavaltavslasaDELAYSPpyYPSPWANGKGDWAEAYQRavdivsqmtlaekvnlttgtgwelelcvgqtggvprlgIPgMCAQDSPLGVRdsDYNSAFPAGVNVAATWNKDLAYLRgkAMGQEFsdkGadIQLGPAAGplGRspDGgrNWEGFSPDPALSGVLFAETVKgiqdAgvVATAKhyigyeqehfrqaGEAQgygfnisesgsaniddktmhELYLWPFADAIRagagavmcsynqinnsygcqnsytlnkllkaelgfqgfvmsdwaahhagvsgalagldmsmpgdvdydsgtsywgtnltisvlngtvpqwrvddmavrimaayykvgrdrLWTPPNFSSWTRDEYGFKyyyvsegpyekvnqyvnvqrNHSELIRrigads…	#aa35[Deamidation on N,info:occupancy=0.53(8/15)];#aa35[Ammonia loss on N,info:occupancy=0.07(1/15)];#aa86[Hydroxylation on P,info:occupancy=0.05(1/19)];#aa111[Deamidation on N,info:occupancy=0.03(1/34)];#aa117[Deamidation on N,info:occupancy=0.09(3/34)];#aa157[Deamidation on N,info:occupancy=0.12(4/33)];#aa387[HexNAc on Nxs,info:occupancy=0.50(1/2)];#aa433[Deamidation on N,info:occupancy=1.00(1/…	162359	175868	121323	237292	362122	323598	253328	211250	268106	26976.8	22143.7	40168.6	11376.4	74848.4	99620.3	239	T	45	0	0	26.3141	0
A0A1L9UWF0	ASPBRDRAFT_386232	Aspergillus brasiliensis (strain CBS 101740 / IMI 381727 / IBT 21946)	Aldose 1-epimerase	46455.1	1	DETVLEDTWLQLPLSKR|DETVLEDTWLQLPLSK|LVGQDIEKADGLCGTDCTGYDNCFIVDRPPQYAAR|LTSLLVPDR	LTSLLVPDRDGNFQDVVVGYDDPKQYLR|RLIGTDGILIPNGTILDVDVYDSAPDFVSGK|LTSLLVPDRDGNFQDVVVGYDDPK	7	4	0.25882	mspssrsgqgslqllgccrsllcparitpriliiycclfllittllgirmhvrsylsavlyglpalsqvaaakstgdpfqlytisaenitaklipygarLTSLLVPDRDGNFQDVVVGYDDPKQYLRdsetnhtffgavvgryanrikngtfsigsdvyhipenendgedtlhggtvgydqrnwtvtaysnssitftlvdraledfpgdvitlaltettpimlanhiywnlnafkDETVLEDTWLQLPLSKRLIGTDGILIPNGTILDVDVYDSAPDFVSGKLVGQDIEKADGLCGTDCTGYDNCFIVDRPPQYAARnsivpivhmnssttgisldvatnqqalqiyscngqngtipvkqsqvqrnkaegvdgaeyvnqhgcivietegwidginnpqw…	mspssrsgqgslqllgccrsllcparitpriliiycclfllittllgirmhvrsylsavlyglpalsqvaaakstgdpfqlytisaenitaklipygarLTSLLVP[Hydroxylation on P]DR[Citrullination on R]DGN[Hydroxylation on N]FQDVVVGYDDPKQYLRdsetnhtffgavvgryanrikngtfsigsdvyhipenendgedtlhggtvgydqrnwtvtaysnssitftlvdraledfpgdvitlaltettpimlanhiywnlnafkDETVLEDTWLQLPLSKRLIGTDGILIPN[Hex(7)HexNAc(2) on Nxt][Hex(6)HexNAc(2) on Nxt]GTILDVDVYDSAPDFVSGKLVGQDIEK…	mspssrsgqgslqllgccrsllcparitpriliiycclfllittllgirmhvrsylsavlyglpalsqvaaakstgdpfqlytisaenitaklipygarltSLLVpdRdgnFQDVVVGYDDPKQYLRdsetnhtffgavvgryanrikngtfsigsdvyhipenendgedtlhggtvgydqrnwtvtaysnssitftlvdraledfpgdvitlaltettpimlanhiywnlnafkdeTVLedTWLQLPLSKRlIgtDGILIpngtiLDVDVYDSAPDFVSGKlvgqdiekadglcgtdcTgydncfivdrppqyaaRnsivpivhmnssttgisldvatnqqalqiyscngqngtipvkqsqvqrnkaegvdgaeyvnqhgcivietegwidginnpqw…	#aa106[Hydroxylation on P,info:occupancy=0.07(2/30)];#aa108[Citrullination on R,info:occupancy=0.03(1/30)];#aa111[Hydroxylation on N,info:occupancy=0.07(2/29)];#aa263[Hex(7)HexNAc(2) on Nxt,info:occupancy=0.50(1/2)];#aa263[Hex(6)HexNAc(2) on Nxt,info:occupancy=0.50(1/2)]	27333.4	26503.4	23312.9	32340	41746.4	50423.3	22593.8	13827.7	22797.6				4299	11629.1		48	T	46	0	0	26.288	0
P36217	xyn2	Hypocrea jecorina (strain ATCC 56765 / BCRC 32924 / NRRL 11460 / Rut C-30)	Endo-1,4-beta-xylanase 2	24054.6	1	TQRVNQPSIIGTATFYQYWSVR|TQRVNQPSIIGTATFYQYWSVRR|LGEVTSDGSVYDIYR|VNQPSIIGTATFYQYWSVRR|VNQPSIIGTATFYQYWSVR|GWQPGTKNK	NKVINFSGSYNPNGNSYLSVYGWSR|NPLIEYYIVENFGTYNPSTGATK|VINFSGSYNPNGNSYLSVYGWSR|VINFSGSYNPNGNSYLSVYGWSRNPLIEYYIVENFGTYNPSTGATK	10	6	0.41704	mvsftsllagvaaisgvlaapaaevesvavekrqtiqpgtgynngyfysywndghggvtytngpggqfsvnwsnsgnfvggkGWQPGTKNKVINFSGSYNPNGNSYLSVYGWSRNPLIEYYIVENFGTYNPSTGATKLGEVTSDGSVYDIYRTQRVNQPSIIGTATFYQYWSVRRnhrssgsvntanhfnawaqqgltlgtmdyqivavegyfssgsasitvs	mvsftsllagvaaisgvlaapaaevesvavekrqtiqpgtgynngyfysywndghggvtytngpggqfsvnwsnsgnfvggkGWQPGTKNKVIN[Hydroxylation on N][Deamidation on N]FSGSYN[Deamidation on N][Ammonia loss on N]PN[Deamidation on N][Ammonia loss on N]GN[Deamidation on N][Hydroxylation on N]SYLSVYGWSRNPLIEYYIVE[Fe[III] on E]N[Deamidation on N][Ammonia loss on N]FGTYN[Deamidation on N]PSTGATKLGEVTSDGSVYDIYRTQRVNQPSIIGTATFYQYWSVRRnhrss…	mvsftsllagvaaisgvlaapaaevesvavekrqtiqpgtgynngyfysywndghggvtytngpggqfsvnwsnsgnfvggkgwQPGTKNKVINFSGSYNPNGNSYLSVYGWSRnpLIEYYIVENFGTYNPSTGATKLGEVTSDGSVYDIYRtqRVNQPSIIGTATFYQYWSVRRnhrssgsvntanhfnawaqqgltlgtmdyqivavegyfssgsasitvs	#aa94[Hydroxylation on N,info:occupancy=0.01(1/136)];#aa94[Deamidation on N,info:occupancy=0.01(1/136)];#aa100[Deamidation on N,info:occupancy=0.06(8/136)];#aa100[Ammonia loss on N,info:occupancy=0.01(1/136)];#aa102[Deamidation on N,info:occupancy=0.26(35/136)];#aa102[Ammonia loss on N,info:occupancy=0.01(1/136)];#aa104[Deamidation on N,info:occupancy=0.14(19/136)];#aa104[Hydroxylation on N,info:…	744674	518922	531129	472545	248633	376348	3083	3295.48	5162.79	770681	638045	564581	752382	614812	765785	799	T	47	0	0	25.3868	0
A0A024RZP7	M419DRAFT_104220	Hypocrea jecorina (strain ATCC 56765 / BCRC 32924 / NRRL 11460 / Rut C-30)	Swollenin	51490.8	1	YGSWVIPQGSGPFNLPVGIR|GADTDNWVALVHDPNYTSSRPQER|WCCGPGADHCGEIDFKYGCPLPADSIHLDLSDIAMGR|DPTGTTLR	YGCPLPADSIHLDLSDIAMGR|GSVTASWTDPMLGATCDAFCTAYPLLCKDPTGTTLR|STHFGLTSGGACGFGLYGLCTK|NGGGPYYFALTAVNTNGPGSVTK|VGNAYIWLRNGGGPYYFALTAVNTNGPGSVTK|GSVTASWTDPMLGATCDAFCTAYPLLCK|VGNAYIWLR|LTSPTGEQIVNEQAIK|NGGGPYYFALTAVNTNGPGSVTKIEIK	13	4	0.38742	magklilvalaslvslsiqqncaalfgqcggigwsgttccvagaqcsfvndwysqclastggnppngttssslvsrtssasssvgssspggnsptgsastytttdtatvaphsqspypsiaasscgswtlvdnvccpsycanddtsescsgcgtcttppsadcksgtmypevhhvssneswhysrSTHFGLTSGGACGFGLYGLCTKGSVTASWTDPMLGATCDAFCTAYPLLCKDPTGTTLRgnfaapngdyytqfwsslpgaldnylscgecieliqtkpdgtdyavgeagytdpitleivdscpcsanskWCCGPGADHCGEIDFKYGCPLPADSIHLDLSDIAMGRlqgngsltngviptryrrvqcpkVGNAYIWLRNGGGPYYFALTAVNTNG…	magklilvalaslvslsiqqncaalfgqcggigwsgttccvagaqcsfvndwysqclastggnppngttssslvsrtssasssvgssspggnsptgsastytttdtatvaphsqspypsiaasscgswtlvdnvccpsycanddtsescsgcgtcttppsadcksgtmypevhhvssneswhysrSTHFGLTSGGACGFGLYGLCTK[Hydroxylation on K]GSVTASWTDPMLGATCDAFCTAYPLLCKDPTGTTLRgnfaapngdyytqfwsslpgaldnylscgecieliqtkpdgtdyavgeagytdpitleivdscpcsanskWCCGPGADHCGEIDFKYGCPLP[Hydroxylation on P]AD[Fe[III] on D]SIHLDLSD…	magklilvalaslvslsiqqncaalfgqcggigwsgttccvagaqcsfvndwysqclastggnppngttssslvsrtssasssvgssspggnsptgsastytttdtatvaphsqspypsiaasscgswtlvdnvccpsycanddtsescsgcgtcttppsadcksgtmypevhhvssneswhysrstHFGLTSGGACGFGLYGLCTKgsVTASWTdpmlgatcdafCTAYPLLCKDPTGTTLRgnfaapngdyytqfwsslpgaldnylscgecieliqtkpdgtdyavgeagytdpitleivdscpcsanskWCCgpgadhcgeidfkygCPLPADSIHLDLSDIAMGRlqgngsltngviptryrrvqcpkVGNAYIWLRNgGGPYYFALTAVNTNG…	#aa207[Hydroxylation on K,info:occupancy=0.03(2/75)];#aa335[Hydroxylation on P,info:occupancy=0.03(2/62)];#aa337[Fe[III] on D,info:occupancy=0.06(4/62)];#aa376[Hydroxylation on N,info:occupancy=0.25(3/12)];#aa382[Citrullination on R,info:occupancy=0.08(1/12)];#aa383[Deamidation on N,info:occupancy=0.73(36/49)];#aa396[Deamidation on N,info:occupancy=0.06(3/49)];#aa398[Deamidation on N,info:occupan…	323866	256343	277682	224228	208205	217641	758.332	3479.35	14420.3	318584	333583	307748	289685	248659	301303	257	T	48	0	0	25.3632	0
A0A024S3A1	M419DRAFT_113858	Hypocrea jecorina (strain ATCC 56765 / BCRC 32924 / NRRL 11460 / Rut C-30)	1,3-beta-glucanosyltransferase	57293.5	1	AVVDEMSQYPNVIGYFAGNEVSNAK|DFGDIFGFICGK|LLNDAGIYVFSDLGEPSLSINRDTPAWNTELFDR|LDYVLDAYYQSQKK|VFSGGIVYMYFEEDNDYGLVK|GVAYQQDVGQAGSTDSSTSTFIDPLSSEANCKR|IFQETAALYSDEMTK	LLNDAGIYVFSDLGEPSLSINR|AVVDEMSQYPNVIGYFAGNEVSNAKNNTGASAYVK|SPEVCAGINGDPSTGVYGAYSMCEDAAKLDYVLDAYYQSQKK	10	7	0.35556	mslsklsvsllalagsaiagdlpsitakgskffypngtqffikGVAYQQDVGQAGSTDSSTSTFIDPLSSEANCKRdvpllkqlgtnvirtyaidpkadhsacmkLLNDAGIYVFSDLGEPSLSINRDTPAWNTELFDRykAVVDEMSQYPNVIGYFAGNEVSNAKNNTGASAYVKaavrdtkayikskkyrwqgvgyaanddvdiraeiadyfncgdqdeaidfwgyniyswcgqssmqksgydeqttffsnysvpvffaeygcnlpsgaaarIFQETAALYSDEMTKVFSGGIVYMYFEEDNDYGLVKvnngavsklkdfsalqtqvtkadpkgvdaddykptnkpascpaltddwqainslpptpdaslctcmqsslscvhaddldtkDFGDIFGF…	mslsklsvsllalagsaiagdlpsitakgskffypngtqffikGVAYQQDVGQAGSTDSSTSTFIDPLSSEANCKRdvpllkqlgtnvirtyaidpkadhsacmkLLNDAGIYVFSDLGEPSLSINRDTPAWNTELFDRykAVVDEMSQYPNVIGYFAGNEVS[HexNAc on S]NAKN[HexNAc on Nxt]NTGASAYVKaavrdtkayikskkyrwqgvgyaanddvdiraeiadyfncgdqdeaidfwgyniyswcgqssmqksgydeqttffsnysvpvffaeygcnlpsgaaarIFQETAALYSDEMTKVFSGGIVYMYFEEDNDYGLVKvnngavsklkdfsalqtqvtkadpkgvdaddykptnkpascpaltddwqainslpptpdas…	mslsklsvsllalagsaiagdlpsitakgskffypngtqffikgvAyqqdvgqagstdsststfiDplsseAnckrdvpllkqlgtnvirtyaidpkadhsacmkllNDAGIYVFSDLGEPSLSINRdtpawnteLFDRykavVDEMSQYpnvigyFAgnEVSNAKNNTGASAYVKaavrdtkayikskkyrwqgvgyaanddvdiraeiadyfncgdqdeaidfwgyniyswcgqssmqksgydeqttffsnysvpvffaeygcnlpsgaaarifqetaalySDEMTKvfSggivymyfeedndYglVKvnngavsklkdfsalqtqvtkadpkgvdaddykptnkpascpaltddwqainslpptpdaslctcmqsslscvhaddldtkdfGDIFGF…	#aa163[HexNAc on S,info:occupancy=0.58(7/12)];#aa167[HexNAc on Nxt,info:occupancy=0.30(3/10)];#aa412[Deamidation on N,info:occupancy=0.57(4/7)]	53459.7	43030.1	56289.5	41644.4	42037.4	39392.8	5993.95			61136.3	39717.7	39432.7	52819.3	72809.2	52133.8	60	T	49	0	0	25.3514	0
A0A1L9U6Q8	ASPBRDRAFT_136080	Aspergillus brasiliensis (strain CBS 101740 / IMI 381727 / IBT 21946)	Fungal lipase-like domain-containing protein	30300.3	1	EQVSQYPDYALTVTGHSLGASMASLTAAQLSATYDNVR|TGNQAFATYQNDAFKSSSPDTTQYFR	IYNAQTDINGWILRDDTSKEIITVFR|LVEMATISQAAYADLCNIPSTIVK|IYNAQTDINGWILR	5	2	0.40569	mkhfsakyalalsaaagqalaastqgisqdlynrLVEMATISQAAYADLCNIPSTIVKgekIYNAQTDINGWILRDDTSKEIITVFRgtgsntnlaldtnytlapfdtlpqctgcevhggyyigwvsvkdqveslvkEQVSQYPDYALTVTGHSLGASMASLTAAQLSATYDNVRlytfgeprTGNQAFATYQNDAFKSSSPDTTQYFRvthsndgvpnlppadegyvhggveywsvdpysaqnmyvctgdevqcceaqggqgvnaahttyfgmtsgactw	mkhfsakyalalsaaagqalaastqgisqdlynrLVEMATISQAAYADLCN[Ammonia loss on N]IPSTIVKgekIYNAQTDIN[Deamidation on N]GWILRDDTSKEIITVFRgtgsntnlaldtnytlapfdtlpqctgcevhggyyigwvsvkdqveslvkEQVSQYPDYALTVTGHSLGASMASLTAAQLSATYDNVRlytfgeprTGNQAFATYQNDAFK[Methylation on K]SSSPDTTQYFRvthsndgvpnlppadegyvhggveywsvdpysaqnmyvctgdevqcceaqggqgvnaahttyfgmtsgactw	mkhfsakyalalsaaagqalaastqgisqdlynrlvEMATisqaayADLCNIPSTIVKgekiyNAQTDINGWILRDDTSKEIITVFRgtgsntnlaldtnytlapfdtlpqctgcevhggyyigwvsvkdqveslvkeqVSQYpdyaltvtghslgasmasltaaQLSATYDNVRlytfgeprtgNQAfatyqndafkssspdttqyfRvthsndgvpnlppadegyvhggveywsvdpysaqnmyvctgdevqcceaqggqgvnaahttyfgmtsgactw	#aa51[Ammonia loss on N,info:occupancy=0.11(1/9)];#aa70[Deamidation on N,info:occupancy=0.48(10/21)];#aa198[Methylation on K,info:occupancy=1.00(1/1)]	7030.11	4191.3	4298.52	24505	18689.7	10563.6	36912.9	35278	28933.9	2331.13	2502.61		19485.4			40	T	51	0	0	25.2651	0
A0A024S5S0	M419DRAFT_25615	Hypocrea jecorina (strain ATCC 56765 / BCRC 32924 / NRRL 11460 / Rut C-30)	Glycosyl hydrolase	87502.7	1	KLDYIPYLDFDPYGFGTNSR|SGGATEDLMTSFWSGVYR|FTFPQDSDGDKHPLILLDLTDLWQSR|LDYIPYLDFDPYGFGTNSR|SDKPYFDSFYCIWDSFR		5	5	0.10202	mrtradrilvtlslavilsgqspanaaataqqpsnglsyinpligttnggnvfagatlpyglakasadvdgqntggfgldgsnvvgfssvhdsgtggnpslgnfplfpqlcpddgdinscrfrigdrklhyandsvtarpgyfglrlesgvaanmtvsqhaalyrFTFPQDSDGDKHPLILLDLTDLWQSRqnasiqvdertgrmtgngtflpsfgagsyvmhfcadffgpdihetgvwvnsragtdpkhvfltrgfnlfylegggfvrvkppgedgvvtvrmgisyisseqacrsaereipnplkdfdrlvgeaqsawteklspisvkSGGATEDLMTSFWSGVYRnmispqnytgenplwkSDKPYFDSFYCIWDSFRvqhplltildphaqtqmve…	mrtradrilvtlslavilsgqspanaaataqqpsnglsyinpligttnggnvfagatlpyglakasadvdgqntggfgldgsnvvgfssvhdsgtggnpslgnfplfpqlcpddgdinscrfrigdrklhyandsvtarpgyfglrlesgvaanmtvsqhaalyrFTFPQDSDGDKHPLILLDLTDLWQSRqnasiqvdertgrmtgngtflpsfgagsyvmhfcadffgpdihetgvwvnsragtdpkhvfltrgfnlfylegggfvrvkppgedgvvtvrmgisyisseqacrsaereipnplkdfdrlvgeaqsawteklspisvkSGGATEDLMTSFWSGVYRnmispqnytgenplwkSDKPYFDSFYCIWDSFRvqhplltildphaqtqmve…	mrtradrilvtlslavilsgqspanaaataqqpsnglsyinpligttnggnvfagatlpyglakasadvdgqntggfgldgsnvvgfssvhdsgtggnpslgnfplfpqlcpddgdinscrfrigdrklhyandsvtarpgyfglrlesgvaanmtvsqhaalyrftfpqdsdgdkhplilldLTDLWQSRqnasiqvdertgrmtgngtflpsfgagsyvmhfcadffgpdihetgvwvnsragtdpkhvfltrgfnlfylegggfvrvkppgedgvvtvrmgisyisseqacrsaereipnplkdfdrlvgeaqsawteklspisvksgGATEDLMTSFWSGVYRnmispqnytgenplwksdkpyfdsfyCIWDSFRvqhplltildphaqtqmve…		11094.3	12067.6	10298	14209.3	7996.35	8281.82	748.658	193.578	1546.93	18797.1	21989.7	11630.7	12856.5	21290.6	23542.1	34	T	53	0	0	24.3514	0
A0A024S2Y7	M419DRAFT_102517	Hypocrea jecorina (strain ATCC 56765 / BCRC 32924 / NRRL 11460 / Rut C-30)	non-reducing end alpha-L-arabinofuranosidase	51083.3	1	HSNFGLVLNANDGSK|YAVAPLTSGPALTVGSSISLR|LFAEDATFCTQAGINGQGSSIR|YIAHSGSTVNTQVVSSSSATALKQQASWTVR|GSDGATTAISPLSSGVANAAAQDAFCAGTTCLITIIYDQSGRGNHLTQAPPGGFSGPESNGYDNLASAIGAPVTLNGQK|FVTAAIKGQPNQWAIR|DTGNGHMEAIYFGDSTVWGTGSGK|AGLANNACFSFESR	RGSDGATTAISPLSSGVANAAAQDAFCAGTTCLITIIYDQSGR|GPWIMADLENGLFSGSSPGNNAGDPSISYR|GNHLTQAPPGGFSGPESNGYDNLASAIGAPVTLNGQK|RGSDGATTAISPLSSGVANAAAQDAFCAGTTCLITIIYDQSGRGNHLTQAPPGGFSGPESNGYDNLASAIGAPVTLNGQK|ALFSAYTGPLYQVK|NNAASGTAKGDAAEGMYAVLDGTHYNGACCFDYGNAETNSR|AYGVFVSPGTGYR|GGNAASGSLSTFYSGARPQVSGYNPMSK|GDAAEGMYAVLDGTHYNGACCFDYGNAETNSR	17	8	0.698	mlsnariiaagciaagslvaagpcdiyssggtpcvaahsttrALFSAYTGPLYQVKRGSDGATTAISPLSSGVANAAAQDAFCAGTTCLITIIYDQSGRGNHLTQAPPGGFSGPESNGYDNLASAIGAPVTLNGQKAYGVFVSPGTGYRNNAASGTAKGDAAEGMYAVLDGTHYNGACCFDYGNAETNSRDTGNGHMEAIYFGDSTVWGTGSGKGPWIMADLENGLFSGSSPGNNAGDPSISYRFVTAAIKGQPNQWAIRGGNAASGSLSTFYSGARPQVSGYNPMSKegaiilgiggdnsngaqgtfyegvmtsgypsdatensvqanivaarYAVAPLTSGPALTVGSSISLRattaccttrYIAHSGSTVNTQVVSSSSATALKQQASWTVRAGLA…	mlsnariiaagciaagslvaagpcdiyssggtpcvaahsttrALFSAYTGP[Hydroxylation on P]LYQVKRGSDGATTAISPLSSGVANAAAQD[Fe[III] on D]AFCAGTTCLITIIYDQSGRGNHLTQAPPGGFSGPESNGYDNLASAIGAPVTLN[Deamidation on N]GQKAYGVFVSP[Hydroxylation on P]GTGYRNNAASGTAKGDAAEGMYAVLDGTHYN[Deamidation on N][Hydroxylation on N]GACCFDYGNAETNSRDTGN[Deamidation on N]GHMEAIYFGDSTVWGTGSGKGPWIMADLEN[Deamidation on N]GLFSGSSPGN[Deamidation on N]N…	mlsnariiaagciaagslvaagpcdiyssggtpcvaahsttralFSAYTGPLYQVKrgsDgaTTAISplSSGVanaaaqdafcagttCLITIIYDQSGRgnhLTQAPpggfsgpesngydnlaSAIGAPVTLNGqKayGVFVSPgtgyRnnAAsgtakgdAAegmyavldgthyngaccfdYGNAETNSRdtgnghmeaiyfgdstvWgtgsgKgpWIMADLEnglfsgsSPgnNAGDPSISYRfvtaaikgqPnQWAIRggNAASgslstfysgarpqvsgyNPMSKegaiilgiggdnsngaqgtfyegvmtsgypsdatensvqanivaaryaVAPLTSGPaLTVGSsISLRattaccttryiahSgstvntqvvssssataLKqqAswtvRagLA…	#aa51[Hydroxylation on P,info:occupancy=0.20(2/10)];#aa80[Fe[III] on D,info:occupancy=0.07(2/28)];#aa133[Deamidation on N,info:occupancy=0.50(6/12)];#aa144[Hydroxylation on P,info:occupancy=0.33(1/3)];#aa175[Deamidation on N,info:occupancy=0.23(3/13)];#aa175[Hydroxylation on N,info:occupancy=0.08(1/13)];#aa194[Deamidation on N,info:occupancy=1.00(1/1)];#aa224[Deamidation on N,info:occupancy=0.04(…	310278	363000	300276	203667	182846	209856	3882.68	5011.8	2718.62	202189	187629	174332	222248	204108	178394	194	T	54	0	0	24.3431	0
A0A024RUV7	M419DRAFT_125486	Hypocrea jecorina (strain ATCC 56765 / BCRC 32924 / NRRL 11460 / Rut C-30)	Hydrophobin-2	8760.36	1	AVCPTGLFSNPLCCATNVLDLIGVDCK|TPTIAVDTGAIFQAHCASK	GSKPLCCVAPVADQALLCQK	3	2	0.76744	mqffavalfatsalaAVCPTGLFSNPLCCATNVLDLIGVDCKTPTIAVDTGAIFQAHCASKGSKPLCCVAPVADQALLCQKaigtf	mqffavalfatsalaAVCPTGLFSNPLCCATNVLDLIGVDCKTPTIAVDTGAIFQAHCASKGSKPLCCVAP[Hydroxylation on P]VADQALLCQKaigtf	mqffavalfatsalaavCptGLFsnPLCCATNVLDLIGVDCKtpTIAVDtGaIFQAHCASKgsKplCCVApvAdQALLCQKaigtf	#aa71[Hydroxylation on P,info:occupancy=0.33(1/3)]	16357.2	7742.16	6753.26	6629.2	6982.52	10258.1	109.229	151.293	117.095	8816.56	19487.7	7977.88	11203.4	75653.4	14843.2	29	T	57	0	0	24.3028	0
A0A024SAX2	M419DRAFT_130089	Hypocrea jecorina (strain ATCC 56765 / BCRC 32924 / NRRL 11460 / Rut C-30)	SUN-domain-containing protein	45467.2	1	TADGITWLSIFENLPTSSAK|GCTTAMPSGGK|GAGNWSPINIGTGK	AQGATLQSIGGLYCNEDGFLELTRPDHPK	4	3	0.16972	mlacitratlptvvaatpshhhhhahrhakkhaaarvekrapdvvtevvvgatatvfeldgkivdaatakaglaegeyiivgettptfvpppppppatssaaplraqfveepisspaaptttsappppptttaqattssappppktskpaqsspssgatgldadfpsgkiscktfpseygavaldwlgtggwsglqfvpnyspdaqsisdiitgiagqtcskgamcsyacppgyqktqwpkAQGATLQSIGGLYCNEDGFLELTRPDHPKlceagaggvtikndlddsvctcrtdypgiesmvipactsagetieltnpdetdyyvwdgkttsaqyyvnkkgyavedacvwnspldprGAGNWSPINIGTGKTADGITWLSIFENLPTSSAKldfniei…	mlacitratlptvvaatpshhhhhahrhakkhaaarvekrapdvvtevvvgatatvfeldgkivdaatakaglaegeyiivgettptfvpppppppatssaaplraqfveepisspaaptttsappppptttaqattssappppktskpaqsspssgatgldadfpsgkiscktfpseygavaldwlgtggwsglqfvpnyspdaqsisdiitgiagqtcskgamcsyacppgyqktqwpkAQGATLQSIGGLYCN[Hydroxylation on N]EDGFLELTRP[Hydroxylation on P]DHPKlceagaggvtikndlddsvctcrtdypgiesmvipactsagetieltnpdetdyyvwdgkttsaqyyvnkkgyavedacvwnspldprG…	mlacitratlptvvaatpshhhhhahrhakkhaaarvekrapdvvtevvvgatatvfeldgkivdaatakaglaegeyiivgettptfvpppppppatssaaplraqfveepisspaaptttsappppptttaqattssappppktskpaqsspssgatgldadfpsgkiscktfpseygavaldwlgtggwsglqfvpnyspdaqsisdiitgiagqtcskgamcsyacppgyqktqwpkaqGATLQSiggLYCneDGFLELTRpdHPKlceagaggvtikndlddsvctcrtdypgiesmvipactsagetieltnpdetdyyvwdgkttsaqyyvnkkgyavedacvwnspldprgagnwspinIgtgktaDGITWLSIFENLPTSSAKldfniei…	#aa256[Hydroxylation on N,info:occupancy=0.12(1/8)];#aa266[Hydroxylation on P,info:occupancy=0.12(1/8)]	13057	15826.5	14156	8672.27	7426.44	9707.56				30314.4	8322.86	14711.1	20453.3	16293	20367.9	22	T	58	0	0	24.2642	0
A0A1L9U7T1	ASPBRDRAFT_199938	Aspergillus brasiliensis (strain CBS 101740 / IMI 381727 / IBT 21946)	Glucanase	48082.1	1	SQNAAGASPPIAGQFVVYDLPDRDCAALASNGEYSIADDGVAHYKSYIDSIR|NASSPATVR|DCAALASNGEYSIADDGVAHYK	APSFVWLDTAAKVPTMADYLADIK|VPTMADYLADIK|VPTMADYLADIKSQNAAGASPPIAGQFVVYDLPDRDCAALASNGEYSIADDGVAHYK|APSFVWLDTAAK|SQNAAGASPPIAGQFVVYDLPDRDCAALASNGEYSIADDGVAHYK|VPTMADYLADIKSQNAAGASPPIAGQFVVYDLPDR	9	3	0.18478	mhytsslalaflplaiqaqqtlygqcggqgysgvtscvagatcstvneyyaqctpaagtgsattlktttstttssvtktatttqtstvsasptttasssgnpfsgyqlyvnpyyssevaslaipsltgslsslqaaataaakAPSFVWLDTAAKVPTMADYLADIKSQNAAGASPPIAGQFVVYDLPDRDCAALASNGEYSIADDGVAHYKSYIDSIReilveysdvhtiliiepdslanlvtnlnvakcanaesaylectnyaltqlnlpnvamyldaghagwlgwpanlqpaanlfasvykNASSPATVRglatnvanynawtisscpsytqgnsvcdeqqyinaiapllqaqgfdahfvvdtgrngkqptgqqawgdwcnvintgfgvrpttstgd…	mhytsslalaflplaiqaqqtlygqcggqgysgvtscvagatcstvneyyaqctpaagtgsattlktttstttssvtktatttqtstvsasptttasssgnpfsgyqlyvnpyyssevaslaipsltgslsslqaaataaakAP[Hydroxylation on P]S[Phosphorylation on S]FVWLDTAAKVP[Hydroxylation on P]TMADYLADIK[Methylation on K][Hydroxylation on K]SQNAAGASPPIAGQFVVYDLPDR[Dimethylation on R][Methylation on R][Carbamyl on R]DCAALASN[Deamidation on N]GEYSIADDGVAHYKSYIDSIReilveysdvh…	mhytsslalaflplaiqaqqtlygqcggqgysgvtscvagatcstvneyyaqctpaagtgsattlktttstttssvtktatttqtstvsasptttasssgnpfsgyqlyvnpyyssevaslaipsltgslsslqaaataaakAPSFVWLDTAAKVPTMADYLADIKsqNAAGAsPpiagqFVVydLpdRdcAAlasngeYSIADDGVAHYKSYIDsiReilveysdvhtiliiepdslanlvtnlnvakcanaesaylectnyaltqlnlpnvamyldaghagwlgwpanlqpaanlfasvykNASSPATVRglatnvanynawtisscpsytqgnsvcdeqqyinaiapllqaqgfdahfvvdtgrngkqptgqqawgdwcnvintgfgvrpttstgd…	#aa144[Hydroxylation on P,info:occupancy=0.17(5/30)];#aa145[Phosphorylation on S,info:occupancy=0.03(1/30)];#aa156[Hydroxylation on P,info:occupancy=0.04(2/45)];#aa166[Methylation on K,info:occupancy=0.13(6/45)];#aa166[Hydroxylation on K,info:occupancy=0.02(1/45)];#aa189[Dimethylation on R,info:occupancy=0.84(48/57)];#aa189[Methylation on R,info:occupancy=0.09(5/57)];#aa189[Carbamyl on R,info:occ…	42637.6	35055.2	55613.8	220466	136226	230126	198448	197765	148379	1861.93	2016.02	4122	7826.62	765.501	6997.66	133	T	59	0	0	24.1997	0
A0A024SAW1	M419DRAFT_24696	Hypocrea jecorina (strain ATCC 56765 / BCRC 32924 / NRRL 11460 / Rut C-30)	Vacuolar protease A	42404.1	1	GQDFAEATSEPGLAFAFGR|YYSVYDLGR|FDGILGLGYDTISVNGIVPPFYQMVNQK	IKGQDFAEATSEPGLAFAFGR|DSLPDITFSLAGSK	5	3	0.18228	mksallaaaalvgsaqagihkmklqkvsleqqlegssieahvqqlgqkymgvrptsraevmfndkppkvqgghpvpvtnfmnaqyfseitigtppqsfkvvldtgssnlwvpsqscnsiacflhstydssssstykpngsdfeihygsgsltgfisndvvtigdlkIKGQDFAEATSEPGLAFAFGRFDGILGLGYDTISVNGIVPPFYQMVNQKlidepvfafylgssdegseavfggvddahyegkieyiplrrkaywevdldsiafgdevaelentgaildtgtslnvlpsglaellnaeigakkgfggqytvdcskrDSLPDITFSLAGSKyslpasdyiiemsgncissfqgmdfpepvgplvilgdaflrrYYSVYDLGRdavglakak	mksallaaaalvgsaqagihkmklqkvsleqqlegssieahvqqlgqkymgvrptsraevmfndkppkvqgghpvpvtnfmnaqyfseitigtppqsfkvvldtgssnlwvpsqscnsiacflhstydssssstykpngsdfeihygsgsltgfisndvvtigdlkIKGQDFAEATSEP[Hydroxylation on P]GLAFAFGRFDGILGLGYDTISVNGIVPPFYQMVNQKlidepvfafylgssdegseavfggvddahyegkieyiplrrkaywevdldsiafgdevaelentgaildtgtslnvlpsglaellnaeigakkgfggqytvdcskrDSLP[Hydroxylation on P]DITFSLAGSKyslpasdyiiemsgncissfqgmd…	mksallaaaalvgsaqagihkmklqkvsleqqlegssieahvqqlgqkymgvrptsraevmfndkppkvqgghpvpvtnfmnaqyfseitigtppqsfkvvldtgssnlwvpsqscnsiacflhstydssssstykpngsdfeihygsgsltgfisndvvtigdlkikgqDFAEATSEPGLAFAFGRfdgilglgydtisvngivppfyqMVNqklidepvfafylgssdegseavfggvddahyegkieyiplrrkaywevdldsiafgdevaelentgaildtgtslnvlpsglaellnaeigakkgfggqytvdcskrdsLPDITFSLAGSKyslpasdyiiemsgncissfqgmdfpepvgplvilgdaflrrYYSVYDLGRdavglakak	#aa179[Hydroxylation on P,info:occupancy=0.05(1/20)];#aa325[Hydroxylation on P,info:occupancy=0.08(1/13)]	56623.5	54163.9	77917.3	39530.7	39296.8	62029.4	587.677	422.192	711.581	86770.7	78824.3	67872.3	70584.7	84656.7	99578.3	35	T	60	0	0	23.3947	0
A0A1L9UUR6	ASPBRDRAFT_148122	Aspergillus brasiliensis (strain CBS 101740 / IMI 381727 / IBT 21946)	Endo-1,4-beta-xylanase	24145.3	1	TNAPSIEGTSTFTQYWSVR|SSGTVTTANHFNAWAK|GTVTSDGSVYDIYTATR|RSSGTVTTANHFNAWAK		4	4	0.23451	mltknlllcfaaakaalavphdpatersadalhqlserstpsstgynngyyysfwtdgggdvtytngnggsysvqwsdvgnfvggkgwnpgsahditysgtfspngngylsvygwttgplieyyivesygdynpgsagthkGTVTSDGSVYDIYTATRTNAPSIEGTSTFTQYWSVRqskRSSGTVTTANHFNAWAKlgmnlgthnyqivategyessgsssitiq	mltknlllcfaaakaalavphdpatersadalhqlserstpsstgynngyyysfwtdgggdvtytngnggsysvqwsdvgnfvggkgwnpgsahditysgtfspngngylsvygwttgplieyyivesygdynpgsagthkGTVTSDGSVYDIYTATRTNAPSIEGTSTFTQYWSVRqskRSSGTVTTAN[Hydroxylation on N]HFNAWAKlgmnlgthnyqivategyessgsssitiq	mltknlllcfaaakaalavphdpatersadalhqlserstpsstgynngyyysfwtdgggdvtytngnggsysvqwsdvgnfvggkgwnpgsahditysgtfspngngylsvygwttgplieyyivesygdynpgsagthkgtvtsdgsvYDIYTATRTNAPSIEGTSTFTQYWSVRqskRssGTVTTanHFNAWAKlgmnlgthnyqivategyessgsssitiq	#aa190[Hydroxylation on N,info:occupancy=1.00(17/17)]	1465.33	537.09	497.905	4028.51	9216.93	6061.63	16214.5	9782.92	10570.2	896.52	4288.65		2330.36	1759.35	15461.9	58	T	61	0	0	23.3865	0
A0A024SK82	M419DRAFT_108286	Hypocrea jecorina (strain ATCC 56765 / BCRC 32924 / NRRL 11460 / Rut C-30)	Aminopeptidase	98831.8	1	TGDATPEEDKVLYPVFLGLR|EKDFPVPSLDFFK	ADEINQIFDAISYSK	3	2	0.05424	mcraragleggsaaapkrellpanvvprhyhvtvepdfdkltyngsvvidldvaetssfislntleleihgaklssggqvvsatpaisydensqvtkfdfdgshtleknskvqlaidftgqlndkmagfyrskykrpdgtegilastqmeptdarrafpcfdepalkakftvtlvadknltclsnmdvasetevqskitggtrkavtfnpsplmstylvafvvgelnyiesrdfrvpvrvyappghdiehgrfsvdlaaktlafyekafgidfplpkmdqvaipdfaqgamenwglvtyrvvdlmldekasgaatkqrvaevvqhelahqwfgnlvtmdwweglwlnegfatwaswyscnifypewrvwqtyvtddlqsalsldslrsshpievpvgrA…	mcraragleggsaaapkrellpanvvprhyhvtvepdfdkltyngsvvidldvaetssfislntleleihgaklssggqvvsatpaisydensqvtkfdfdgshtleknskvqlaidftgqlndkmagfyrskykrpdgtegilastqmeptdarrafpcfdepalkakftvtlvadknltclsnmdvasetevqskitggtrkavtfnpsplmstylvafvvgelnyiesrdfrvpvrvyappghdiehgrfsvdlaaktlafyekafgidfplpkmdqvaipdfaqgamenwglvtyrvvdlmldekasgaatkqrvaevvqhelahqwfgnlvtmdwweglwlnegfatwaswyscnifypewrvwqtyvtddlqsalsldslrsshpievpvgrA…	mcraragleggsaaapkrellpanvvprhyhvtvepdfdkltyngsvvidldvaetssfislntleleihgaklssggqvvsatpaisydensqvtkfdfdgshtleknskvqlaidftgqlndkmagfyrskykrpdgtegilastqmeptdarrafpcfdepalkakftvtlvadknltclsnmdvasetevqskitggtrkavtfnpsplmstylvafvvgelnyiesrdfrvpvrvyappghdiehgrfsvdlaaktlafyekafgidfplpkmdqvaipdfaqgamenwglvtyrvvdlmldekasgaatkqrvaevvqhelahqwfgnlvtmdwweglwlnegfatwaswyscnifypewrvwqtyvtddlqsalsldslrsshpievpvgra…		4350.99	6306.95	5814.58	2942.88	3357.83	4473.83	1176.03	382.924	1089.7	5154.77	5843.43	5891.28	8627.42	4471.07	5335.14	17	T	62	0	0	23.3534	0
A0A1L9UUP3	ASPBRDRAFT_120160	Aspergillus brasiliensis (strain CBS 101740 / IMI 381727 / IBT 21946)	Catalase	79888.9	1	NPLNYFAETEQVMFQPGHIVR|FGFDLFDPTK|FGFDLFDPTKIVPEEYVPITK|LFSYLDTQLNR|HGGPNFEQLPINQPR|QNVILQLNR|TTSGHLLR|IVPEEYVPITK|STSPTFQDVWSQPR|GVDFTEDPLLQGR	MTLNRNPLNYFAETEQVMFQPGHIVR|GAGAHGVFVSYGDFSNLTAASFLSEK|NSTASTLYPAGRPLQVLVDAFR|GPTLLEDFIFR|GAGAHGVFVSYGDFSNLTAASFLSEKGKETPMFVR|GAGAHGVFVSYGDFSNLTAASFLSEKGK|FDHERVPER	17	10	0.26796	mrsiglvgliglanaacpymtgdlsrrdssdasesteeflsqyylndnntyltsdvggpiedqnslsagerGPTLLEDFIFRqkiqrFDHERVPERavharGAGAHGVFVSYGDFSNLTAASFLSEKGKETPMFVRfstvagsrgstdlardvhgfatrfytdegnfdlvgnnipvffiqdaiqfpdlihavkprgdseipqaatahdsawdffsqqpsalhtlfwamaghgiprsfrhvdgfgvhtyrlvtdsgasklvkfhwkslqgkasmvweeaqqvsgknsdfmrqdlwtsieygrypewelgvqimneedqlrFGFDLFDPTKIVPEEYVPITKlgkMTLNRNPLNYFAETEQVMFQPGHIVRGVDFTEDPLLQGRLFSYLDTQLNRHGGPNF…	mrsiglvgliglanaacpymtgdlsrrdssdasesteeflsqyylndnntyltsdvggpiedqnslsagerGPTLLEDFIFRqkiqrFDHERVPERavharGAGAHGVFVSYGDFSNLTAASFLSEKGKETPMFVRfstvagsrgstdlardvhgfatrfytdegnfdlvgnnipvffiqdaiqfpdlihavkprgdseipqaatahdsawdffsqqpsalhtlfwamaghgiprsfrhvdgfgvhtyrlvtdsgasklvkfhwkslqgkasmvweeaqqvsgknsdfmrqdlwtsieygrypewelgvqimneedqlrFGFDLFDPTKIVPEEYVPITKlgkMTLNRNPLNYFAETEQVMFQPGHIVRGVDFTEDPLLQGRLFSYLDTQLNRHGGPNF…	mrsiglvgliglanaacpymtgdlsrrdssdasesteeflsqyylndnntyltsdvggpiedqnslsagergpTLLEDFIFRqkiqrfdherVpeRavhargagaHGVFVSYgdfsnlTAASFLSEKgKeTpmfvRfstvagsrgstdlardvhgfatrfytdegnfdlvgnnipvffiqdaiqfpdlihavkprgdseipqaatahdsawdffsqqpsalhtlfwamaghgiprsfrhvdgfgvhtyrlvtdsgasklvkfhwkslqgkasmvweeaqqvsgknsdfmrqdlwtsieygrypewelgvqimneedqlrFGFDLFDPTKivpEEYVPITKlgkmtLnrNPLNYFAETEQVMFQPGHIVRgvDftEDpllqgrlfSYLDTQLNRhggpnF…	#aa644[HexNAc on Nxt,info:occupancy=0.50(1/2)];#aa646[HexNAc on T,info:occupancy=0.50(1/2)]	47039.5	44499.6	46934.2	169364	112414	98797.1	73875.2	78456.8	67648.6		2493.54		1597.19		1906.24	78	T	63	0	0	23.3468	0
A0A1L9UV98	ASPBRDRAFT_51278	Aspergillus brasiliensis (strain CBS 101740 / IMI 381727 / IBT 21946)	chitinase	46702	1	TTPNSAKVSEITTYPLFLQALR|VSEITTYPLFLQALR|FTDIVDKLELGGVMAWSLGEDSLAWEHLGAMQEGVAAR|SRFSPGTK|LMIAIGGWGDSSGFSTAAK|NALGPNKLLSIAVPGK|WFETDPSDEKECEDQPIGCK|VVVMENADGTDNGKSGSLTFEK	NVAAMVNQVGFDGVDIDWEYPGGNGQDYKTTPNSAK|NVAAMVNQVGFDGVDIDWEYPGGNGQDYK	10	8	0.40465	mkivalglmglqcvasmrfamyvdeyhtsglpganqtegithaimafaqstlfnsnsppqftpfesvstmrSRFSPGTKLMIAIGGWGDSSGFSTAAKdensrnqyakNVAAMVNQVGFDGVDIDWEYPGGNGQDYKTTPNSAKVSEITTYPLFLQALRNALGPNKLLSIAVPGKkedmiaftsttgpqiwpsvdmvnimsydlmnrrnnvtmhhtsvvdsfntvqayrdiglpanktnlgmayyakWFETDPSDEKECEDQPIGCKVVVMENADGTDNGKSGSLTFEKsvmsappanlrtstdgtcgfdkgtkcpagsccsqygncgtgndfcqagclsdygtcqgisitdswrraqtngkldnvmggqyyfddqvnvfwtwdtadmiarkFTDIVDK…	mkivalglmglqcvasmrfamyvdeyhtsglpganqtegithaimafaqstlfnsnsppqftpfesvstmrSRFSPGTKLMIAIGGWGDSSGFSTAAKdensrnqyakNVAAMVNQVGFDGVDIDWEYPGGN[Deamidation on N]GQ[Deamidation on Q]DYKTTPNSAKVSEITTYPLFLQALRNALGPNKLLSIAVPGKkedmiaftsttgpqiwpsvdmvnimsydlmnrrnnvtmhhtsvvdsfntvqayrdiglpanktnlgmayyakWFETDPSDEKECEDQPIGCKVVVMENADGTDNGKSGSLTFEKsvmsappanlrtstdgtcgfdkgtkcpagsccsqygncgtgndfcqagclsdygtcqgisitdswrraqtngkl…	mkivalglmglqcvasmrfamyvdeyhtsglpganqtegithaimafaqstlfnsnsppqftpfesvstmrsrFSPGTKlmIAiggwgdssgFSTAakdensrnqyaknvAAMVNQVGfdgvdidwEYPGGNGQDYKTTPNSAKVSEITTYPLFLQALRnaLgpnkllSIAVPGKkedmiaftsttgpqiwpsvdmvnimsydlmnrrnnvtmhhtsvvdsfntvqayrdiglpanktnlgmayyakWFetdpsdekecedQPIGCKvvVmenadgtdngksgslTFEKsvmsappanlrtstdgtcgfdkgtkcpagsccsqygncgtgndfcqagclsdygtcqgisitdswrraqtngkldnvmggqyyfddqvnvfwtwdtadmiarkftdivdk…	#aa132[Deamidation on N,info:occupancy=0.36(5/14)];#aa134[Deamidation on Q,info:occupancy=0.07(1/14)];#aa399[Galactosyl on K,info:occupancy=1.00(2/2)]	15526	15161.9	13942.8	30830.2	24825.6	24962.3	39147.8	29685	32410.5				1085.76	6772.15		44	T	64	0	0	23.3383	0
A0A024S953	M419DRAFT_111063	Hypocrea jecorina (strain ATCC 56765 / BCRC 32924 / NRRL 11460 / Rut C-30)	Peptide hydrolase	55314.3	1	AAVIYNTDPEELHGTLGLPVEDHIATFGIDGVEGK|LIAHSVATYALSFDGFPK|ASEEEYGHPTR|AAVIYNTDPEELHGTLGLPVEDHIATFGIDGVEGKK|RAESFYK|GACSFGDK		6	6	0.15595	mavlsrlaltasfalcgvsaagiqqpltapeslppsheavadygskpiidsealqsaisidtlvkRAESFYKfakASEEEYGHPTRvigsagheqtlnyitntlldhgdyynvsvqefpvtlsnvfqfrlvladevsksaipmgltpptkdkepvhgdlvlvqnsgcdasdypqnvkgniafirrGACSFGDKsigagkagakAAVIYNTDPEELHGTLGLPVEDHIATFGIDGVEGKKilaklsngesvdaiayidaevkqiqtvnvlaqteegdpdncvmlgghsdgvaegpginddgsgsisvlevavqltkfkvnncvrfawwaaeeegllgsdfyaaslsdeenqkirlfmdydmmaspnfayqiynatnaespagseelrnlyvdwyksqgln…	mavlsrlaltasfalcgvsaagiqqpltapeslppsheavadygskpiidsealqsaisidtlvkRAESFYKfakASEEEYGHPTRvigsagheqtlnyitntlldhgdyynvsvqefpvtlsnvfqfrlvladevsksaipmgltpptkdkepvhgdlvlvqnsgcdasdypqnvkgniafirrGACSFGDKsigagkagakAAVIYNTDPEELHGTLGLPVEDHIATFGIDGVEGKKilaklsngesvdaiayidaevkqiqtvnvlaqteegdpdncvmlgghsdgvaegpginddgsgsisvlevavqltkfkvnncvrfawwaaeeegllgsdfyaaslsdeenqkirlfmdydmmaspnfayqiynatnaespagseelrnlyvdwyksqgln…	mavlsrlaltasfalcgvsaagiqqpltapeslppsheavadygskpiidsealqsaisidtlvkRAESFYKfakasEEEYGHPTRvigsagheqtlnyitntlldhgdyynvsvqefpvtlsnvfqfrlvladevsksaipmgltpptkdkepvhgdlvlvqnsgcdasdypqnvkgniafirrgacSFGDKsigagkagakaaVIYntdpeelHgtlglPVEDHIATFGIDGVEGKKilaklsngesvdaiayidaevkqiqtvnvlaqteegdpdncvmlgghsdgvaegpginddgsgsisvlevavqltkfkvnncvrfawwaaeeegllgsdfyaaslsdeenqkirlfmdydmmaspnfayqiynatnaespagseelrnlyvdwyksqgln…		26626.1	14122.7	17818.3	17113.8	8417.62	14690			111.471	27046.6	28108.7	22097.1	57824.4	18750.7	26175.3	29	T	65	0	0	23.3241	0
A0A1L9US69	ASPBRDRAFT_120339	Aspergillus brasiliensis (strain CBS 101740 / IMI 381727 / IBT 21946)	Alpha/beta-glucosidase agdC	97165.6	1	NHNELGDISQEFYVWPTVAESAR|IPLETMWTDIDYMDKRR|YKLLDYIYTALHR|IPLETMWTDIDYMDKR|IVGLPAMQSYWTFGFHQCR|LLDYIYTALHR|QSQTGEPFLQPQFYLYPEDSNTFANDR|ASSPSCPGYK|TWLPDDPYVYGLGEHSDPMR|RVFTLDPQRFPLEK|SSSGMTTTEVRK|WASLGAFYTFYR|VGSDEDSENSVLEFDYVEEPFSFTISK|VFTLDPQRFPLEK|SLTADLTLAGAPCNSYGK|GFALDAPVNFK	NAAGVLSMSTIETDLIHAGEGYAEYDTHNLYGTMMSSASR|IPLETMWTDIDYMDK|SLTADLTLAGAPCNSYGKDLEDLK|YGYRDVYEVAEVVYNYSQAK	20	16	0.33256	mlgsllfllplvgaavigprASSPSCPGYKasnvqkqarSLTADLTLAGAPCNSYGKDLEDLKllveyqtderlhvmiydadeevyqvpesvlprVGSDEDSENSVLEFDYVEEPFSFTISKgdevlfdssastlifqsqyvrlrTWLPDDPYVYGLGEHSDPMRlptynytrtmwnrdaygtpnntnlygthpvyydhrgksgthgvfllnsngmdikinqttdgkqyleynllggvldfyfffgedpkqasieyskIVGLPAMQSYWTFGFHQCRYGYRDVYEVAEVVYNYSQAKIPLETMWTDIDYMDKRRVFTLDPQRFPLEKmrelvtylhnhdqhyivmvdpavsvsnntayltgvrdnvflhtqngslyegavwpgvtvfpdwfnndtqdyw…	mlgsllfllplvgaavigprASSPSCPGYKasnvqkqarSLTADLTLAGAPCN[Deamidation on N]SYGK[Methylation on K]DLEDLKllveyqtderlhvmiydadeevyqvpesvlprVGSDEDSEN[Deamidation on N]SVLEFDYVEEPFSFTISKgdevlfdssastlifqsqyvrlrTWLPDDPYVYGLGEHSDPMRlptynytrtmwnrdaygtpnntnlygthpvyydhrgksgthgvfllnsngmdikinqttdgkqyleynllggvldfyfffgedpkqasieyskIVGLPAMQSYWTFGFHQCRYGYRDVYEVAEVVYN[Hex(6)HexNAc(2) on Nxs]YSQAKIPLETMWTDIDYMDKRRVFTLDPQ…	mlgsllfllplvgaavigprASSPSCPGYKasnvqkqarslTADLtlagaPcNSYgkDLEDLKllveyqtderlhvmiydadeevyqvpesvlprvgsdEDsensvlefdyveepfsftiskgdevlfdssastlifqsqyvrlrtwlpddpyVYglgeHsdpmRlptynytrtmwnrdaygtpnntnlygthpvyydhrgksgthgvfllnsngmdikinqttdgkqyleynllggvldfyfffgedpkqasieyskivGLpamqsYWTFGFHQCRygyrDVYEVAEVVynYSQAKIPLETMWTDIDYMDKRRvFTLDPqrfplEKmrelvtylhnhdqhyivmvdpavsvsnntayltgvrdnvflhtqngslyegavwpgvtvfpdwfnndtqdyw…	#aa53[Deamidation on N,info:occupancy=0.38(3/8)];#aa57[Methylation on K,info:occupancy=0.25(2/8)];#aa104[Deamidation on N,info:occupancy=1.00(1/1)];#aa292[Hex(6)HexNAc(2) on Nxs,info:occupancy=1.00(2/2)];#aa502[Deamidation on N,info:occupancy=0.04(1/23)];#aa530[Hydroxylation on N,info:occupancy=0.04(1/23)];#aa530[Deamidation on N,info:occupancy=0.04(1/23)]	44802.5	60131.2	51759.5	81640.6	87163.1	99662.8	75647.8	77815.6	80412.1	6045.96	2581.06		4959.21	5521.9	1983.37	128	T	66	0	0	23.2908	0
A0A1L9U9M8	ASPBRDRAFT_57795	Aspergillus brasiliensis (strain CBS 101740 / IMI 381727 / IBT 21946)	Beta-xylanase	34931.5	1	CIGITVWGVADPDSWR|LYINDYNLDSASYAK|AADPNAKLYINDYNLDSASYAK	ADFGALTPENSMKWDATEPSQGQFSFSGSDYLVNFAESNNKLIR|WDATEPSQGQFSFSGSDYLVNFAESNNK|WDATEPSQGQFSFSGSDYLVNFAESNNKLIR|IYAWDVVNEIFNEDGSLR|GKIYAWDVVNEIFNEDGSLR|QSVFYNVIGEDYVR|ADFGALTPENSMKWDATEPSQGQFSFSGSDYLVNFAESNNK|ADFGALTPENSMK|YFGTIGDQYTLTK|KYFGTIGDQYTLTK	13	3	0.40752	mvyvkaaalamlfashvlsepieprqasesidtkfkahgkKYFGTIGDQYTLTKntktpaiikADFGALTPENSMKWDATEPSQGQFSFSGSDYLVNFAESNNKLIRghtlvwhsqlpswvesitdkdtltevmknhittvmkqykGKIYAWDVVNEIFNEDGSLRQSVFYNVIGEDYVRiafetarAADPNAKLYINDYNLDSASYAKltglvshvkkwiaagvpidgigsqthlsaalnalagagteeiaiteldiasadstdyvdvveaclnqskCIGITVWGVADPDSWRasstpllfdsnydpkpaytaivnal	mvyvkaaalamlfashvlsepieprqasesidtkfkahgkKYFGTIGDQYTLTK[Hydroxylation on K]ntktpaiikADFGALTP[Hydroxylation on P]ENSMK[Methylation on K]WDATEPSQGQ[Deamidation on Q]FSFSGSDYLVN[Deamidation on N][Hydroxylation on N]FAESN[Deamidation on N]NK[Methylation on K]LIRghtlvwhsqlpswvesitdkdtltevmknhittvmkqykGKIYAWDVVNEIFNEDGSLR[Methylation on R]QSVFYN[Ammonia loss on N][Hydroxylation on N]VIGEDYVRiafetarAADPN…	mvyvkaaalamlfashvlsepieprqasesidtkfkahgkKYFGTIGDQYTLTKntktpaiikadFGALTPENSMKwdATEPsQGQFSFSGSDYLVNFAESNNKLIRghtlvwhsqlpswvesitdkdtltevmknhittvmkqykgkIYAWDVVNEIFNEDGslrQSVFYNVIGEDYVRiafetaraaDpnaklYINDYNLDSAsyakltglvshvkkwiaagvpidgigsqthlsaalnalagagteeiaiteldiasadstdyvdvveaclnqskCIGITVWGVADpdSWRasstpllfdsnydpkpaytaivnal	#aa54[Hydroxylation on K,info:occupancy=0.11(1/9)];#aa71[Hydroxylation on P,info:occupancy=0.04(2/49)];#aa76[Methylation on K,info:occupancy=0.06(3/49)];#aa86[Deamidation on Q,info:occupancy=0.01(1/78)];#aa97[Deamidation on N,info:occupancy=0.01(1/78)];#aa97[Hydroxylation on N,info:occupancy=0.01(1/78)];#aa102[Deamidation on N,info:occupancy=0.01(1/78)];#aa104[Methylation on K,info:occupancy=0.96…	69778	44504.5	37894	232910	265665	255585	262953	409874	358988	11815.5	7999.58		8545.32	6652.05	9975.38	191	T	67	0	0	23.2667	0
A0A024SG05	M419DRAFT_109739	Hypocrea jecorina (strain ATCC 56765 / BCRC 32924 / NRRL 11460 / Rut C-30)	Uncharacterized protein	24726.3	1	DFTPSIQNLYINTIHVGAGLNQVGLGTK|NEGSATLSTAR	FGASTLITDQGTPLSPYGLSLVK	3	2	0.26383	mlasaavlalvgaaaaspmavvpnypptmqstgfrlvvnvtdkarDFTPSIQNLYINTIHVGAGLNQVGLGTKdnnpsiwyqngtaadsrFGASTLITDQGTPLSPYGLSLVKNEGSATLSTARadgglgtkgvaishfpegyrylvpetyvvcneslayyqgthflvleqaattvsstgqieknipegcapvrllpecatleslpagsysshefaidtdcypdvasinwslygp	mlasaavlalvgaaaaspmavvpnypptmqstgfrlvvnvtdkarDFTPSIQNLYINTIHVGAGLNQVGLGTKdnnpsiwyqngtaadsrFGASTLITD[Fe[III] on D]QGTPLSPYGLSLVKNEGSATLSTARadgglgtkgvaishfpegyrylvpetyvvcneslayyqgthflvleqaattvsstgqieknipegcapvrllpecatleslpagsysshefaidtdcypdvasinwslygp	mlasaavlalvgaaaaspmavvpnypptmqstgfrlvvnvtdkardfTpsiqnlyintiHVGAGLNQVGLGTKdnnpsiwyqngtaadsrfgASTLITDQGTPLSPYGLSLVKneGSATLStaRadgglgtkgvaishfpegyrylvpetyvvcneslayyqgthflvleqaattvsstgqieknipegcapvrllpecatleslpagsysshefaidtdcypdvasinwslygp	#aa99[Fe[III] on D,info:occupancy=0.05(1/22)]	8219	14150.6	10748	10993	9011.19	8825.21	291.399			15577.6	23990.7	24407	23630.5	24580.5	27485.2	35	T	68	0	0	23.2572	0
A0A024S7E6	M419DRAFT_66752	Hypocrea jecorina (strain ATCC 56765 / BCRC 32924 / NRRL 11460 / Rut C-30)	GH16 domain-containing protein	29124.1	1	DAPQGTVEWAGGYTDFSKAPFLGYYK|KDAPQGTVEWAGGYTDFSKAPFLGYYK|GACSSFESLPGTTLK|SISIVDYAGADAPTSK|NSGNCDFSK|GAFHPVDNPLGSFHTYSVEWTSAGVTWLIDNNVVR|APFLGYYK	TLTAANAEGGADGLPQSPMQVK	8	7	0.45091	mlsksfataalalaastlvsaqtstdcnplektcpndpafgkNSGNCDFSKGACSSFESLPGTTLKyngngavfsistekeaptirtgkyiffgridvvvqaaagagivtsavlqsddldeidwewvggdnaqaqtnyfskgntatydrGAFHPVDNPLGSFHTYSVEWTSAGVTWLIDNNVVRTLTAANAEGGADGLPQSPMQVKlgtwvagrKDAPQGTVEWAGGYTDFSKAPFLGYYKSISIVDYAGADAPTSKsvkeyiysdhsgswqsik	mlsksfataalalaastlvsaqtstdcnplektcpndpafgkNSGNCDFSKGACSSFESLPGTTLKyngngavfsistekeaptirtgkyiffgridvvvqaaagagivtsavlqsddldeidwewvggdnaqaqtnyfskgntatydrGAFHPVDNPLGSFHTYSVEWTSAGVTWLIDNNVVRTLTAANAEGGADGLPQSPMQVKlgtwvagrKDAPQGTVEWAGGYTDFSKAPFLGYYKSISIVDYAGADAPTSKsvkeyiysdhsgswqsik	mlsksfataalalaastlvsaqtstdcnplektcpndpafgkNSGNCDFSKgaCssFESLPGTTLKyngngavfsistekeaptirtgkyiffgridvvvqaaagagivtsavlqsddldeidwewvggdnaqaqtnyfskgntatydrgafhpvdnplgsfhtysvewtsagvTWLIDnnvVRtlTAAnaeggadglpqSpmqvklgtwvagrKdaPQGTVEWAGGYTDFSKAPFLGYYKsiSIVdYAGaDAPTsksvkeyiysdhsgswqsik		25163.6	18536.9	9410.44	34638.9	11773.9	17822.7	706.7			21424.9	26463.7	9867.17	29643.5	24296.1	20142.2	26	T	69	0	0	23.2369	0
A0A024S1W9	M419DRAFT_124460	Hypocrea jecorina (strain ATCC 56765 / BCRC 32924 / NRRL 11460 / Rut C-30)	Glycoside hydrolase	39358.6	1	TFANTALANVPIGHVDTWDAWVNGTNKPVLDAVDWIGVDEYPFYETGKGNDISNAGK|LFNKYPTFWYNLR|GQNNYLGFNSGNTLPDESAKFEKDFLAEFSTAQK|YPTFWYNLR|FGISQSLSSTPSFDLTCPK|DSNPANQVK|FEKDFLAEFSTAQK|RLFNKYPTFWYNLR	LFDTAFETTLGAANGKPVWVTETGWPLTGPDWDEAKPSVK	9	8	0.46257	mklsttiatgaalvagvsaGQNNYLGFNSGNTLPDESAKFEKDFLAEFSTAQKlvgapgtfnavrlytniqaywpspppsrprrtgtdnidnelaalsaavkqygkdltdliigvsigsedlyrdsqtgrtnkagvgngpkevlgfindykkTFANTALANVPIGHVDTWDAWVNGTNKPVLDAVDWIGVDEYPFYETGKGNDISNAGKLFDTAFETTLGAANGKPVWVTETGWPLTGPDWDEAKPSVKnaqkywqdigckRLFNKYPTFWYNLRDSNPANQVKFGISQSLSSTPSFDLTCPKeetttsaakptattlvkasgtpeavksgsegtanaggskssnsdasttssgpaaatttgagavtkvsgaal	mklsttiatgaalvagvsaGQNNYLGFNSGNTLPDESAKFEKDFLAEFSTAQKlvgapgtfnavrlytniqaywpspppsrprrtgtdnidnelaalsaavkqygkdltdliigvsigsedlyrdsqtgrtnkagvgngpkevlgfindykkTFANTALANVPIGHVDTWDAWVN[Hex(8)HexNAc(2) on Nxt]GTNKPVLDAVDWIGVDEYPFYETGKGNDISNAGKLFDTAFETTLGAANGKPVWVTETGWPLTGPDWDEAKPSVKnaqkywqdigckRLFNKYPTFWYNLRDSNPANQVKFGISQSLSSTPSFDLTCPKeetttsaakptattlvkasgtpeavksgsegtanaggskssnsdasttssgpaaatttgagavtkvsgaal	mklsttiatgaalvagvsagqNNYLgfnsgntlpdesakfekdFLAEFSTAQKlvgapgtfnavrlytniqaywpspppsrprrtgtdnidnelaalsaavkqygkdltdliigvsigsedlyrdsqtgrtnkagvgngpkevlgfindykktfANTALANVpighvdtwdawvngtnkpvldavdwigvdeYPFYETGKGNDISNAGKlfDTAfettlgaangkpvwvtetgwplTGpdWDEAKPSVKnaqkywqdigckrlfNKYPTFWYNLRdsNPANQVKfgISqslsstpsfDLTCPKeetttsaakptattlvkasgtpeavksgsegtanaggskssnsdasttssgpaaatttgagavtkvsgaal	#aa175[Hex(8)HexNAc(2) on Nxt,info:occupancy=1.00(7/7)]	71475.2	59029.8	92948.4	61813.3	44650.5	54059	1134.37		1446.51	83397.9	125367	86844.8	104080	131319	67063.5	59	T	70	0	0	23.1544	0
A0A1L9U2U4	ASPBRDRAFT_164434	Aspergillus brasiliensis (strain CBS 101740 / IMI 381727 / IBT 21946)	Cytochrome P450	73568.9	1	ILDVGADWGLVDPQTGIFSADTR|TDDGEDIFLQTSGPQSPSGQLHLR		2	2	0.07198	mfglwcaaiiivlvflyqrlsnpisklpgpwytnltsliikyhefsasrrvfihqlhkrygtvvriapnevsfasleaireiyasggsgydktelydlfrqfgiktmfstldkqthserkrqladryamsnilrdhhvsairdsakafvskcaampksvdvyvylhcyaldcvthfmfspnglkslsdendfqlmeeltyhnslqknllpyylpqlapyfpswlrprrapkanayvhrataqtnpdeysllarllrkdaslsrpqaaaeckdhmaagidttgdglcflmwelsqphnfrfqdrlyeelrsapddtpvdrlpyleavikealrcappipmsfpryvpsggrtidgmfipegtivscqpytvhrldekvfpepdlfnpdrwmeeegfnern…	mfglwcaaiiivlvflyqrlsnpisklpgpwytnltsliikyhefsasrrvfihqlhkrygtvvriapnevsfasleaireiyasggsgydktelydlfrqfgiktmfstldkqthserkrqladryamsnilrdhhvsairdsakafvskcaampksvdvyvylhcyaldcvthfmfspnglkslsdendfqlmeeltyhnslqknllpyylpqlapyfpswlrprrapkanayvhrataqtnpdeysllarllrkdaslsrpqaaaeckdhmaagidttgdglcflmwelsqphnfrfqdrlyeelrsapddtpvdrlpyleavikealrcappipmsfpryvpsggrtidgmfipegtivscqpytvhrldekvfpepdlfnpdrwmeeegfnern…	mfglwcaaiiivlvflyqrlsnpisklpgpwytnltsliikyhefsasrrvfihqlhkrygtvvriapnevsfasleaireiyasggsgydktelydlfrqfgiktmfstldkqthserkrqladryamsnilrdhhvsairdsakafvskcaampksvdvyvylhcyaldcvthfmfspnglkslsdendfqlmeeltyhnslqknllpyylpqlapyfpswlrprrapkanayvhrataqtnpdeysllarllrkdaslsrpqaaaeckdhmaagidttgdglcflmwelsqphnfrfqdrlyeelrsapddtpvdrlpyleavikealrcappipmsfpryvpsggrtidgmfipegtivscqpytvhrldekvfpepdlfnpdrwmeeegfnern…		9798	8291.27	8417.8	5716.55	14604.4	8863.98	6062.64	7148.78	6350.47							7	T	71	0	0	22.4985	0
A0A1L9URL0	ASPBRDRAFT_171198	Aspergillus brasiliensis (strain CBS 101740 / IMI 381727 / IBT 21946)	Laccase	65411.1	1	YVEPLLVDAVTVPVASR|DTFYSPSSSTGPSWLAMR|AQIDDGLYGAIYIEPADSVERPFHLITGSDEDEEQAMLAAEK	AIMSNGQIPGPTLWLK	4	3	0.15604	msisrsrlallalcfvqwvsgrvvqfqldltyedvsvagdvhkAIMSNGQIPGPTLWLKqgddveflvnnsmsinttvhfhgieqlgtpwsdgvpglsqtqikpgeqflykwkasqygsyiyhshtrAQIDDGLYGAIYIEPADSVERPFHLITGSDEDEEQAMLAAEKntrpviisdwrafsshdilqiqtasgveaycansvlingkgsvicpsqehinavtteaqkqilgnltltdmgclpptpgvvgpysydlskvpkgfyegctpsegpteilkvnassryasfdfismagssslvfsidehpmyvyavdgrYVEPLLVDAVTVPVASRysvmvplksedqagdytvrvannyasqvingtavlsydtatpkqispsqpyineagsnataatvi…	msisrsrlallalcfvqwvsgrvvqfqldltyedvsvagdvhkAIMSNGQIPGPTLWLKqgddveflvnnsmsinttvhfhgieqlgtpwsdgvpglsqtqikpgeqflykwkasqygsyiyhshtrAQIDDGLYGAIYIEPADSVERPFHLITGSDEDEEQAMLAAEKntrpviisdwrafsshdilqiqtasgveaycansvlingkgsvicpsqehinavtteaqkqilgnltltdmgclpptpgvvgpysydlskvpkgfyegctpsegpteilkvnassryasfdfismagssslvfsidehpmyvyavdgrYVEPLLVDAVTVPVASRysvmvplksedqagdytvrvannyasqvingtavlsydtatpkqispsqpyineagsnataatvi…	msisrsrlallalcfvqwvsgrvvqfqldltyedvsvagdvhkaiMSNGQIPGptLWLKqgddveflvnnsmsinttvhfhgieqlgtpwsdgvpglsqtqikpgeqflykwkasqygsyiyhshtraqiddglygaiyiepadsverpfhlitgsdedeeqamLAAEKntrpviisdwrafsshdilqiqtasgveaycansvlingkgsvicpsqehinavtteaqkqilgnltltdmgclpptpgvvgpysydlskvpkgfyegctpsegpteilkvnassryasfdfismagssslvfsidehpmyvyavdgryvEPLLVDAVTVPVASRysvmvplksedqagdytvrvannyasqvingtavlsydtatpkqispsqpyineagsnataatvi…		4577.69	5454.84	5012.19	9177.08	8535.9	13430.6	10400.1	10783.6	6867.61							18	T	73	0	0	22.3894	0
A0A1L9UVZ3	ASPBRDRAFT_168955	Aspergillus brasiliensis (strain CBS 101740 / IMI 381727 / IBT 21946)	Alpha-galactosidase	48622.6	1	TPALGWNSWNAYSCDIDADKILTAANEVVNLGLK|DLGYEYINIDDCWSVK|TPALGWNSWNAYSCDIDADK	RIIPDPDKFPNGISGVADEVHALGLK|IIPDPDKFPNGISGVADEVHALGLK	5	3	0.17156	mrwllassvllvpatalvrpdgvgrTPALGWNSWNAYSCDIDADKILTAANEVVNLGLKDLGYEYINIDDCWSVKsgrnattkRIIPDPDKFPNGISGVADEVHALGLKlgiyssaglttcagypaslgyeeidaqsfaewgidylkydncgvpsnltdqytycvpdstdgsnfpngtcvdltdaapegynwadsttakryqrmrdallsvnrtilyslcdwgqadvnawgnetgnswrmsgditakwtriaeianensfymnyanfwgypdpdmlevgngdltlpenrahfalwaimkapliigtplasinashlsilsnkplltfhqdtgigrpaypykwgynpdwtfdpehpaeywsgptssgevfvlmlnsedgvqnrtavwgevpelkarggsk…	mrwllassvllvpatalvrpdgvgrTPALGWNSWNAYSC[Carbamyl on C]DIDADKILTAANEVVNLGLKDLGYEYINIDDCWSVKsgrnattkRIIPDPDKFPN[Deamidation on N][Ammonia loss on N]GISGVADEVHALGLKlgiyssaglttcagypaslgyeeidaqsfaewgidylkydncgvpsnltdqytycvpdstdgsnfpngtcvdltdaapegynwadsttakryqrmrdallsvnrtilyslcdwgqadvnawgnetgnswrmsgditakwtriaeianensfymnyanfwgypdpdmlevgngdltlpenrahfalwaimkapliigtplasinashlsilsnkplltfhqdtgigrpaypykwgynpd…	mrwllassvllvpatalvrpdgvgrtpALGWNSWnayscdiDADKiltAANEVVNLGLKdlGYEyiniDDCWSVKsgrnattkRIIPDPDKFPNGISGVADEVHALGLKlgiyssaglttcagypaslgyeeidaqsfaewgidylkydncgvpsnltdqytycvpdstdgsnfpngtcvdltdaapegynwadsttakryqrmrdallsvnrtilyslcdwgqadvnawgnetgnswrmsgditakwtriaeianensfymnyanfwgypdpdmlevgngdltlpenrahfalwaimkapliigtplasinashlsilsnkplltfhqdtgigrpaypykwgynpdwtfdpehpaeywsgptssgevfvlmlnsedgvqnrtavwgevpelkarggsk…	#aa39[Carbamyl on C,info:occupancy=0.82(9/11)];#aa94[Deamidation on N,info:occupancy=0.41(13/32)];#aa94[Ammonia loss on N,info:occupancy=0.12(4/32)]	6139.5	5772	5270.34	22699.6	30793.3	30663.7	25156.1	23396.1	22064.4	5678.43	42623.3	28352.5	931.802	3976.51	36583.4	57	T	74	0	0	22.3313	0
A0A1L9UYZ7	ASPBRDRAFT_115229	Aspergillus brasiliensis (strain CBS 101740 / IMI 381727 / IBT 21946)	Fibronectin type III-like domain-containing protein	87181.8	1	SEPVYPTPETSGLGDWEEAFTK|TVDIADLEHYWSYGR|ILSLFGYDAIAAPR|GGRNWEGYSNDPYLSGSLVQNTIR|DLSSWDVVNQAWGLQK|YAELENPGFGFPISLLEPHEPVDARDPASK|ATILQEAIEGHVLVK|NWEGYSNDPYLSGSLVQNTIR|TIHELYLWPFQDAVK|YAELENPGFGFPISLLEPHEPVDAR|GANVALGPVVGPLGR	LGYPGMCLQDAASGVR|LDDMATR	13	11	0.23449	mkvsltlyaaalqladaavvqkrTVDIADLEHYWSYGRSEPVYPTPETSGLGDWEEAFTKakslvaqmtddeknnitygytsttngcsgmaggvprLGYPGMCLQDAASGVRgtdmvnayasglhigaswnrglayehahymgaefkrkGANVALGPVVGPLGRmarGGRNWEGYSNDPYLSGSLVQNTIRglqesviacvkhfigneqetnrntpqlldgaynqsvssniddkTIHELYLWPFQDAVKagagavmcsynrinnsygcqnsknlngllkgelgfqgfvvsdwnaqqtgiasaaagldlvmpdspywengnlslavrngslsstrLDDMATRivaawykYAELENPGFGFPISLLEPHEPVDARDPASKATILQEAIEGHVLVKntdnal…	mkvsltlyaaalqladaavvqkrTVDIADLEHYWSYGRSEPVYPTPETSGLGDWEEAFTKakslvaqmtddeknnitygytsttngcsgmaggvprLGYP[Hydroxylation on P]GMCLQDAASGVRgtdmvnayasglhigaswnrglayehahymgaefkrkGANVALGPVVGPLGRmarGGRNWEGYSNDPYLSGSLVQNTIRglqesviacvkhfigneqetnrntpqlldgaynqsvssniddkTIHELYLWPFQDAVKagagavmcsynrinnsygcqnsknlngllkgelgfqgfvvsdwnaqqtgiasaaagldlvmpdspywengnlslavrngslsstrLDDMATRivaawykYAELENPGFGFPISLLEPHEPVDARDPASKA…	mkvsltlyaaalqladaavvqkrTVDIADLEHYWSYGRsePVYPTPETSGLGDWEEAFTKakslvaqmtddeknnitygytsttngcsgmaggvprlgYPGMCLQDAASgvRgtdmvnayasglhigaswnrglayehahymgaefkrkganVALGpvvgplgrmarggrnWEGYsndPYLSGSLVQNTIRglqesviacvkhfigneqetnrntpqlldgaynqsvssniddktiHELYLWPFQDAVKagagavmcsynrinnsygcqnsknlngllkgelgfqgfvvsdwnaqqtgiasaaagldlvmpdspywengnlslavrngslsstrLDDMATRivaawykyaELENpgfgfpisllEPhEpvdARDpaSKatILQEAIEGHVLVKntdnal…	#aa100[Hydroxylation on P,info:occupancy=0.25(1/4)]	77035.3	98386.4	84305.2	79178.4	84367.5	110536	51494.8	60029.1	51712.6	107495			2978.11	9821.77		99	T	75	0	0	22.2692	0
A0A1L9V2Q0	ASPBRDRAFT_142667	Aspergillus brasiliensis (strain CBS 101740 / IMI 381727 / IBT 21946)	1,3-beta-glucanosyltransferase	57217.8	1	YGDLFDYICAK|TEEFKDYPVPAFFSEYGCNSPSPR|DIPYLQQLR	TYAVDPTKDHTECMQALQDAGIYLITDLSAPSTSINRDDPQWNTDLYSR|TYAVDPTKDHTECMQALQDAGIYLITDLSAPSTSINR	5	3	0.17286	mkftattlagaslllgraiaadlpaieaksnkffysnngtqffirgvayqqdyssngtdssnsdytdpladattckrDIPYLQQLRtnvirTYAVDPTKDHTECMQALQDAGIYLITDLSAPSTSINRDDPQWNTDLYSRytsvvdafanytnvigffagnevansqnntnaiayvkaavrdtkayikaknyrsslgvgyatdddstirddlksylvcgdsadridffgyniyewcgdssfktsgyqarTEEFKDYPVPAFFSEYGCNSPSPRtftdvpvlfgdqmndvwsggvvymyfqedndyglvsvdgtsvstlkdfsnlssqmksvtatgvnsnswsasntatptcpsvgtaweatnsplppspnedlcscmeaslscvvkdsvkeskYGDLFD…	mkftattlagaslllgraiaadlpaieaksnkffysnngtqffirgvayqqdyssngtdssnsdytdpladattckrDIPYLQQLRtnvirTYAVDPTKDHTECMQALQ[Deamidation on Q]DAGIYLITDLSAPSTSINRDDPQWNTDLYSRytsvvdafanytnvigffagnevansqnntnaiayvkaavrdtkayikaknyrsslgvgyatdddstirddlksylvcgdsadridffgyniyewcgdssfktsgyqarTEEFK[Acetylation on K]DYPVPAFFSEYGCNSPSPRtftdvpvlfgdqmndvwsggvvymyfqedndyglvsvdgtsvstlkdfsnlssqmksvtatgvnsnswsasntatptcpsvgtaweatns…	mkftattlagaslllgraiaadlpaieaksnkffysnngtqffirgvayqqdyssngtdssnsdytdpladattckrdiPYLqqLRtnvirtyAVDptkdhtEcmqALqdAGIylitDLSAPStsinRddpqWntDLySRytsvvdafanytnvigffagnevansqnntnaiayvkaavrdtkayikaknyrsslgvgyatdddstirddlksylvcgdsadridffgyniyewcgdssfktsgyqarTEEFkdypvpaffseygcnsPSPRtftdvpvlfgdqmndvwsggvvymyfqedndyglvsvdgtsvstlkdfsnlssqmksvtatgvnsnswsasntatptcpsvgtaweatnsplppspnedlcscmeaslscvvkdsvkeskYGDLFD…	#aa109[Deamidation on Q,info:occupancy=0.06(1/17)];#aa254[Acetylation on K,info:occupancy=1.00(1/1)]	8993.87	14507.2	15617.8	12472.1	23918.4	26851.9	29632.5	18880.9	25416.6							32	T	76	0	0	22.2188	0
A0A1L9U702	ASPBRDRAFT_339404	Aspergillus brasiliensis (strain CBS 101740 / IMI 381727 / IBT 21946)	Peptidase S9 prolyl oligopeptidase catalytic domain-containing protein	83336	1	MPVANGIGLFNTLQER|SPTSLTWVDKDNLVVASEDLGR|AASLSAGFLGIK|IYDSIFVR	DWDRSPTSLTWVDKDNLVVASEDLGR|LTPEQMIGAPR	6	4	0.09605	mgalqwlsitaaaasavsaLTPEQMIGAPRrtevipnpsgdtglfstsqwsfdthsestwwslinlesgetttltddndveeiiwlgsdsstllyinstnaqvpggvelwitdtsdfangykAASLSAGFLGIKstvtdsgdvhfilrgksypngtayndqlaetypstarIYDSIFVRhwntylttashavfsgtlqsstsddgnvqytssgdltnlvnpvkgaespfppfggnddydlspdghwvafkskapelplanntasyvylvphdgsatafavngpdssatpegvegdssnpvfspnsdkiayfqmadreyesdrnvlyvysiadqtisplakDWDRSPTSLTWVDKDNLVVASEDLGRtrlfaipgdagddftptnftdggsvlaqyalsn…	mgalqwlsitaaaasavsaLTPEQMIGAPRrtevipnpsgdtglfstsqwsfdthsestwwslinlesgetttltddndveeiiwlgsdsstllyinstnaqvpggvelwitdtsdfangykAASLSAGFLGIKstvtdsgdvhfilrgksypngtayndqlaetypstarIYDSIFVRhwntylttashavfsgtlqsstsddgnvqytssgdltnlvnpvkgaespfppfggnddydlspdghwvafkskapelplanntasyvylvphdgsatafavngpdssatpegvegdssnpvfspnsdkiayfqmadreyesdrnvlyvysiadqtisplakDWDRSPTSLTWVDK[Hydroxylation on K]DN[Ammonia loss on N]LVVA…	mgalqwlsitaaaasavsaltPEQMIGAPRrtevipnpsgdtglfstsqwsfdthsestwwslinlesgetttltddndveeiiwlgsdsstllyinstnaqvpggvelwitdtsdfangykaaSLSAGFLGIKstvtdsgdvhfilrgksypngtayndqlaetypstarIYDSIFVRhwntylttashavfsgtlqsstsddgnvqytssgdltnlvnpvkgaespfppfggnddydlspdghwvafkskapelplanntasyvylvphdgsatafavngpdssatpegvegdssnpvfspnsdkiayfqmadreyesdrnvlyvysiadqtisplakdwdrSpTSLTWvdkdnlVVASEDLGRtrlfaipgdagddftptnftdggsvlaqyalsn…	#aa354[Hydroxylation on K,info:occupancy=1.00(5/5)];#aa356[Ammonia loss on N,info:occupancy=1.00(5/5)];#aa654[Deamidation on N,info:occupancy=1.00(4/4)]	7161.97	5703.63	4325.59	15418.5	11803.5	11953.6	10129	8944.24	12100.7							15	T	77	0	0	21.4109	0
A0A1L9UQW5	ASPBRDRAFT_119374	Aspergillus brasiliensis (strain CBS 101740 / IMI 381727 / IBT 21946)	Isomerase YbhE	42513.4	1	IFHINPTTGLLEPQAPLVAAPGSGPR|VVQLETIAGPVMSQFYSAPGVPHRK|SQTFTYTLSAPGPVPDRQDAPHSHGVIVDPTGQFVLVPDLGADLIR|QDAPHSHGVIVDPTGQFVLVPDLGADLIR|NEMIAEALQNTHAVGVTR		5	5	0.28894	mkfsvvpllfgatsavasrlyaasyagtvttlsltqssrgpyeletvaqstdcgtnpswlmldhdnrvlycldeavdlangtltsfairpngtlskVVQLETIAGPVMSQFYSAPGVPHRKffavahyegsavtsysldpisgvfnrSQTFTYTLSAPGPVPDRQDAPHSHGVIVDPTGQFVLVPDLGADLIRIFHINPTTGLLEPQAPLVAAPGSGPRhgvfwtpagassshathedvlfyltselnnhvtgykvtypsngtisftefytansyggavppngskvaeiaispqnnriivsnrddntfganndsiavfniadesgrrpinvtfgglypaygssprqfeisarNEMIAEALQNTHAVGVTRwngktgkpvplvakkslvgevvsvvwde	mkfsvvpllfgatsavasrlyaasyagtvttlsltqssrgpyeletvaqstdcgtnpswlmldhdnrvlycldeavdlangtltsfairpngtlskVVQLETIAGPVMSQFYSAPGVPHRKffavahyegsavtsysldpisgvfnrSQTFTYTLSAPGPVPDRQDAPHSHGVIVDPTGQFVLVPDLGADLIRIFHINPTTGLLEPQAPLVAAPGSGPRhgvfwtpagassshathedvlfyltselnnhvtgykvtypsngtisftefytansyggavppngskvaeiaispqnnriivsnrddntfganndsiavfniadesgrrpinvtfgglypaygssprqfeisarNEMIAEALQNTHAVGVTRwngktgkpvplvakkslvgevvsvvwde	mkfsvvpllfgatsavasrlyaasyagtvttlsltqssrgpyeletvaqstdcgtnpswlmldhdnrvlycldeavdlangtltsfairpngtlskvvQLETIAGpvMSQFYSAPGVPHrKffavahyegsavtsysldpisgvfnrsqTFTytlsapgpvpdrqdAphshgvivdptgqFVLVPDLGaDLIRifhINPTtgLLEPQAPLVAAPgsgpRhgvfwtpagassshathedvlfyltselnnhvtgykvtypsngtisftefytansyggavppngskvaeiaispqnnriivsnrddntfganndsiavfniadesgrrpinvtfgglypaygssprqfeisarneMIaeAlQNTHAVgvTRwngktgkpvplvakkslvgevvsvvwde		12155.2	19704.7	15474.6	34415.8	21154.5	32279.6	18601.2	20216.8	20300							36	T	78	0	0	21.4072	0
A0A1L9USI6	ASPBRDRAFT_119764	Aspergillus brasiliensis (strain CBS 101740 / IMI 381727 / IBT 21946)	Intradiol ring-cleavage dioxygenases domain-containing protein	39875.1	1	TDSDGVVTFESLFPGHYSGR|GIQKTDSDGVVTFESLFPGHYSGR		2	2	0.06469	mhvqsviklaavgcavlatahpghqekransdlldfkanmrrglencaskfersglnaraearrralvdlhrrrlaardtdsvlnkshlvtgsditpdssaseifantstcilnpegetgpyyvpgeyirsdvredqsgvpvviegqfinvetcepitdlywdiwncnatgvysglvangngntddssnlnttflrGIQKTDSDGVVTFESLFPGHYSGRtthhhmvahldvtvldnntitggtvahigqlfwdqdliddveatypyntntvtlttnaedrvfsdetensdsdpvlnyvylgdslddglfgwvtiavnvsatydpnysfiytssggvavdddssspgggqsggsqpsggqpggsqptggqf	mhvqsviklaavgcavlatahpghqekransdlldfkanmrrglencaskfersglnaraearrralvdlhrrrlaardtdsvlnkshlvtgsditpdssaseifantstcilnpegetgpyyvpgeyirsdvredqsgvpvviegqfinvetcepitdlywdiwncnatgvysglvangngntddssnlnttflrGIQKTDSDGVVTFESLFPGHYSGRtthhhmvahldvtvldnntitggtvahigqlfwdqdliddveatypyntntvtlttnaedrvfsdetensdsdpvlnyvylgdslddglfgwvtiavnvsatydpnysfiytssggvavdddssspgggqsggsqpsggqpggsqptggqf	mhvqsviklaavgcavlatahpghqekransdlldfkanmrrglencaskfersglnaraearrralvdlhrrrlaardtdsvlnkshlvtgsditpdssaseifantstcilnpegetgpyyvpgeyirsdvredqsgvpvviegqfinvetcepitdlywdiwncnatgvysglvangngntddssnlnttflrgiQkTDSDGVVTFESLFPGHYSGRtthhhmvahldvtvldnntitggtvahigqlfwdqdliddveatypyntntvtlttnaedrvfsdetensdsdpvlnyvylgdslddglfgwvtiavnvsatydpnysfiytssggvavdddssspgggqsggsqpsggqpggsqptggqf		1486.08			1494.69	1898.95	2213.32	5864.13	3347.76	2596.79				1466.27	3840.59		7	T	79	0	0	21.3193	0
A0A1L9UK62	ASPBRDRAFT_55274	Aspergillus brasiliensis (strain CBS 101740 / IMI 381727 / IBT 21946)	Glyco_hydro_92 domain-containing protein	89084.8	1	GALGDWLELGYVSQDRNTR|TNAEVIPYNTWDATDLSASTK	SAGWQHIWNPDVQSLNFTGFLAPK	3	2	0.07911	mrvanqllllalgvfepvtaaqvdysqyvnpfmgsegptpgqgygggdifvggarpfgvakvgidttaanwslavlnggwtpdgnvtavtmmhesgtggapkyglipqmpltsinapvnlldnltysqprvgndsasvgyfrtllqngvqielsasrhagiiqysfpegekhvlvdishylpgspgdsngqfyvggeinlenggkaytgygtyiggwnngapftvyfygefstaptnartftgtntdpmpryqnlanggisqptygnttdkatsgpmndrigaifswdnetdaqissrvgissistekarsyitseiaswtlndtvqsavdewnqevfsktqvsldstanmtnvrllysslyfihlmpsdrtgenplwqsdepfwddfytlwdifrctv…	mrvanqllllalgvfepvtaaqvdysqyvnpfmgsegptpgqgygggdifvggarpfgvakvgidttaanwslavlnggwtpdgnvtavtmmhesgtggapkyglipqmpltsinapvnlldnltysqprvgndsasvgyfrtllqngvqielsasrhagiiqysfpegekhvlvdishylpgspgdsngqfyvggeinlenggkaytgygtyiggwnngapftvyfygefstaptnartftgtntdpmpryqnlanggisqptygnttdkatsgpmndrigaifswdnetdaqissrvgissistekarsyitseiaswtlndtvqsavdewnqevfsktqvsldstanmtnvrllysslyfihlmpsdrtgenplwqsdepfwddfytlwdifrctv…	mrvanqllllalgvfepvtaaqvdysqyvnpfmgsegptpgqgygggdifvggarpfgvakvgidttaanwslavlnggwtpdgnvtavtmmhesgtggapkyglipqmpltsinapvnlldnltysqprvgndsasvgyfrtllqngvqielsasrhagiiqysfpegekhvlvdishylpgspgdsngqfyvggeinlenggkaytgygtyiggwnngapftvyfygefstaptnartftgtntdpmpryqnlanggisqptygnttdkatsgpmndrigaifswdnetdaqissrvgissistekarsyitseiaswtlndtvqsavdewnqevfsktqvsldstanmtnvrllysslyfihlmpsdrtgenplwqsdepfwddfytlwdifrctv…	#aa561[HexNAc on S,info:occupancy=0.50(1/2)];#aa563[HexNAc on Nxt,info:occupancy=0.50(1/2)]	5373.84	5611.03	6696.43	11100.4	15807	34905.6	16909.5	9732.36	10404.6		4209.96	10264	13014.5	3223.6	1593.44	17	T	80	0	0	21.3071	0
A0A024SN39	M419DRAFT_69546	Hypocrea jecorina (strain ATCC 56765 / BCRC 32924 / NRRL 11460 / Rut C-30)	Peptidyl-prolyl cis-trans isomerase	25152.6	1	HVVFGEVADKESMAVVQALEATGRDDGK|HVVFGEVADKESMAVVQALEATGR|IIPNFMLQGGDFTR|INFNLFDDVVPK|ATNEIKEQTGR		5	5	0.28634	mrsaffqpllprhnfcspasrtfslsqritastsfttprfysqpakmpntkvyfdiawkgpvfkdgrATNEIKEQTGRINFNLFDDVVPKtaenfralctgekgfgykgssfhrIIPNFMLQGGDFTRgngtggksiygekfadenfqlkhdrpgllsmanagpntngsqffittvvtswlngrHVVFGEVADKESMAVVQALEATGRDDGKvkyeprptivdsgvl	mrsaffqpllprhnfcspasrtfslsqritastsfttprfysqpakmpntkvyfdiawkgpvfkdgrATNEIKEQTGRINFNLFDDVVPKtaenfralctgekgfgykgssfhrIIPNFMLQGGDFTRgngtggksiygekfadenfqlkhdrpgllsmanagpntngsqffittvvtswlngrHVVFGEVADKESMAVVQALEATGRDDGKvkyeprptivdsgvl	mrsaffqpllprhnfcspasrtfslsqritastsfttprfysqpakmpntkvyfdiawkgpvfkdgratNEIKEQTGRinFNLFDDVVPKtaenfralctgekgfgykgssfhrIIPNFMLQGGDFTRgngtggksiygekfadenfqlkhdrpgllsmanagpntngsqffittvvtswlngrHVVFGEVADKEsMAVVQALEATGRdDGKvkyeprptivdsgvl		26577.7	17366.8	19382.8	15279.7	14491.2	24682.6				7231.98	9140.75	6382.18	11042.6	11051.8	10881.4	35	T	81	0	0	21.3041	0
A0A024SLL0	M419DRAFT_121632	Hypocrea jecorina (strain ATCC 56765 / BCRC 32924 / NRRL 11460 / Rut C-30)	Allergen Asp f 4	28063.4	1	GDNAFTAGTEALDGLGLNLAPGK|IGPDGGINGFFKGNQAITFDVAAGGK	GTCSTIYPGGKGDNAFTAGTEALDGLGLNLAPGK|IGPDGGINGFFK	4	2	0.21201	mkfsttsvllaaalgvsahpsghahkrahnsaveargdfvmankpaeaaptttsaapaasttaaaapsssapatvkpfcggnskrataaeiaykgnvgaggsygcnimtvdeslvdeyqytmvfenagddttcfcwnkIGPDGGINGFFKGNQAITFDVAAGGKqvvavdtnsqvgcacgaggpeltpigqfastwveadfgnmsnggwsgadasslvaaaagmtipglqvcgtgaakGTCSTIYPGGKGDNAFTAGTEALDGLGLNLAPGKtsiivtidyqg	mkfsttsvllaaalgvsahpsghahkrahnsaveargdfvmankpaeaaptttsaapaasttaaaapsssapatvkpfcggnskrataaeiaykgnvgaggsygcnimtvdeslvdeyqytmvfenagddttcfcwnkIGPDGGIN[Deamidation on N]GFFKGNQAITFDVAAGGKqvvavdtnsqvgcacgaggpeltpigqfastwveadfgnmsnggwsgadasslvaaaagmtipglqvcgtgaakGTCSTIYPGGKGDNAFTAGTEALDGLGLNLAPGKtsiivtidyqg	mkfsttsvllaaalgvsahpsghahkrahnsaveargdfvmankpaeaaptttsaapaasttaaaapsssapatvkpfcggnskrataaeiaykgnvgaggsygcnimtvdeslvdeyqytmvfenagddttcfcwnkigpDGGINGFFKgnqaitfdVAAGGKqvvavdtnsqvgcacgaggpeltpigqfastwveadfgnmsnggwsgadasslvaaaagmtipglqvcgtgaakgtCSTIYpggkgdNAFTAgtEALDGLGLNLAPGKtsiivtidyqg	#aa146[Deamidation on N,info:occupancy=0.75(3/4)]	19881.6	38860.8	36697.6	21032.3	23414	27816.4	793.063		988.084	16437.6	16136.7	13518.5	9177.85	10118.1	13311.2	29	T	82	0	0	21.2962	0
A0A024S080	M419DRAFT_124639	Hypocrea jecorina (strain ATCC 56765 / BCRC 32924 / NRRL 11460 / Rut C-30)	1,3-beta-glucanosyltransferase	48594.3	1	YDNTLAFFSGNEVINDEPGTDK|SDFFAFNDYSWCNSDFK|DIKNFKDLGVNTIR|SNEYNLFK|VYAVDNSKDHDECMNALADAGIYLVLDVNNPGYSINR	YDNTLAFFSGNEVINDEPGTDKSAPFVK|KTPEPSYNTMYLQSVFATVEMFAK	7	5	0.2807	mkglallsavaglgavmatptpskndppskraslpavsasgnafwadgkrfylrgidyqpggaaanedpladpktclrDIKNFKDLGVNTIRVYAVDNSKDHDECMNALADAGIYLVLDVNNPGYSINRKTPEPSYNTMYLQSVFATVEMFAKYDNTLAFFSGNEVINDEPGTDKSAPFVKavtrdmknymnerglrkvpvgysaadvssnrmqtamymncgsddmrSDFFAFNDYSWCNSDFKtsgwdqkvknftdygipiflsewgciknrprkfeelsalmssqmtsvysggimyeyskedndygivtidgdsvskSNEYNLFKsalaksptptgsggaassshaakcppkdpswnvdpslvpempsaankymkkgagdgpglggdgsqnaadsgt…	mkglallsavaglgavmatptpskndppskraslpavsasgnafwadgkrfylrgidyqpggaaanedpladpktclrDIKNFKDLGVNTIRVYAVDNSKDHDECMNALADAGIYLVLDVNNPGYSINRKTPEPSYNTMYLQSVFATVEMFAKYDNTLAFFSGNEVIN[Deamidation on N]DEPGTDKSAPFVKavtrdmknymnerglrkvpvgysaadvssnrmqtamymncgsddmrSDFFAFNDYSWCNSDFKtsgwdqkvknftdygipiflsewgciknrprkfeelsalmssqmtsvysggimyeyskedndygivtidgdsvskSNEYNLFKsalaksptptgsggaassshaakcppkdpswnvdpslvpempsaankymkkgag…	mkglallsavaglgavmatptpskndppskraslpavsasgnafwadgkrfylrgidyqpggaaanedpladpktclrdiknfKDLGVNTIRvyAvdnskdhdecmnaladagiylvldvnnpgysiNRKTpepsyntmYlqsvFATVEMFAKydNTLAffsgneVINDEPGTDKSAPFVKavtrdmknymnerglrkvpvgysaadvssnrmqtamymncgsddmrsdFFAfndySWCNSDFKtsgwdqkvknftdygipiflsewgciknrprkfeelsalmssqmtsvysggimyeyskedndygivtidgdsvsksnEYNLFKsalaksptptgsggaassshaakcppkdpswnvdpslvpempsaankymkkgagdgpglggdgsqnaadsgt…	#aa168[Deamidation on N,info:occupancy=0.06(1/16)]	19769.9	20240.7	17493.7	47104.5	23636.1	13105.9			2733.24	29732	24174.4	22296	55347.8	47877.3	34534.7	30	T	83	0	0	21.2331	0
A0A024SJ35	M419DRAFT_6566	Hypocrea jecorina (strain ATCC 56765 / BCRC 32924 / NRRL 11460 / Rut C-30)	Glycoside hydrolase family 92 protein	95750.3	1	TLDYSFDDFAAAVVAEHAGDLEHAK|TIFYTGLFHALQYPSDYSEPTTSSEGGMR|GYDPNDLGGMIPSVSPPFGMTR|NLDIDIPDGTAFETTVENVK		4	4	0.11254	mksllryiilslissttaltfhhkpsstdyhanagvlqyvnpligtrGYDPNDLGGMIPSVSPPFGMTRwtpqtrenfisqvpyndrdrrmhgfqathqpaiwigenghvtlmpglgdeiqplfqhrglafrkederstpyvyevtldadsggefgwnlteqatsellgdacppcpggaafvpnkdvtegangrvrrdyvfepdnqdelalqsvfanasnhggdtdgkgyenslqvalsasahvghlrvdfrdtkerqpyfiiqasrlnwtghveihpeaqevsgsnsqrqeyllgpdkpesfrlyfvsrfsapftshgvshagdlyrgqryiedkfvgayvtfdksvqrvevrtgvsyvsveqarkNLDIDIPDGTAFETTVENVKsawlerlgrini…	mksllryiilslissttaltfhhkpsstdyhanagvlqyvnpligtrGYDPNDLGGMIPSVSPPFGMTRwtpqtrenfisqvpyndrdrrmhgfqathqpaiwigenghvtlmpglgdeiqplfqhrglafrkederstpyvyevtldadsggefgwnlteqatsellgdacppcpggaafvpnkdvtegangrvrrdyvfepdnqdelalqsvfanasnhggdtdgkgyenslqvalsasahvghlrvdfrdtkerqpyfiiqasrlnwtghveihpeaqevsgsnsqrqeyllgpdkpesfrlyfvsrfsapftshgvshagdlyrgqryiedkfvgayvtfdksvqrvevrtgvsyvsveqarkNLDIDIPDGTAFETTVENVKsawlerlgrini…	mksllryiilslissttaltfhhkpsstdyhanagvlqyvnpligtrgyDpndlGGMIpsVSPpfgmtRwtpqtrenfisqvpyndrdrrmhgfqathqpaiwigenghvtlmpglgdeiqplfqhrglafrkederstpyvyevtldadsggefgwnlteqatsellgdacppcpggaafvpnkdvtegangrvrrdyvfepdnqdelalqsvfanasnhggdtdgkgyenslqvalsasahvghlrvdfrdtkerqpyfiiqasrlnwtghveihpeaqevsgsnsqrqeyllgpdkpesfrlyfvsrfsapftshgvshagdlyrgqryiedkfvgayvtfdksvqrvevrtgvsyvsveqarknlDIDIpdgtafettvenvKsawlerlgrini…		11147.3	8278.07	9583.06	8659.08	10924.9	9555.85	2335.61	706.216		21517	20384	19601.1	14325.4	21497.4	27869.5	15	T	84	0	0	21.2294	0
A0A1L9UMS2	ASPBRDRAFT_124037	Aspergillus brasiliensis (strain CBS 101740 / IMI 381727 / IBT 21946)	Glycoside hydrolase family 5 domain-containing protein	36585.4	1	AVTDGGAHALVDPHNYGR|DNDLVMFDTNNEYHEMDQDLVLNLNQAAIDGIR|ITDATQWLK|VQFMMER|ITDATQWLKDNK	SAVSGMLEYMANNTDVWK|LVPDSMTGAYDEEYLANLTTVVK|KVGFLGEYAGGSNDVCR|VGFLGEYAGGSNDVCR	9	5	0.38554	mkvqstlllaaaagsalavphgsghkkrasvfewfgsnesgaefgtnipgvwgtdyifpdpsaistlidkgmnffrVQFMMERLVPDSMTGAYDEEYLANLTTVVKAVTDGGAHALVDPHNYGRyngeiitstsdfqtfwknlaaqykDNDLVMFDTNNEYHEMDQDLVLNLNQAAIDGIRaagatsqyifvegnswtgawtwvdvndnmknltdpedkivyemhqyldsdgsgtsetcvsgtigkerITDATQWLKDNKKVGFLGEYAGGSNDVCRSAVSGMLEYMANNTDVWKgaswwaagpwwgdyifsleppdgtaytgmldilepyl	mkvqstlllaaaagsalavphgsghkkrasvfewfgsnesgaefgtnipgvwgtdyifpdpsaistlidkgmnffrVQFMMERLVPDS[Hex(1)HexNAc(1)NeuAc(1) on S]MTGAYDEEYLAN[Hex(6)HexNAc(2) on Nxt]LTTVVKAVTDGGAHALVDPHNYGRyngeiitstsdfqtfwknlaaqykDNDLVMFDTNNEYHEMDQDLVLNLNQAAIDGIRaagatsqyifvegnswtgawtwvdvndnmknltdpedkivyemhqyldsdgsgtsetcvsgtigkerITDATQWLKDNKKVGFLGEYAGGSN[Deamidation on N]DVCRSAVS[HexNAc on S]GMLEYMAN[Hex(8)HexNAc(2) on Nxt][…	mkvqstlllaaaagsalavphgsghkkrasvfewfgsnesgaefgtnipgvwgtdyifpdpsaistlidkgmnffrVQFMMERlvpdsmTgaydeeYLANLTTVVKavTdggaHALVDPHNYGRyngeiitstsdfqtfwknlaaqykdnDLVmfdtnneyhemdqdlvLnlnQAAiDgiRaagatsqyifvegnswtgawtwvdvndnmknltdpedkivyemhqyldsdgsgtsetcvsgtigkerITDATQWLKDNKKvgFlGEYAGGSNDVCRsaVSGMLEYmanNTDVWKgaswwaagpwwgdyifsleppdgtaytgmldilepyl	#aa88[Hex(1)HexNAc(1)NeuAc(1) on S,info:occupancy=0.50(2/4)];#aa100[Hex(6)HexNAc(2) on Nxt,info:occupancy=0.50(2/4)];#aa273[Deamidation on N,info:occupancy=0.40(2/5)];#aa281[HexNAc on S,info:occupancy=0.11(1/9)];#aa289[Hex(8)HexNAc(2) on Nxt,info:occupancy=0.33(3/9)];#aa289[HexNAc on Nxt,info:occupancy=0.22(2/9)];#aa289[Hex(7)HexNAc(2) on Nxt,info:occupancy=0.11(1/9)];#aa289[Hex(6)HexNAc(2) on Nx…	29237.9	8058.06	5646.25	67086.8	51628.2	72335.3	48590.5	83012.9	73512.3	6012.64	19887	61799.8	25757.9	92698.1	2973.98	29	T	85	0	0	20.355	0
A0A024S109	M419DRAFT_38236	Hypocrea jecorina (strain ATCC 56765 / BCRC 32924 / NRRL 11460 / Rut C-30)	ECM33-like protein	41803.5	1	FQLDSLELLSSVNMQALK|IIQGQESCKSNVK|KIIQGQESCKSNVK|LETVAGGVILR|IGDSVTFINNNK|IIQGQESCK|KIIQGQESCK|GNFDTVELPSLKDVK	LPQLNSLIFGTTGVTK|TLNELNMVKLPQLNSLIFGTTGVTK|QIKGDLIVNNATQLISIQSNTINAITGK	11	8	0.30827	mhssklfsailaagaaslvsaadscskeikvttpnpviscevvnadiivdesvagdlilngpkQIKGDLIVNNATQLISIQSNTINAITGKFQLDSLELLSSVNMQALKTLNELNMVKLPQLNSLIFGTTGVTKassiqitdtflsdlsglninsvdtltitnnnkltafnsdlvnitkllsvssngnnmeinmtklqsaaeiqlsnvksflvpslktisqslkfdtnpslktfsaknvtkIGDSVTFINNNKltnvsfplltsvgdltiqnntamdaiegfpkLETVAGGVILRGNFDTVELPSLKDVKggvtvysttdisafcgffnnakskKIIQGQESCKSNVKaaneggsdgdsstssgkngssgndtdnavaalsvnnmllgasvlagmaqlw	mhssklfsailaagaaslvsaadscskeikvttpnpviscevvnadiivdesvagdlilngpkQIKGDLIVNNAT[HexNAc on T]QLISIQSNTINAITGKFQLDSLELLSSVNMQALKTLNELNMVKLPQLN[Deamidation on N]SLIFGTTGVTKassiqitdtflsdlsglninsvdtltitnnnkltafnsdlvnitkllsvssngnnmeinmtklqsaaeiqlsnvksflvpslktisqslkfdtnpslktfsaknvtkIGDSVTFINNNKltnvsfplltsvgdltiqnntamdaiegfpkLETVAGGVILRGNFDTVELPSLKDVKggvtvysttdisafcgffnnakskKIIQGQESCKSNVKaaneggsdgdsstssgkngs…	mhssklfsailaagaaslvsaadscskeikvttpnpviscevvnadiivdesvagdlilngpkqikgdLIvnnatqlisiqsntINAITGKfqLDSLELLSSVNMQALKTLNELNMvklpQLNSLIFGTTGVTKassiqitdtflsdlsglninsvdtltitnnnkltafnsdlvnitkllsvssngnnmeinmtklqsaaeiqlsnvksflvpslktisqslkfdtnpslktfsaknvtkigDSVTFINnnkltnvsfplltsvgdltiqnntamdaiegfpkleTVAGgvilRgnFdtveLPSlkdVKggvtvysttdisafcgffnnakskKIIQGQESCKSNVKaaneggsdgdsstssgkngssgndtdnavaalsvnnmllgasvlagmaqlw	#aa75[HexNAc on T,info:occupancy=1.00(1/1)];#aa123[Deamidation on N,info:occupancy=0.04(1/28)]	77775.5	89758.3	68412.9	67636.2	75748.7	60547.4	7903.9	11003.3		95496	79804.5	72074.7	71239	90638.7	67026.9	59	T	86	0	0	20.3374	0
A0A1L9UJT5	ASPBRDRAFT_196093	Aspergillus brasiliensis (strain CBS 101740 / IMI 381727 / IBT 21946)	Uncharacterized protein	53693.4	1	NFAFWDSYFAEHPGPTNTNR|WQPTKDDVPNMGGFIER		2	2	0.07923	mklnvaaisalatvasalphkrnseqwshirsnikhvvylmmenhsfdniagywdfhpdidnlrnisycneytnpnwtvwdeplnvcaapfetevpltdpdhnfagtsyeifrkWQPTKDDVPNMGGFIERqsekyasspgessfvikaydekktatlievakNFAFWDSYFAEHPGPTNTNRqfatsgstcgfvdntyqaagwyanytgttcatsifealsnknvtwknyyetdivdaymykwvqdnamdrlvhsdqfyrdleegtlpefsyynpecctidsmhptsnmasgeqlikhlydavrkskywdnvliiinfdehggfadhvptpvnvpqpedgitfsglsdghnvtydftrlgvrvpafvispyipanhlihdqgtmyannsaythtsflh…	mklnvaaisalatvasalphkrnseqwshirsnikhvvylmmenhsfdniagywdfhpdidnlrnisycneytnpnwtvwdeplnvcaapfetevpltdpdhnfagtsyeifrkWQPTKDDVPNMGGFIERqsekyasspgessfvikaydekktatlievakNFAFWDSYFAEHPGPTNTNRqfatsgstcgfvdntyqaagwyanytgttcatsifealsnknvtwknyyetdivdaymykwvqdnamdrlvhsdqfyrdleegtlpefsyynpecctidsmhptsnmasgeqlikhlydavrkskywdnvliiinfdehggfadhvptpvnvpqpedgitfsglsdghnvtydftrlgvrvpafvispyipanhlihdqgtmyannsaythtsflh…	mklnvaaisalatvasalphkrnseqwshirsnikhvvylmmenhsfdniagywdfhpdidnlrnisycneytnpnwtvwdeplnvcaapfetevpltdpdhnfagtsyeifrkWQptkddVPNMGgfieRqsekyasspgessfvikaydekktatlievaknfAFWDSYFAEHPGPTNTNRqfatsgstcgfvdntyqaagwyanytgttcatsifealsnknvtwknyyetdivdaymykwvqdnamdrlvhsdqfyrdleegtlpefsyynpecctidsmhptsnmasgeqlikhlydavrkskywdnvliiinfdehggfadhvptpvnvpqpedgitfsglsdghnvtydftrlgvrvpafvispyipanhlihdqgtmyannsaythtsflh…					2458.22	1098.78		2360.9	2192.48	1525.13							3	T	87	0	0	20.336	0
A0A1L9UIA0	ASPBRDRAFT_154699	Aspergillus brasiliensis (strain CBS 101740 / IMI 381727 / IBT 21946)	Recep_L_domain domain-containing protein	40882	1	GVAEAGSVTITNTGLTSLDGISLK|NDKLSSINFPDLKEVTGAIDFSGDFDEVSLASLTEVK|TVGTFDITENTNLK|TVNGGFQIAR|LSSINFPDLK|NDKLSSINFPDLK		6	6	0.2125	mafmkyalpalaaaqaamaascgsgdtisissqsdldsystcttlkgdveisesasgdltlngvtsitgglsctggsnitsisssslssigdafkldglttlttlsltnltsvgsiswtalpelqsldftkGVAEAGSVTITNTGLTSLDGISLKTVGTFDITENTNLKtvnvneltnatglinfagnmdslqiilpnlgtgtnmtfrnvsgvsvpsletlsgqlgfwgntftnfsaanltttgdlvfddntklnnismpvlkTVNGGFQIARNDKLSSINFPDLKEVTGAIDFSGDFDEVSLASLTEVKggfnmqstgnfscsafkslrennvirgtytckastsdpttsdgssgtttstsssssssstssdsasvmnvanmpalglaavlggliqyal	mafmkyalpalaaaqaamaascgsgdtisissqsdldsystcttlkgdveisesasgdltlngvtsitgglsctggsnitsisssslssigdafkldglttlttlsltnltsvgsiswtalpelqsldftkGVAEAGSVTITNTGLTSLDGISLKTVGTFDITENTNLKtvnvneltnatglinfagnmdslqiilpnlgtgtnmtfrnvsgvsvpsletlsgqlgfwgntftnfsaanltttgdlvfddntklnnismpvlkTVN[Deamidation on N]GGFQIARNDKLSSINFPDLKEVTGAIDFSGDFDEVSLASLTEVKggfnmqstgnfscsafkslrennvirgtytckastsdpttsdgssgtttstsssssssstssdsasvmnva…	mafmkyalpalaaaqaamaascgsgdtisissqsdldsystcttlkgdveisesasgdltlngvtsitgglsctggsnitsisssslssigdafkldglttlttlsltnltsvgsiswtalpelqsldftkgvAEAGSVTITNTGLTSLDGISLKTVGTFDITENTNLKtvnvneltnatglinfagnmdslqiilpnlgtgtnmtfrnvsgvsvpsletlsgqlgfwgntftnfsaanltttgdlvfddntklnnismpvlktvNGGFQIARndKLSSINFPDLKevtgaidfsgdfdeVSLASLTEVKggfnmqstgnfscsafkslrennvirgtytckastsdpttsdgssgtttstsssssssstssdsasvmnvanmpalglaavlggliqyal	#aa266[Deamidation on N,info:occupancy=1.00(2/2)]	8488.77	7891.65	6467.27	10609.6	8786.15	10713.1	17511.7	23769.7	40580.9				3555.94			34	T	89	0	0	20.3113	0
A0A1L9UZ64	ASPBRDRAFT_114852	Aspergillus brasiliensis (strain CBS 101740 / IMI 381727 / IBT 21946)	Peptidase S53 domain-containing protein	66009.7	1	AFPDVSAQGVNYAVYDKGILGQFDGTSCSAPTFSGVIALLNDAR|IGFASYLEEYAR|GILGQFDGTSCSAPTFSGVIALLNDAR|GELVPDLSSPDPNDNSNEPYLDFLQNILK|AFPDVSAQGVNYAVYDK	LRAGLPVMGFLNPFLYGAGSK|AGLPVMGFLNPFLYGAGSK	7	5	0.17292	mlfsllsqgaavslaalsllpspvaaeifeklsgvpngwryannpqgnevirlqialqqhdvtgfeqavmdmstpghadygkhfrtheemkrmllpsdtavdsvrdwlesagvhniqvdadwikfhttvtkanalldadfkwyvsearhirrlrtlqysipdalvshinmiqpttrfgqiqpnratmrskpkhadetfltaatlaqntshcdsiitpsclkqlynigdyqadpksgskIGFASYLEEYARyadlekfeqhlapnaigqnftvvqfngglndqlstkdsgeanldlqyilgvsaplpvteystggrGELVPDLSSPDPNDNSNEPYLDFLQNILKlnnsdlpqvistsygedeqtipvpyaravcnlyaqlgsrgvsvifssgdsgvgaa…	mlfsllsqgaavslaalsllpspvaaeifeklsgvpngwryannpqgnevirlqialqqhdvtgfeqavmdmstpghadygkhfrtheemkrmllpsdtavdsvrdwlesagvhniqvdadwikfhttvtkanalldadfkwyvsearhirrlrtlqysipdalvshinmiqpttrfgqiqpnratmrskpkhadetfltaatlaqntshcdsiitpsclkqlynigdyqadpksgskIGFASYLEEYARyadlekfeqhlapnaigqnftvvqfngglndqlstkdsgeanldlqyilgvsaplpvteystggrGELVPDLSSPDPNDNSNEPYLDFLQNILKlnnsdlpqvistsygedeqtipvpyaravcnlyaqlgsrgvsvifssgdsgvgaa…	mlfsllsqgaavslaalsllpspvaaeifeklsgvpngwryannpqgnevirlqialqqhdvtgfeqavmdmstpghadygkhfrtheemkrmllpsdtavdsvrdwlesagvhniqvdadwikfhttvtkanalldadfkwyvsearhirrlrtlqysipdalvshinmiqpttrfgqiqpnratmrskpkhadetfltaatlaqntshcdsiitpsclkqlynigdyqadpksgskIGFASYLEEYARyadlekfeqhlapnaigqnftvvqfngglndqlstkdsgeanldlqyilgvsaplpvteystggrgeLVpdlsspdpndnsnepyldfLQniLKlnnsdlpqvistsygedeqtipvpyaravcnlyaqlgsrgvsvifssgdsgvgaa…		16146	18962	17317.9	78455.6	64194.7	78085.4	47704.1	31347.1	43428.3	11026	16873.9		2939.91	2373.3	3155.71	41	T	90	0	0	20.2971	0
A0A1L9ULD7	ASPBRDRAFT_54314	Aspergillus brasiliensis (strain CBS 101740 / IMI 381727 / IBT 21946)	Subtilisin-like protease	57457.2	1	SSGSGTMSDVVSGVEYAVQAHIKK|SSGSGTMSDVVSGVEYAVQAHIK|TLEDAVNAGVEAGLHFAVAAGNDNADACNYSPAAAEK		3	3	0.11338	mkgflglsllplltaaspvfvdsihneaapilsatnakevpdsyivvfkkhvtselasahhswvqdihdtqsertelkkrslfglgdevylglkntfdiagsligysghfhedvieqvrrhpdveyierdsevhtmegateknapwglarishrdsltfgnfnkylyaseggegvdaytidtginvdhvdfegratwgktiptndedldgnghgthcsgtmagkkygvakkanlyavkvlrSSGSGTMSDVVSGVEYAVQAHIKKakdakagkvkgfkgsvanmslgggkskTLEDAVNAGVEAGLHFAVAAGNDNADACNYSPAAAEKaitvgastladerayfsnygectdifapglnilstwigsnyatniisgtsmasphiagllayfvslqpsa…	mkgflglsllplltaaspvfvdsihneaapilsatnakevpdsyivvfkkhvtselasahhswvqdihdtqsertelkkrslfglgdevylglkntfdiagsligysghfhedvieqvrrhpdveyierdsevhtmegateknapwglarishrdsltfgnfnkylyaseggegvdaytidtginvdhvdfegratwgktiptndedldgnghgthcsgtmagkkygvakkanlyavkvlrSSGSGTMSDVVSGVEYAVQAHIKKakdakagkvkgfkgsvanmslgggkskTLEDAVNAGVEAGLHFAVAAGNDNADACNYSPAAAEKaitvgastladerayfsnygectdifapglnilstwigsnyatniisgtsmasphiagllayfvslqpsa…	mkgflglsllplltaaspvfvdsihneaapilsatnakevpdsyivvfkkhvtselasahhswvqdihdtqsertelkkrslfglgdevylglkntfdiagsligysghfhedvieqvrrhpdveyierdsevhtmegateknapwglarishrdsltfgnfnkylyaseggegvdaytidtginvdhvdfegratwgktiptndedldgnghgthcsgtmagkkygvakkanlyavkvlrssGSGTMsdVVSGVEYAVQAHIKKakdakagkvkgfkgsvanmslgggksktlEDAVnagveaglhfavaagndnadacnYSPAAAekaitvgastladerayfsnygectdifapglnilstwigsnyatniisgtsmasphiagllayfvslqpsa…		12493.3	17270.6	13467	18108	17957.3	18449.8	2430.8	2692.34	3064.19							19	T	92	0	0	20.2404	0
A0A1L9UVM9	ASPBRDRAFT_379780	Aspergillus brasiliensis (strain CBS 101740 / IMI 381727 / IBT 21946)	Uncharacterized protein	74686.8	1	MVQYDVYPGPSYGASAAGDGCCATGVEQLMSFTDISDFPTSGLK|RVNLNTQIDDMFLETDIYKPNGTTFR	ITPADLDGIANWLPEINGK|VNLNTQIDDMFLETDIYKPNGTTFR|HFTANGIIPPAITGLHNGDALR|LVDWPLVTINHEAMSASFLAR	6	2	0.1913	msvslslsssivassavaaatpvssgsiaanilviardtaaagvassglnaygipyttlvvpqsgaslpalngseggnfagivvasevsynygnatgyqsalttdqwnqlyayqlaygvrMVQYDVYPGPSYGASAAGDGCCATGVEQLMSFTDISDFPTSGLKtgagvsttglwhypatitnttttkeiarfaansnsgsettaavinnfngreqmaffisfdttwsatstylqhawitwltrglyagyrRVNLNTQIDDMFLETDIYKPNGTTFRITPADLDGIANWLPEINGKmnagsnyyvevghngngnieasagisdegyttcneggieydspadtplewkkpvgtgtnlwpsspttydwsvsctqldplllwwtnttnqdkfghishtfthe…	msvslslsssivassavaaatpvssgsiaanilviardtaaagvassglnaygipyttlvvpqsgaslpalngseggnfagivvasevsynygnatgyqsalttdqwnqlyayqlaygvrMVQYDVYPGPSYGASAAGDGCCATGVEQLMSFTDISDFPTSGLKtgagvsttglwhypatitnttttkeiarfaansnsgsettaavinnfngreqmaffisfdttwsatstylqhawitwltrglyagyrRVNLNTQIDDMFLET[Hex(1)HexNAc(1)NeuAc(1) on T]DIYKPN[HexNAc on Nxt]GTTFRITPADLDGIAN[Deamidation on N]WLPEIN[Deamidation on N]GKmnagsnyyvevghngngnieas…	msvslslsssivassavaaatpvssgsiaanilviardtaaagvassglnaygipyttlvvpqsgaslpalngseggnfagivvasevsynygnatgyqsalttdqwnqlyayqlaygvrmvQYDVypgpsygasaagdgccatgveqlmsftdiSDFptsglKtgagvsttglwhypatitnttttkeiarfaansnsgsettaavinnfngreqmaffisfdttwsatstylqhawitwltrglyagyrrvnLNTQIDdmFLETDIYKPNGTTFRitPADLDGIANWLPEINGKmnagsnyyvevghngngnieasagisdegyttcneggieydspadtplewkkpvgtgtnlwpsspttydwsvsctqldplllwwtnttnqdkfghishtfthe…	#aa266[Hex(1)HexNAc(1)NeuAc(1) on T,info:occupancy=0.40(4/10)];#aa272[HexNAc on Nxt,info:occupancy=0.60(6/10)];#aa288[Deamidation on N,info:occupancy=0.04(1/24)];#aa294[Deamidation on N,info:occupancy=0.46(11/24)];#aa434[Deamidation on N,info:occupancy=0.79(11/14)];#aa446[Deamidation on N,info:occupancy=0.57(8/14)]	90485.3	53644.3	67640.3	110944	95656.6	133512	121684	70409.2	58694.8	41615.7	27058.8	14348.2	2199.92	8396.7	19432.8	58	T	94	0	0	20.1885	0
A0A024S0T2	M419DRAFT_26554	Hypocrea jecorina (strain ATCC 56765 / BCRC 32924 / NRRL 11460 / Rut C-30)	Tripeptidyl peptidase	64122.4	1	RVCSLFGLLTAR|FSTGGFSQYFAQPR|SVQGTSASAPVFAAMIALINDAR|AIPDVSAVGTAFSIISGGYPR|VCSLFGLLTAR|WQNEAVEGYVK|ASSCLTNDGTK|SLGFLNQHLYSSEVR|LNDDGQPIEGEDDDNEPYLEFFQYLLAKPDGQVPHVLSLSYSDDELSVPR	LYNINYSPANTSSPVIFGVAGFLEENANLQDLR|ASSCLTNDGTKR|QVTMATFPPTCPWVTSIGAVTNIAEPPNGAR|GAVLPGNTTAYCAGSVTPSCLSK	13	9	0.41107	mksallwaaplsllaglgacgknfdellevpegwtqlndavnpsqhirlsiavkqpyidslearmaekgnrlsmqevrelqtpakkdidnvlhwlsqnnlygvvekdfirvwttvakaepllkmklsrfsyegkpavlrttkytipdsvadsisfinpinnfmsarhrergltfllppskGAVLPGNTTAYCAGSVTPSCLSKLYNINYSPANTSSPVIFGVAGFLEENANLQDLRqflnqsapevaktgrtinvelvnggvnsqelsesgieaaldvdyavslgfptnvtfystggrgvkLNDDGQPIEGEDDDNEPYLEFFQYLLAKPDGQVPHVLSLSYSDDELSVPRdyakRVCSLFGLLTARgtsiifssgdggarggrASSCLTNDGTKRQVT…	mksallwaaplsllaglgacgknfdellevpegwtqlndavnpsqhirlsiavkqpyidslearmaekgnrlsmqevrelqtpakkdidnvlhwlsqnnlygvvekdfirvwttvakaepllkmklsrfsyegkpavlrttkytipdsvadsisfinpinnfmsarhrergltfllppskGAVLPGNTTAYCAGSVTPSCLSKLYNINYSPANTSSPVIFGVAGFLEENANLQDLRqflnqsapevaktgrtinvelvnggvnsqelsesgieaaldvdyavslgfptnvtfystggrgvkLNDDGQPIEGEDDDNEPYLEFFQYLLAKPDGQVPHVLSLSYSDDELSVPRdyakRVCSLFGLLTARgtsiifssgdggarggrASSCLTN[Hydroxy…	mksallwaaplsllaglgacgknfdellevpegwtqlndavnpsqhirlsiavkqpyidslearmaekgnrlsmqevrelqtpakkdidnvlhwlsqnnlygvvekdfirvwttvakaepllkmklsrfsyegkpavlrttkytipdsvadsisfinpinnfmsarhrergltfllppskgavlpgnttaycaGsVTPSCLSKlyNInyspantsspvifgvagfLEENANLQDLRqflnqsapevaktgrtinvelvnggvnsqelsesgieaaldvdyavslgfptnvtfystggrgvklnddGQpiegedddnepyleffqyllakpdgqvphvlslsysddelsvprdyakRVCSLFGLLTARgtsiifssgdggarggrasSCLTNDGTKRqvT…	#aa391[Hydroxylation on N,info:occupancy=0.08(1/12)];#aa424[Deamidation on N,info:occupancy=0.38(3/8)]	109024	101550	104591	117936	63932.4	91104.7	14867.1	5431.67	3287.88	135270	158960	107277	150485	203051	155219	86	T	95	0	0	20.1848	0
A0A024SLL1	M419DRAFT_94809	Hypocrea jecorina (strain ATCC 56765 / BCRC 32924 / NRRL 11460 / Rut C-30)	NAD(P)H-dependent D-xylose reductase xyl1	36541.5	1	SIGVSNYQAQSVYDALIYAR|LNSGYDMPQVGFGLWK|TSRPEVMAQNLDNTSFDLDSEDLAK		3	3	0.18827	masptlkLNSGYDMPQVGFGLWKvdnavcadtvynaikagyrlfdgacdygnekecgegvaraikdglvkredlfivsklwqtfhdedkvepitrrqladwqidyfdlflvhfpaaleyvdpsvryppgwfydgksevrwsktttlqqtwgamerlvdkglarSIGVSNYQAQSVYDALIYARikpatlqiehhpylqqpdlvslaqtegivvtayssfgptgfmeldmpraksvaplmdspvikaladkhrrtpaqvllrwatqrgiavipkTSRPEVMAQNLDNTSFDLDSEDLAKiadmdlnirfnkptnyfsanklylfg	masptlkLNSGYDMPQVGFGLWKvdnavcadtvynaikagyrlfdgacdygnekecgegvaraikdglvkredlfivsklwqtfhdedkvepitrrqladwqidyfdlflvhfpaaleyvdpsvryppgwfydgksevrwsktttlqqtwgamerlvdkglarSIGVSNYQAQSVYDALIYARikpatlqiehhpylqqpdlvslaqtegivvtayssfgptgfmeldmpraksvaplmdspvikaladkhrrtpaqvllrwatqrgiavipkTSRPEVMAQNLDNTSFDLDSEDLAKiadmdlnirfnkptnyfsanklylfg	masptlklnSGYDMpqVGFGLWKvdnavcadtvynaikagyrlfdgacdygnekecgegvaraikdglvkredlfivsklwqtfhdedkvepitrrqladwqidyfdlflvhfpaaleyvdpsvryppgwfydgksevrwsktttlqqtwgamerlvdkglarsiGVSNYQAQSVYDALIYARikpatlqiehhpylqqpdlvslaqtegivvtayssfgptgfmeldmpraksvaplmdspvikaladkhrrtpaqvllrwatqrgiavipktsrpeVMAqnldntsfdlDsedlakiadmdlnirfnkptnyfsanklylfg		37284.4	53728.6	39521.1	44473	38108.3	33620.1		3158.68	2379.84	12545.1	17655.1	12670.9	9592.73	9738.11	23446	22	T	96	0	0	19.387	0
A0A1L9UZG5	ASPBRDRAFT_112021	Aspergillus brasiliensis (strain CBS 101740 / IMI 381727 / IBT 21946)	Cell wall mannoprotein 1	27839.9	1	NLADAITSKVPSSLSSIASSLSSGITDAIQK|VPSSLSSIASSLSSGITDAIQK|EVQSTIDDLISK		3	3	0.15141	mkftaalftllatsvmatptkvareptlverdaasitsvlsqinsqvqsldsvinsysggdpskvesassslvsainsgvstvnggselsatdaltitgpvqdltkEVQSTIDDLISKksdfvaagagatvysqlqkqytaskNLADAITSKVPSSLSSIASSLSSGITDAIQKgvdaykdvatssasssseatsatsaasatdattaattaasttessaastssspvipsspntsasasatpsssasasasaspslytgaanverfsytlggaavaaaiaiav	mkftaalftllatsvmatptkvareptlverdaasitsvlsqinsqvqsldsvinsysggdpskvesassslvsainsgvstvnggselsatdaltitgpvqdltkEVQSTIDDLISKksdfvaagagatvysqlqkqytaskNLADAITSKVPSSLSSIASSLSSGITDAIQKgvdaykdvatssasssseatsatsaasatdattaattaasttessaastssspvipsspntsasasatpsssasasasaspslytgaanverfsytlggaavaaaiaiav	mkftaalftllatsvmatptkvareptlverdaasitsvlsqinsqvqsldsvinsysggdpskvesassslvsainsgvstvnggselsatdaltitgpvqdltkevqsTIddlISKksdfvaagagatvysqlqkqytasknlADAITskvpSSLSSIasSLSSGITDAIQKgvdaykdvatssasssseatsatsaasatdattaattaasttessaastssspvipsspntsasasatpsssasasasaspslytgaanverfsytlggaavaaaiaiav		11924.7	19474.1	14001.4	35700.5	29647.7	39855.3	799.468	311.348	1313.41	1081.75	6496.26	3191.15	2773.35	3798.31	14477.6	14	T	97	0	0	19.3462	0
A0A1L9UU14	ASPBRDRAFT_53082	Aspergillus brasiliensis (strain CBS 101740 / IMI 381727 / IBT 21946)	glucan endo-1,3-beta-D-glucosidase	107473	1	FIDNKQQFPLVYDSVWR|FATLVYTVNKLGGNPDLAASALQNLK|LGGNPDLAASALQNLK|DAGNSAANDPYFPFSR|QQFPLVYDSVWR	LLDNSSGVFALEAAVSGSVQNGAGTYNLAWAK	6	5	0.09055	megkrkwgspfllmwllaaegvysaprgtssatslktqyppgadtervlpgtqgyyptslereghptptttgnskdpwgldgllgalgdtanlpdellsnilpgwgknypvtvpvsaykpatteatssatepetkpvtpdttspeatssatepetepvtsdttgpeatssatepetkpvtsditspagssqnapeattassqtssqasittsltqssistseiqpsssaslvqptssasspttasqttqadisttltvapssitsmsgqdvfvplatgpipqtitarndhpvpkkgienvttpietnkfyaalflgsqtnttfthpygltwakgsgnaqsygmaishnevnvvangptntnipgnpisyyinpigiqhmilsatelntstvltaenllp…	megkrkwgspfllmwllaaegvysaprgtssatslktqyppgadtervlpgtqgyyptslereghptptttgnskdpwgldgllgalgdtanlpdellsnilpgwgknypvtvpvsaykpatteatssatepetkpvtpdttspeatssatepetepvtsdttgpeatssatepetkpvtsditspagssqnapeattassqtssqasittsltqssistseiqpsssaslvqptssasspttasqttqadisttltvapssitsmsgqdvfvplatgpipqtitarndhpvpkkgienvttpietnkfyaalflgsqtnttfthpygltwakgsgnaqsygmaishnevnvvangptntnipgnpisyyinpigiqhmilsatelntstvltaenllp…	megkrkwgspfllmwllaaegvysaprgtssatslktqyppgadtervlpgtqgyyptslereghptptttgnskdpwgldgllgalgdtanlpdellsnilpgwgknypvtvpvsaykpatteatssatepetkpvtpdttspeatssatepetepvtsdttgpeatssatepetkpvtsditspagssqnapeattassqtssqasittsltqssistseiqpsssaslvqptssasspttasqttqadisttltvapssitsmsgqdvfvplatgpipqtitarndhpvpkkgienvttpietnkfyaalflgsqtnttfthpygltwakgsgnaqsygmaishnevnvvangptntnipgnpisyyinpigiqhmilsatelntstvltaenllp…		4723.47	9947.81	7453.36	10621.2	8458.49	15506.6	16303.3	12163.9	18192.4				3604.7			12	T	98	0	0	19.3208	0
A0A024RVT2	M419DRAFT_139407	Hypocrea jecorina (strain ATCC 56765 / BCRC 32924 / NRRL 11460 / Rut C-30)	PLC-E	69179.1	1	TVGEHYEDAGVTWQVFQDADNFDDNSYAR|LPFYIISPWTR		2	2	0.0638	mprfvtlapasatlmaviglasagslkdidhvvlfmqenrafdhyfgtmagvrgfadanlqmndgvpvwkqvtnsqltnetdyvtpfyinylggnwteatqcmvsgsnswqenhaawnsgrndrwavdnspysigfykrqdipiqfaladsfvvadmyqeaivaatnpnrvtwlsgsvnvpggpqtpdqggnpyidnnitpgcepggfncyplkwkTVGEHYEDAGVTWQVFQDADNFDDNSYARfqqfqdaepgsslyergmkglsldtfyakaangtlpevsyivapmelsehppysphdgawlqhqvaqavlnspkynrtalmisydetggwfdhvdpyrsprdtagewiddpygqvgytfvgpgfrLPFYIISPWTRnggvfsahsdhnsqilfv…	mprfvtlapasatlmaviglasagslkdidhvvlfmqenrafdhyfgtmagvrgfadanlqmndgvpvwkqvtnsqltnetdyvtpfyinylggnwteatqcmvsgsnswqenhaawnsgrndrwavdnspysigfykrqdipiqfaladsfvvadmyqeaivaatnpnrvtwlsgsvnvpggpqtpdqggnpyidnnitpgcepggfncyplkwkTVGEHYEDAGVTWQVFQDADNFDDNSYARfqqfqdaepgsslyergmkglsldtfyakaangtlpevsyivapmelsehppysphdgawlqhqvaqavlnspkynrtalmisydetggwfdhvdpyrsprdtagewiddpygqvgytfvgpgfrLPFYIISPWTRnggvfsahsdhnsqilfv…	mprfvtlapasatlmaviglasagslkdidhvvlfmqenrafdhyfgtmagvrgfadanlqmndgvpvwkqvtnsqltnetdyvtpfyinylggnwteatqcmvsgsnswqenhaawnsgrndrwavdnspysigfykrqdipiqfaladsfvvadmyqeaivaatnpnrvtwlsgsvnvpggpqtpdqggnpyidnnitpgcepggfncyplkwktvGehYEDAGVTwqvfqDaDNFDDNSYARfqqfqdaepgsslyergmkglsldtfyakaangtlpevsyivapmelsehppysphdgawlqhqvaqavlnspkynrtalmisydetggwfdhvdpyrsprdtagewiddpygqvgytfvgpgfrlpFYIISpwtRnggvfsahsdhnsqilfv…		4396.58	3052.73	4423.38	2145.27	2296.55	3303.96				5681.53	6402.17	5669.09	13335.3	7856.07	6034.73	7	T	99	0	0	19.2544	0
A0A1L9U872	ASPBRDRAFT_134583	Aspergillus brasiliensis (strain CBS 101740 / IMI 381727 / IBT 21946)	1,3-beta-glucanosyltransferase	48499.3	1	FANYKNTLAFFSGNEVINDGPSSK|ADPAPSYNDVYLQYIFATVDK|SDFFAFNDYSWCDPSSFTTSGWDQK|GNAFFKGNDRFYIR|TLDDFDALKSAYSK|GVDYQPGGSSK|DIEKFKELGLNTIR|FKELGLNTIR|TLDDFDALK|EFEEVSALYDTK|ADPAPSYNDVYLQYIFATVDKFANYK|ELGLNTIR|NYREIPVGYSAADIDTNR	NFTGYGLPLFLSEYGCNTNKR|NTLAFFSGNEVINDGPSSK|VYSVDNSKDHDECMNALADAGIYLVLDVNTPK	16	13	0.44978	mkgtavatalalgastalaapsstikarddvtaitvkGNAFFKGNDRFYIRGVDYQPGGSSKladpiadadgckrDIEKFKELGLNTIRVYSVDNSKDHDECMNALADAGIYLVLDVNTPKyslnrADPAPSYNDVYLQYIFATVDKFANYKNTLAFFSGNEVINDGPSSKaapyvkavtrdlrqyirsrNYREIPVGYSAADIDTNRlqmaeymncgtdderSDFFAFNDYSWCDPSSFTTSGWDQKvkNFTGYGLPLFLSEYGCNTNKREFEEVSALYDTKmtgvysgglvyeysqessnyglveingndvkTLDDFDALKSAYSKtsnpqgdggynqtgganpcpakdspnwdvdgdslpaipepakkymtegagkgagfsgsgsmnagtaststa…	mkgtavatalalgastalaapsstikarddvtaitvkGNAFFKGNDRFYIRGVDYQPGGSSKladpiadadgckrDIEKFKELGLNTIRVYSVDN[Ammonia loss on N]SKDHDECMN[Ammonia loss on N]ALADAGIYLVLDVNTPKyslnrADPAPSYNDVYLQYIFATVDKFANYKNTLAFFSGN[Hydroxylation on N]EVINDGPSSKaapyvkavtrdlrqyirsrNYREIPVGYSAADIDTNRlqmaeymncgtdderSDFFAFNDYSWCDPSSFTTSGWDQKvkNFT[Hex(1)HexNAc(1)NeuAc(1) on T]GYGLPLFLSEYGCNTNKREFEEVSALYDTKmtgvysgglvyeysqessnyglveingn…	mkgtavatalalgastalaapsstikarddvtaitvkgnAFFKgndRFYIRgvDYQPGGSSKladpiadadgckrdiEKFKELGLNTIRvySvdnskdhdecmnaladagiylVLDVNTPKyslnradPAPsyndvYLQYIFATVDKfaNYKnTLAFFSgneVINDGPSSKaapyvkavtrdlrqyirsrnyreipvgysaadIDtnrlqmaeymncgtddersdFFAfndyswcdpssfTTSGWDQKvknfTgyGLPLFLSEYGCNTNKRefEevsALYDTKmtgvysgglvyeysqessnyglveingndvkTLDDFDALKSAYSKtsnpqgdggynqtgganpcpakdspnwdvdgdslpaipepakkymtegagkgagfsgsgsmnagtaststa…	#aa95[Ammonia loss on N,info:occupancy=0.50(1/2)];#aa104[Ammonia loss on N,info:occupancy=0.50(1/2)];#aa161[Hydroxylation on N,info:occupancy=0.11(1/9)];#aa253[Hex(1)HexNAc(1)NeuAc(1) on T,info:occupancy=0.67(4/6)]	65457.7	69134.1	53762.2	98867.4	75103.3	103889	70919.9	69740.5	70707.1	7786.94		9058.24	6389.66	5560.35	6423.97	47	T	101	0	0	18.2876	0
A0A1L9V168	ASPBRDRAFT_50551	Aspergillus brasiliensis (strain CBS 101740 / IMI 381727 / IBT 21946)	Uncharacterized protein	35596	1	GDYLEITPEGYVEGPWMLKR|AGNPVFPGWYADPEAR|ILQGNDAVGTSTGHNSVFTPDGQDYYIVYHR		3	3	0.20807	msnpqqplpqnplatassadakAGNPVFPGWYADPEARlfnaqywiyptysadyseqtffdafsspdlltwtkhptilniteipwstnraawapsvgrklrssaneeeydyfmyfsvgdgtgigvaksttgkpegpyedvlgeplvngtvngaeaidaqifqdddgrnwlyfggwshavvvelgedmislkGDYLEITPEGYVEGPWMLKRngiyycmfsvggwgdnsygvsyvtadsptgpfsstpkkILQGNDAVGTSTGHNSVFTPDGQDYYIVYHRryvndtardhrvvcidrmyfdeageilpvnitvdgvegrtls	msnpqqplpqnplatassadakAGNPVFPGWYADPEARlfnaqywiyptysadyseqtffdafsspdlltwtkhptilniteipwstnraawapsvgrklrssaneeeydyfmyfsvgdgtgigvaksttgkpegpyedvlgeplvngtvngaeaidaqifqdddgrnwlyfggwshavvvelgedmislkGDYLEITPEGYVEGPWMLKRngiyycmfsvggwgdnsygvsyvtadsptgpfsstpkkILQGNDAVGTSTGHNSVFTPDGQDYYIVYHRryvndtardhrvvcidrmyfdeageilpvnitvdgvegrtls	msnpqqplpqnplatassadakagnPVFPGWYADpeARlfnaqywiyptysadyseqtffdafsspdlltwtkhptilniteipwstnraawapsvgrklrssaneeeydyfmyfsvgdgtgigvaksttgkpegpyedvlgeplvngtvngaeaidaqifqdddgrnwlyfggwshavvvelgedmislkgdYLEITPEGYVEGPWMLKRngiyycmfsvggwgdnsygvsyvtadsptgpfsstpkkilqgndavgtstghnsvftpdgqdyYIVYHRryvndtardhrvvcidrmyfdeageilpvnitvdgvegrtls		3987.92	6199.22	5811.38	8982.65	10913	13577.1	7887.56	6035.99	8718.29					1798.1		8	T	102	0	0	18.2713	0
A0A1L9UQS1	ASPBRDRAFT_54120	Aspergillus brasiliensis (strain CBS 101740 / IMI 381727 / IBT 21946)	SMP-30/Gluconolactonase/LRE-like region domain-containing protein	44535.1	1	GLDILGSNPSYEYVFAVNDAVHEAPVYVASQNK|AIYLAPGFVPDGLK		2	2	0.11436	mqklllllgsftgslvhaqtgvthpiseecgpsvacvnhyanvlpyhffrnvstmdavttfgdtavangtvlqdvktadfivynkekGLDILGSNPSYEYVFAVNDAVHEAPVYVASQNKlylsqlapppgylpqlvidlnqdpptlseylsdppvyapnggtfhdgkiiwgasggnrsiggteqrislrtldpetnrttslvnnyfgyyfntiddlavhpktgdiwftdpqyswfnditdtppqlpcasyryntssgavvvvddsigqpngiaftpdgsivyisdtaavsapidpkyghpgstfntthrrtiyafdvsedgahaynkrAIYLAPGFVPDGLKvaangyiltgcgrgvdvldpsgellltvqtnytvqnfawtgpelktlwlmgnggis…	mqklllllgsftgslvhaqtgvthpiseecgpsvacvnhyanvlpyhffrnvstmdavttfgdtavangtvlqdvktadfivynkekGLDILGSNPSYEYVFAVNDAVHEAPVYVASQNKlylsqlapppgylpqlvidlnqdpptlseylsdppvyapnggtfhdgkiiwgasggnrsiggteqrislrtldpetnrttslvnnyfgyyfntiddlavhpktgdiwftdpqyswfnditdtppqlpcasyryntssgavvvvddsigqpngiaftpdgsivyisdtaavsapidpkyghpgstfntthrrtiyafdvsedgahaynkrAIYLAPGFVPDGLKvaangyiltgcgrgvdvldpsgellltvqtnytvqnfawtgpelktlwlmgnggis…	mqklllllgsftgslvhaqtgvthpiseecgpsvacvnhyanvlpyhffrnvstmdavttfgdtavangtvlqdvktadfivynkekglDILGsnpSyeyvfavndavHEApvYVASQNKlylsqlapppgylpqlvidlnqdpptlseylsdppvyapnggtfhdgkiiwgasggnrsiggteqrislrtldpetnrttslvnnyfgyyfntiddlavhpktgdiwftdpqyswfnditdtppqlpcasyryntssgavvvvddsigqpngiaftpdgsivyisdtaavsapidpkyghpgstfntthrrtiyafdvsedgahaynkraiYLAPGFVPDGLKvaangyiltgcgrgvdvldpsgellltvqtnytvqnfawtgpelktlwlmgnggis…		5153.79	3119.74	7397.85	5521.31	11139.4	9386.74	6007.71	5005.59	4492.32							7	T	103	0	0	18.2617	0
A0A1L9UF05	ASPBRDRAFT_181924	Aspergillus brasiliensis (strain CBS 101740 / IMI 381727 / IBT 21946)	Isochorismatase-like domain-containing protein	25632.2	1	IDKDNAALLVIDHQVGLTQLVR|WNRIDKDNAALLVIDHQVGLTQLVR	AFDLPTILTSSSDTGPNGLLLK	3	2	0.2	mrfsnilaalalgvssvqaWNRIDKDNAALLVIDHQVGLTQLVRdystndfrnniiahaaigkAFDLPTILTSSSDTGPNGLLLKeitdmhpnatfvrrqgevnawdnaefraavkatgkkqliiggivtevctaflalslidegyevyanteasgtfdaklaidanrrmekagvtlmgifaivcdlmrdwrntpglnellpwldqyqfayglvarhhagailngtlsaveetli	mrfsnilaalalgvssvqaWNRIDKDNAALLVIDHQVGLTQLVRdystndfrnniiahaaigkAFDLPTILTSSSDTGPN[Deamidation on N]GLLLKeitdmhpnatfvrrqgevnawdnaefraavkatgkkqliiggivtevctaflalslidegyevyanteasgtfdaklaidanrrmekagvtlmgifaivcdlmrdwrntpglnellpwldqyqfayglvarhhagailngtlsaveetli	mrfsnilaalalgvssvqawnridkdNaaLLVIDHQVGLTqlVRdystndfrnniiahaaigkafDLPTILtsssdTgpNGlllKeitdmhpnatfvrrqgevnawdnaefraavkatgkkqliiggivtevctaflalslidegyevyanteasgtfdaklaidanrrmekagvtlmgifaivcdlmrdwrntpglnellpwldqyqfayglvarhhagailngtlsaveetli	#aa80[Deamidation on N,info:occupancy=0.43(3/7)]	10412.4	15513.5	11516.8	10370.2	5962.18	9774.66	3778.74	1848.63	1803.65							11	T	104	0	0	18.247	0
A0A1L9UBN9	ASPBRDRAFT_132089	Aspergillus brasiliensis (strain CBS 101740 / IMI 381727 / IBT 21946)	Alpha-L-arabinofuranosidase	52358.2	1	YAVGSLVSGPSFTSGEVVSLR|HYNFALLLNANDGTK|GPCDIYEAGDTPCVAAHSTTR|ALYSSFSGALYQIK|ALYSSFSGALYQIKR|GPCDIYEAGDTPCVAAHSTTRALYSSFSGALYQIKR	AYGVFMSPGTGYR	7	6	0.17034	mfsrrnlvalglaatvsaGPCDIYEAGDTPCVAAHSTTRALYSSFSGALYQIKRgsddttttispltaggvadasaqdtfcanttclitiiydqtgngnhltqappggfdgpdtdgydnlasaigapvtlngqkAYGVFMSPGTGYRnnaatgtatgdeaegmyavldgthyndaccfdygnaetsstdtgaghmeaiyfgtsttwgygagdgpwlmvdmennlfsgvdegynagdpsisytfltaavkggadkwairggnsasgslstyysgvrpdysgynpmskegaiilgiggdnsngaqgtfyegvmtsgypsdatensvqenivaakYAVGSLVSGPSFTSGEVVSLRvttpgyttryiahtdttvntqvvdddsdsslkeeaswtvvtglans…	mfsrrnlvalglaatvsaGPCDIYEAGDTPCVAAHSTTRALYSSFSGALYQIKRgsddttttispltaggvadasaqdtfcanttclitiiydqtgngnhltqappggfdgpdtdgydnlasaigapvtlngqkAYGVFMSPGTGYRnnaatgtatgdeaegmyavldgthyndaccfdygnaetsstdtgaghmeaiyfgtsttwgygagdgpwlmvdmennlfsgvdegynagdpsisytfltaavkggadkwairggnsasgslstyysgvrpdysgynpmskegaiilgiggdnsngaqgtfyegvmtsgypsdatensvqenivaakYAVGSLVSGPSFTSGEVVSLRvttpgyttryiahtdttvntqvvdddsdsslkeeaswtvvtglans…	mfsrrnlvalglaatvsagpCDIYeagdtPCVAAHSTTRalYSSFSGALYQIKRgsddttttispltaggvadasaqdtfcanttclitiiydqtgngnhltqappggfdgpdtdgydnlasaigapvtlngqkayGVFMSpgtgyRnnaatgtatgdeaegmyavldgthyndaccfdygnaetsstdtgaghmeaiyfgtsttwgygagdgpwlmvdmennlfsgvdegynagdpsisytfltaavkggadkwairggnsasgslstyysgvrpdysgynpmskegaiilgiggdnsngaqgtfyegvmtsgypsdatensvqenivaakyavgSLVSGPSFTSGEVVSLRvttpgyttryiahtdttvntqvvdddsdsslkeeaswtvvtglans…		11910.3	8788.7	10383.4	23130	27975.3	41958.6	27717.5	17260.7	15390.4							24	T	105	0	0	18.243	0
A0A024S0A7	M419DRAFT_133200	Hypocrea jecorina (strain ATCC 56765 / BCRC 32924 / NRRL 11460 / Rut C-30)	Putative glycosyl hydrolase	55129.1	1	LNDDMISLGTFDDGTTFKEITPENYVEGPQMLKR|ILQQDEAVATGSGHNAVIQVPDTDIYYILYHR		2	2	0.13121	mqsrrvqvllaacwsssclassisnipdfatseagnpfvdgwyadpdtqfyngeywvyptssrpydeqtyldafsspdlvhwtkhsniltaddftwahravwapapiyrngtyylyfgandiqsdselggigvgvaerpegpytdplgrplvdayhngaqpidqdvfidddgqaymyygghshanivkLNDDMISLGTFDDGTTFKEITPENYVEGPQMLKRngvyylfwseggwtgpdyavsygmsssplgpfdriakILQQDEAVATGSGHNAVIQVPDTDIYYILYHRhplgstdgndrhlaydrlyfnddgtiepvkmlvhdnfedgnmigwatyggsgdwdasanvlrgngglalvntnfsdftyeadvqvsepeqndcscrghagivfrasea…	mqsrrvqvllaacwsssclassisnipdfatseagnpfvdgwyadpdtqfyngeywvyptssrpydeqtyldafsspdlvhwtkhsniltaddftwahravwapapiyrngtyylyfgandiqsdselggigvgvaerpegpytdplgrplvdayhngaqpidqdvfidddgqaymyygghshanivkLNDDMISLGTFDDGTTFKEITPENYVEGPQMLKRngvyylfwseggwtgpdyavsygmsssplgpfdriakILQQDEAVATGSGHNAVIQVPDTDIYYILYHRhplgstdgndrhlaydrlyfnddgtiepvkmlvhdnfedgnmigwatyggsgdwdasanvlrgngglalvntnfsdftyeadvqvsepeqndcscrghagivfrasea…	mqsrrvqvllaacwsssclassisnipdfatseagnpfvdgwyadpdtqfyngeywvyptssrpydeqtyldafsspdlvhwtkhsniltaddftwahravwapapiyrngtyylyfgandiqsdselggigvgvaerpegpytdplgrplvdayhngaqpidqdvfidddgqaymyygghshanivklnDDMISlgtfddgttfkeiTpeNYVEGPQMLKRngvyylfwseggwtgpdyavsygmsssplgpfdriakilQQDEAvatgsghnaviqvpdtdIYYILYHRhplgstdgndrhlaydrlyfnddgtiepvkmlvhdnfedgnmigwatyggsgdwdasanvlrgngglalvntnfsdftyeadvqvsepeqndcscrghagivfrasea…		10633.6	11244.7	11833.5	4436.36	6661.43	13948.6				8407	6023.72	2327.65	15882	8611.38	12852.4	17	T	106	0	0	18.2291	0
A0A024RVB8	M419DRAFT_125426	Hypocrea jecorina (strain ATCC 56765 / BCRC 32924 / NRRL 11460 / Rut C-30)	Beta-1,3-glucanase N-terminal domain-containing protein	23148.2	1	GYAFPYDDVGK|GYAFPYDDVGKTGGEDQSGFLNDGDPK|QLNVGAR	LVFSNGGGTFAKPSAADIFSCSTGPFAGGEDVSPK|VDASGEKLVFSNGGGTFAKPSAADIFSCSTGPFAGGEDVSPK|STLLLDGPHPEGDDVSEYYLDPVTNHYSR	6	3	0.47511	mpaggldevcdkltaqgakdgkgweklvvktadgkanlralspnaggvmfpglfdgyydgyvdavwtryksedvvvnmqfadwgdavgrVDASGEKLVFSNGGGTFAKPSAADIFSCSTGPFAGGEDVSPKQLNVGARlaaalnrSTLLLDGPHPEGDDVSEYYLDPVTNHYSRvchevsiggrGYAFPYDDVGKTGGEDQSGFLNDGDPKvltigvgapl	mpaggldevcdkltaqgakdgkgweklvvktadgkanlralspnaggvmfpglfdgyydgyvdavwtryksedvvvnmqfadwgdavgrVDASGEKLVFSN[Deamidation on N]GGGTFAKPSAADIFSCSTGPFAGGEDVSPKQLNVGARlaaalnrSTLLLDGP[Hydroxylation on P]HP[Hydroxylation on P]EGDDVSEYYLDPVTNHYSRvchevsiggrGYAFPYDDVGKTGGEDQSGFLNDGDPKvltigvgapl	mpaggldevcdkltaqgakdgkgweklvvktadgkanlralspnaggvmfpglfdgyydgyvdavwtryksedvvvnmqfadwgdavgrvdasgeklVFSNgggtfakpsaadIfscSTGPFAGgeDVSPKQLNVGARlaaalnrstLLldgphpegddvseyyLDpvTNHYsrvchevsiggrgyAFPYDDVGKtggedqsgflNDgdpkvltigvgapl	#aa101[Deamidation on N,info:occupancy=0.50(5/10)];#aa153[Hydroxylation on P,info:occupancy=0.12(1/8)];#aa155[Hydroxylation on P,info:occupancy=0.12(1/8)]	20302.6	19191	25918.8	4539.34	6744.98	12956.5				45448.3	25998.4	53268.6	43268.1	48537.3	33883.6	22	T	107	0	0	18.2206	0
A0A1L9U8H1	ASPBRDRAFT_134861	Aspergillus brasiliensis (strain CBS 101740 / IMI 381727 / IBT 21946)	Probable glucan endo-1,3-beta-glucosidase eglC	46568.6	1	NSVEGVEADAGVGVNPDELVTYIKEVR|NSVEGVEADAGVGVNPDELVTYIK		2	2	0.05857	mlskmqlaqlaafamtlatseaayqgfnygnkfsdesskfqadfeaefkaaknlvgtsgftsarlytmiqaystsdvieaipaaiaqdtslllglwasgggmdnelaalksaisqygeqlgklvvgisvgsedlyrNSVEGVEADAGVGVNPDELVTYIKEVRsiisgtaladvsighvdtwdswtnssnsavveavdwlgfdgypffqssmansidnaktlfeesvaktkavagdkevwitetgwpvsgdaqgdavasianaktywdevgcplfgnvntwwyilqdaspttpnpsfgivgstlsttplfdlscknsttssssavvsaaassaagsskavgsqsagasafatsasasakptfpvggrpgvngtvfgngtyplrpsgsasarpsasvian…	mlskmqlaqlaafamtlatseaayqgfnygnkfsdesskfqadfeaefkaaknlvgtsgftsarlytmiqaystsdvieaipaaiaqdtslllglwasgggmdnelaalksaisqygeqlgklvvgisvgsedlyrNSVEGVEADAGVGVNPDELVTYIKEVRsiisgtaladvsighvdtwdswtnssnsavveavdwlgfdgypffqssmansidnaktlfeesvaktkavagdkevwitetgwpvsgdaqgdavasianaktywdevgcplfgnvntwwyilqdaspttpnpsfgivgstlsttplfdlscknsttssssavvsaaassaagsskavgsqsagasafatsasasakptfpvggrpgvngtvfgngtyplrpsgsasarpsasvian…	mlskmqlaqlaafamtlatseaayqgfnygnkfsdesskfqadfeaefkaaknlvgtsgftsarlytmiqaystsdvieaipaaiaqdtslllglwasgggmdnelaalksaisqygeqlgklvvgisvgsedlyrNSVEGVeadagvgvNPDELVTYIKEVRsiisgtaladvsighvdtwdswtnssnsavveavdwlgfdgypffqssmansidnaktlfeesvaktkavagdkevwitetgwpvsgdaqgdavasianaktywdevgcplfgnvntwwyilqdaspttpnpsfgivgstlsttplfdlscknsttssssavvsaaassaagsskavgsqsagasafatsasasakptfpvggrpgvngtvfgngtyplrpsgsasarpsasvian…		1842.28	1909.02	1642.37	2821.43	1832.49	7133.89	5585.13	5946.79	4988.58				471.577	632.023		6	T	109	0	0	18.2074	0
A0A024S0D5	M419DRAFT_88887	Hypocrea jecorina (strain ATCC 56765 / BCRC 32924 / NRRL 11460 / Rut C-30)	Acetyl xylan esterase	21907.4	1	YVHGLAYNVGSCQAQGFAPR|LVLVGYSQGGQIMDDALCGGGDPAEGYPNTAVPLPAAAVSAIR	AAIFMGDPR	3	2	0.33803	mdlekrqcpgihvfgarettappgygssatvvnliinahpgttaeainypacggqaqcggisyansvvaginavvqavtnfhnrcpstkLVLVGYSQGGQIMDDALCGGGDPAEGYPNTAVPLPAAAVSAIRAAIFMGDPRYVHGLAYNVGSCQAQGFAPRnvgfvcpsgnkiksycdasdpyccngnnanthqgygqeygqqalafvnsllg	mdlekrqcpgihvfgarettappgygssatvvnliinahpgttaeainypacggqaqcggisyansvvaginavvqavtnfhnrcpstkLVLVGYSQGGQIMDDALCGGGDPAEGYPNTAVPLPAAAVSAIRAAIFMGDPRYVHGLAYNVGSCQAQGFAPRnvgfvcpsgnkiksycdasdpyccngnnanthqgygqeygqqalafvnsllg	mdlekrqcpgihvfgarettappgygssatvvnliinahpgttaeainypacggqaqcggisyansvvaginavvqavtnfhnrcpstklvLVGysqggqimddalcgggdpaegypntaVplpaaAVsaIRaaIFMgdPRyvhGLAYNVGSCQAQGFAPRnvgfvcpsgnkiksycdasdpyccngnnanthqgygqeygqqalafvnsllg		20408.1	10194.7	11899.9	8671.08	8927.61	7263.45				38534.2	23444.7	20878.3	22549.6	11089.6	25717.9	5	T	110	0	0	17.4414	0
A0A024S7H6	M419DRAFT_113012	Hypocrea jecorina (strain ATCC 56765 / BCRC 32924 / NRRL 11460 / Rut C-30)	Superoxide dismutase [Cu-Zn]	15810.8	1	GTITDNLIQLIGPNSVIGR|NHGAPTDEVR|HVGDLGNVDTDAQGNAKGTITDNLIQLIGPNSVIGR		3	3	0.2987	mvkavsvlrgdskvsgtvvfeqasegapttityditgndpnakrgfhihtfgdntngctsagphfnpfgkNHGAPTDEVRHVGDLGNVDTDAQGNAKGTITDNLIQLIGPNSVIGRtvvihagtddlgkgdteeslktgnagprpacgvigisn	mvkavsvlrgdskvsgtvvfeqasegapttityditgndpnakrgfhihtfgdntngctsagphfnpfgkNHGAPTDEVRHVGDLGNVDTDAQGNAKGTITDNLIQLIGPNSVIGRtvvihagtddlgkgdteeslktgnagprpacgvigisn	mvkavsvlrgdskvsgtvvfeqasegapttityditgndpnakrgfhihtfgdntngctsagphfnpfgknhGAPTDEVRhvgdlgnvdtdaqgnakgtITDNLIQLIGPNSVIGRtvvihagtddlgkgdteeslktgnagprpacgvigisn		60807.5	81675.3	53772.7	45777.4	53421.2	77117.9				34087	19917.2	20023.6	16342.3	32596.4	26537.8	23	T	111	0	0	17.3906	0
A0A024SFS8	M419DRAFT_97005	Hypocrea jecorina (strain ATCC 56765 / BCRC 32924 / NRRL 11460 / Rut C-30)	Amidohydrolase 3 domain-containing protein	103318	1	SIDAINPFDPQIQVIK|AGKGWEWIQGDVLLEHGLITR|NVGSYSELFGLLR|VIAGESVLALTIDNADAIATALR|TALDLVSVNVHK|LAILGGSESHLVAAELAAAK|MGESFNFR|VGVILLPLQAHPNNWDQR		8	8	0.13732	mrglgntmdekadlppysaselpppasgsarirgrraafrrsrvlklfgatcltllvagqwtqiwrddaktpllsldklnddlqtcqklrhkpqdpiglgrdknarwipgsqptliknatiwigepvegtseadarAGKGWEWIQGDVLLEHGLITRvenhissqslpkdtqifdaagrqlttgiidmhshagvdslpylrgyadtnevsdditpwarSIDAINPFDPQIQVIKsggvttslilpgsgnsmggeaftikhavgpnngrkeisaqdlladpdrnwrfmkmacgenpkrvhggvdkrpfsrMGESFNFRhafeqaraliqrqddwcdkadaigvenmeeylpqeifweslaaalrgqvhinthcytitdleamvdhtnefkfpirafhhah…	mrglgntmdekadlppysaselpppasgsarirgrraafrrsrvlklfgatcltllvagqwtqiwrddaktpllsldklnddlqtcqklrhkpqdpiglgrdknarwipgsqptliknatiwigepvegtseadarAGKGWEWIQGDVLLEHGLITRvenhissqslpkdtqifdaagrqlttgiidmhshagvdslpylrgyadtnevsdditpwarSIDAINPFDPQIQVIKsggvttslilpgsgnsmggeaftikhavgpnngrkeisaqdlladpdrnwrfmkmacgenpkrvhggvdkrpfsrMGESFNFRhafeqaraliqrqddwcdkadaigvenmeeylpqeifweslaaalrgqvhinthcytitdleamvdhtnefkfpirafhhah…	mrglgntmdekadlppysaselpppasgsarirgrraafrrsrvlklfgatcltllvagqwtqiwrddaktpllsldklnddlqtcqklrhkpqdpiglgrdknarwipgsqptliknatiwigepvegtseadaragKGWEWiqgdvLLEHGLITRvenhissqslpkdtqifdaagrqlttgiidmhshagvdslpylrgyadtnevsdditpwarsiDAINPFDPQIQVIKsggvttslilpgsgnsmggeaftikhavgpnngrkeisaqdlladpdrnwrfmkmacgenpkrvhggvdkrpfsrMGESFnfRhafeqaraliqrqddwcdkadaigvenmeeylpqeifweslaaalrgqvhinthcytitdleamvdhtnefkfpirafhhah…		30658.5	36353	35935.5	31606.4	22926.7	23021.2			1597.14	34852.8	34741.6	30251.8	60572.1	45669.4	45251.6	34	T	113	0	0	17.3558	0
A0A1L9UWF1	ASPBRDRAFT_384652	Aspergillus brasiliensis (strain CBS 101740 / IMI 381727 / IBT 21946)	Carboxylic ester hydrolase	61573.8	1	EGIDYINSVANAYWR|KEGIDYINSVANAYWR	STASPTAQVR	3	2	0.04635	mpklavalltllavgnaaptnvvrSTASPTAQVRngtyvgvtnthyqqdfflgmpyaqqplgdlrftvpqslneswdgerdakeysnicvgygtdsiwypqseacltlnvirdssanessklpvgvwihgggffegssadqrynmsaivansykigkpfiavslnyrlsawgflsssqvwgtgntnlgirdqrlalhwikeniaafggdpdkitiwgesagamsvgyhlaayggrddglfrggimesgatisaspanytgyqalydelaaqvgcsdvvdslqclrevpfeklnaalnttsgnsefnfgpvidgdiirdwgslqldkhefvkvpilagtntdegtafgptgintteefyayltdgesgfqlpptiaqeilqlypddpaqgipeflgdsrv…	mpklavalltllavgnaaptnvvrSTASPTAQVRngtyvgvtnthyqqdfflgmpyaqqplgdlrftvpqslneswdgerdakeysnicvgygtdsiwypqseacltlnvirdssanessklpvgvwihgggffegssadqrynmsaivansykigkpfiavslnyrlsawgflsssqvwgtgntnlgirdqrlalhwikeniaafggdpdkitiwgesagamsvgyhlaayggrddglfrggimesgatisaspanytgyqalydelaaqvgcsdvvdslqclrevpfeklnaalnttsgnsefnfgpvidgdiirdwgslqldkhefvkvpilagtntdegtafgptgintteefyayltdgesgfqlpptiaqeilqlypddpaqgipeflgdsrv…	mpklavalltllavgnaaptnvvrSTASPTAQVRngtyvgvtnthyqqdfflgmpyaqqplgdlrftvpqslneswdgerdakeysnicvgygtdsiwypqseacltlnvirdssanessklpvgvwihgggffegssadqrynmsaivansykigkpfiavslnyrlsawgflsssqvwgtgntnlgirdqrlalhwikeniaafggdpdkitiwgesagamsvgyhlaayggrddglfrggimesgatisaspanytgyqalydelaaqvgcsdvvdslqclrevpfeklnaalnttsgnsefnfgpvidgdiirdwgslqldkhefvkvpilagtntdegtafgptgintteefyayltdgesgfqlpptiaqeilqlypddpaqgipeflgdsrv…		2747.68	4411.37	3870.92	7569.1	6492.32	10595.4	4449.18	2010.94	3644.04							13	T	114	0	0	17.3557	0
A0A1L9UWL2	ASPBRDRAFT_203769	Aspergillus brasiliensis (strain CBS 101740 / IMI 381727 / IBT 21946)	Peptidase A1 domain-containing protein	43419.7	1	FDGILGLGYDTISVNK|WYSVYDLGNSAVGLAK|IKGQDFAEATNEPGLAFAFGR|YGSGSLSGFISQDTLK|GQDFAEATNEPGLAFAFGR		5	5	0.17337	mkstslltasvllgcaaaevhklklnkvpleeqlythnidahvralgqkymgirpsihkelveenpindmsrhdvlvdnflnaqyfseielgtppqkfkvvldtgssnlwvpssecssiacylhnkydssasstyhkngsefaikYGSGSLSGFISQDTLKigdlkIKGQDFAEATNEPGLAFAFGRFDGILGLGYDTISVNKivppfynmldqelldepvfafylgdtnkegdesvatfggvdkdhytgelikiplrrkaywevdldaialgddvaelentgvildtgtslialpadlaeminaqigakkgwtgqytvdcdkrsslpdvtftlaghnftissfdytlevqgscvsafmgmdfpepvgplailgdaflrkWYSVYDLGNSAVGLAKak	mkstslltasvllgcaaaevhklklnkvpleeqlythnidahvralgqkymgirpsihkelveenpindmsrhdvlvdnflnaqyfseielgtppqkfkvvldtgssnlwvpssecssiacylhnkydssasstyhkngsefaikYGSGSLSGFISQDTLKigdlkIKGQDFAEATNEPGLAFAFGRFDGILGLGYDTISVNKivppfynmldqelldepvfafylgdtnkegdesvatfggvdkdhytgelikiplrrkaywevdldaialgddvaelentgvildtgtslialpadlaeminaqigakkgwtgqytvdcdkrsslpdvtftlaghnftissfdytlevqgscvsafmgmdfpepvgplailgdaflrkWYSVYDLGNSAVGLAKak	mkstslltasvllgcaaaevhklklnkvpleeqlythnidahvralgqkymgirpsihkelveenpindmsrhdvlvdnflnaqyfseielgtppqkfkvvldtgssnlwvpssecssiacylhnkydssasstyhkngsefaikygSgslSgfISQDTLKigdlkikgqDFaeatnEPGLAFAFGRfdGILGLGYDTISVNKivppfynmldqelldepvfafylgdtnkegdesvatfggvdkdhytgelikiplrrkaywevdldaialgddvaelentgvildtgtslialpadlaeminaqigakkgwtgqytvdcdkrsslpdvtftlaghnftissfdytlevqgscvsafmgmdfpepvgplailgdaflrkWYSVYDLGNSAVGLAKak		38392.5	20443.4	34503.7	40766.6	49405.9	83285.5	11731.2	6803.01	8684.02						1961.82	19	T	115	0	0	17.3443	0
A0A1L9U688	ASPBRDRAFT_59193	Aspergillus brasiliensis (strain CBS 101740 / IMI 381727 / IBT 21946)	DUF1237 domain-containing protein	58948.2	1	NAFPNTLDTTIR|YELDSLANFLALGNEFYENTGSTEFLTSR	QTTLGTETLNLAGIGNPLNGGTGLIR|TFVSNAVEQVIDDVTSR	4	2	0.15672	mrswslaitlaaglsargaagrdepsilrracpdytsyastahapysggplnlpyqrpaaecrTFVSNAVEQVIDDVTSRmvdkdmaqlfrNAFPNTLDTTIRwhvnststtsssrkikrdgaqwqgaqtfvvtgdinaewlrdstnqltgyqtlakkdpalynlilgaihtqaefviqspycnafqppppsgiqatnngqqdtvhpayepsvvyeckYELDSLANFLALGNEFYENTGSTEFLTSRwylaldtllnttdaqsqptfnsnlqyvqnqytfqrQTTLGTETLNLAGIGNPLNGGTGLIRsafrpsddatilgffipanammsvqlkktadliraaggdqtlasnlqtrgenleqavrqhgifnheqygevyafevdgygsrifmddanip…	mrswslaitlaaglsargaagrdepsilrracpdytsyastahapysggplnlpyqrpaaecrTFVSN[Deamidation on N]AVEQVIDDVTSRmvdkdmaqlfrNAFPNTLDTTIRwhvnststtsssrkikrdgaqwqgaqtfvvtgdinaewlrdstnqltgyqtlakkdpalynlilgaihtqaefviqspycnafqppppsgiqatnngqqdtvhpayepsvvyeckYELDSLANFLALGNEFYENTGSTEFLTSRwylaldtllnttdaqsqptfnsnlqyvqnqytfqrQTTLGTETLNLAGIGNPLN[Deamidation on N]GGTGLIRsafrpsddatilgffipanammsvqlkktadliraaggdqtlasnlqtrgenleq…	mrswslaitlaaglsargaagrdepsilrracpdytsyastahapysggplnlpyqrpaaecrTFVSnaVEQVIDDVTSRmvdkdmaqlfrnaFPNTLDttiRwhvnststtsssrkikrdgaqwqgaqtfvvtgdinaewlrdstnqltgyqtlakkdpalynlilgaihtqaefviqspycnafqppppsgiqatnngqqdtvhpayepsvvyeckyeldslanflalgnefyentgstefltsRwylaldtllnttdaqsqptfnsnlqyvqnqytfqrqtTLgtetlnLAGIGNPLNGgTglIRsafrpsddatilgffipanammsvqlkktadliraaggdqtlasnlqtrgenleqavrqhgifnheqygevyafevdgygsrifmddanip…	#aa68[Deamidation on N,info:occupancy=0.07(1/15)];#aa301[Deamidation on N,info:occupancy=0.60(3/5)]	8761.77	10266.5	9815.85	17292.4	16606.9	25008	12879.2	15677.9	12902.3	4722.17		9840.3	614.435			22	T	116	0	0	17.3368	0
A0A1L9UNY5	ASPBRDRAFT_148929	Aspergillus brasiliensis (strain CBS 101740 / IMI 381727 / IBT 21946)	Carboxypeptidase	62251.8	1	QDFHIAGESYAGHYIPVFASEILSHK|QDFHIAGESYAGHYIPVFASEILSHKKR		2	2	0.05027	mrvipaamlvgaataavppfqqvlggngakhgadhvaevpadhsadgfskplhafqeelkslsdearklwdevssffpesmdqnplfslpkkhnrrpdshwdhvvrgsdvqsvwvtgengekereidgkleaydlrvkktdpsslgidpdvkqytgylddnendkhlfywffesrndpendpvvlwlnggpgcssltglfmelgpssinkkiqpvyndyawnsnasvifldqpvnvgysysnsavsdtvaagkdvyalltlffkqfpeyakQDFHIAGESYAGHYIPVFASEILSHKKRninlqsvligngltdgytqyeyyrpmacgdggypavldesscqamdnalprcqsmiescynsesawvcvpasiycnnallapyqrtgqnvydvrgkceds…	mrvipaamlvgaataavppfqqvlggngakhgadhvaevpadhsadgfskplhafqeelkslsdearklwdevssffpesmdqnplfslpkkhnrrpdshwdhvvrgsdvqsvwvtgengekereidgkleaydlrvkktdpsslgidpdvkqytgylddnendkhlfywffesrndpendpvvlwlnggpgcssltglfmelgpssinkkiqpvyndyawnsnasvifldqpvnvgysysnsavsdtvaagkdvyalltlffkqfpeyakQDFHIAGESYAGHYIPVFASEILSHKKRninlqsvligngltdgytqyeyyrpmacgdggypavldesscqamdnalprcqsmiescynsesawvcvpasiycnnallapyqrtgqnvydvrgkceds…	mrvipaamlvgaataavppfqqvlggngakhgadhvaevpadhsadgfskplhafqeelkslsdearklwdevssffpesmdqnplfslpkkhnrrpdshwdhvvrgsdvqsvwvtgengekereidgkleaydlrvkktdpsslgidpdvkqytgylddnendkhlfywffesrndpendpvvlwlnggpgcssltglfmelgpssinkkiqpvyndyawnsnasvifldqpvnvgysysnsavsdtvaagkdvyalltlffkqfpeyakQdFHIAgesyagHYIpvFASEILSHKkRninlqsvligngltdgytqyeyyrpmacgdggypavldesscqamdnalprcqsmiescynsesawvcvpasiycnnallapyqrtgqnvydvrgkceds…		1614.12	2303.12	2212.11	3154.71	2476.17	2637.38	885.217	556.696	643.24					1659.21		6	T	117	0	0	17.2543	0
A0A024RXH9	M419DRAFT_93634	Hypocrea jecorina (strain ATCC 56765 / BCRC 32924 / NRRL 11460 / Rut C-30)	Xanthan lyase	62431.7	1	QSDVQTPQTFAQDSIIGLGSYTLDSHEVER|NEGLVHTPVPQPFPIPFGSIIPR|SADAVNFLNPVTMSSTHVAFAAIR|NIAAQPGPAIDESHQVQWTFEPHVAESIFEDWMK		4	4	0.19786	mlphvsdsaplrsqskkrtdcplsesatydiliygstpaalaaaiqttrmnksvaivsptnhiggmtvsglgwtdskngnaiggiarefygrvyqyyksnsawtretrtqyinkNIAAQPGPAIDESHQVQWTFEPHVAESIFEDWMKelnipifrneslvpsadsvtfkdnritsiktqsghvydalmfmdtsyegdfmaaaqisysigrearsdfdeslagvliaaeegylgmspyltpddpnsglikgidhivaagdvpkvngtadnyrlqafnyrlsltqvtdnqvpfskpddydedlyeillryieagyhdlfftkqlmpnlktdsnsnggvstdflggnydpvkktnyiqesfearaaiaqsyktytqgffwtlanhprvpqrfrdsastwgy…	mlphvsdsaplrsqskkrtdcplsesatydiliygstpaalaaaiqttrmnksvaivsptnhiggmtvsglgwtdskngnaiggiarefygrvyqyyksnsawtretrtqyinkNIAAQPGPAIDESHQVQWTFEPHVAESIFEDWMKelnipifrneslvpsadsvtfkdnritsiktqsghvydalmfmdtsyegdfmaaaqisysigrearsdfdeslagvliaaeegylgmspyltpddpnsglikgidhivaagdvpkvngtadnyrlqafnyrlsltqvtdnqvpfskpddydedlyeillryieagyhdlfftkqlmpnlktdsnsnggvstdflggnydpvkktnyiqesfearaaiaqsyktytqgffwtlanhprvpqrfrdsastwgy…	mlphvsdsaplrsqskkrtdcplsesatydiliygstpaalaaaiqttrmnksvaivsptnhiggmtvsglgwtdskngnaiggiarefygrvyqyyksnsawtretrtqyinkniAAqpgpaideshqvqwtfephvaesifEDWMKelnipifrneslvpsadsvtfkdnritsiktqsghvydalmfmdtsyegdfmaaaqisysigrearsdfdeslagvliaaeegylgmspyltpddpnsglikgidhivaagdvpkvngtadnyrlqafnyrlsltqvtdnqvpfskpddydedlyeillryieagyhdlfftkqlmpnlktdsnsnggvstdflggnydpvkktnyiqesfearaaiaqsyktytqgffwtlanhprvpqrfrdsastwgy…		6446.36	4827.37	5283.31	4362.82	3016.28	2284.53				10826.3	12062.6	8590.97	12644.1	13694.9	10622.2	10	T	119	0	0	17.2186	0
A0A024S573	M419DRAFT_112797	Hypocrea jecorina (strain ATCC 56765 / BCRC 32924 / NRRL 11460 / Rut C-30)	Cu,Zn superoxide dismutase-like protein	31414.8	1	FRVQFENLPK|KPFFAGAALVGNVK	KDAPVVIDNPQGVEFK|GSVSATAGPAGK	4	2	0.16938	mrpsgflavlstalvgyaaaKDAPVVIDNPQGVEFKaslpkKPFFAGAALVGNVKGSVSATAGPAGKgvrFRVQFENLPKtggpflyhiheepavngnctstlahldpyhrgetpacnasepqtcqvgdlsgkygkitsdpfvaeyfdlytslqpgspaffgnrsivihyanktrltcanfaklpvpaattvpsttgahhtaihgplatggaqhnltgshnttghhnftsphrttgaaspsdvytltsvvtvpgspttsssltttddagsggasatssvvpfpgaasgnrvslsllsgvvaaiffsl	mrpsgflavlstalvgyaaaKDAPVVIDN[Hydroxylation on N]PQGVEFKaslpkKPFFAGAALVGNVKGSVSATAGPAGKgvrFRVQFENLPKtggpflyhiheepavngnctstlahldpyhrgetpacnasepqtcqvgdlsgkygkitsdpfvaeyfdlytslqpgspaffgnrsivihyanktrltcanfaklpvpaattvpsttgahhtaihgplatggaqhnltgshnttghhnftsphrttgaaspsdvytltsvvtvpgspttsssltttddagsggasatssvvpfpgaasgnrvslsllsgvvaaiffsl	mrpsgflavlstalvgyaaaKDAPVVIDNPQGVEFKaslpkKPFFAgaalvgnVKgsVSATAGPAGKgvrfrvqFENLPKtggpflyhiheepavngnctstlahldpyhrgetpacnasepqtcqvgdlsgkygkitsdpfvaeyfdlytslqpgspaffgnrsivihyanktrltcanfaklpvpaattvpsttgahhtaihgplatggaqhnltgshnttghhnftsphrttgaaspsdvytltsvvtvpgspttsssltttddagsggasatssvvpfpgaasgnrvslsllsgvvaaiffsl	#aa29[Hydroxylation on N,info:occupancy=0.50(1/2)]	37292.1		87491.2	28063	43499.2					68585.7	22727.2		37306.5	38782.3	10882.2	17	T	121	0	0	16.4385	0
A0A024RY24	M419DRAFT_116820	Hypocrea jecorina (strain ATCC 56765 / BCRC 32924 / NRRL 11460 / Rut C-30)	Lysophospholipase	69961.5	1	DANWPVCVGCAMLAR|TPVPDACSK|TRTPVPDACSK|LTLVDGGEDLQNVPYHPHILQAR		4	4	0.07562	msrqlaallaaaavlapagasavppqdiryrdlqefprslegratdqspkgyapsavdcpsdrpeirigsdlspqekewlprrrnatvepirdflkrvaipgfnsdrylsnvekdpkalpniglavsgggyramlngagaiaawdsrspgsndtgnlggllqsatylsglsgggwlvgsiftnnfttvqgalnsgtiwqtqnsilegpeqysllsyyndifddvdakdkagydrsitdywgrmlsyqlvnatnggpgftfssiaddpdfksartplpflvadgrapgqtiisnnstvfdinpwemgssdptvngyvplkyagsrfingslpknescmvgfdnvgyimgtssslfnqivlylrddrsqyvpkgvpdfvvkilagvltvlgnenndiadwt…	msrqlaallaaaavlapagasavppqdiryrdlqefprslegratdqspkgyapsavdcpsdrpeirigsdlspqekewlprrrnatvepirdflkrvaipgfnsdrylsnvekdpkalpniglavsgggyramlngagaiaawdsrspgsndtgnlggllqsatylsglsgggwlvgsiftnnfttvqgalnsgtiwqtqnsilegpeqysllsyyndifddvdakdkagydrsitdywgrmlsyqlvnatnggpgftfssiaddpdfksartplpflvadgrapgqtiisnnstvfdinpwemgssdptvngyvplkyagsrfingslpknescmvgfdnvgyimgtssslfnqivlylrddrsqyvpkgvpdfvvkilagvltvlgnenndiadwt…	msrqlaallaaaavlapagasavppqdiryrdlqefprslegratdqspkgyapsavdcpsdrpeirigsdlspqekewlprrrnatvepirdflkrvaipgfnsdrylsnvekdpkalpniglavsgggyramlngagaiaawdsrspgsndtgnlggllqsatylsglsgggwlvgsiftnnfttvqgalnsgtiwqtqnsilegpeqysllsyyndifddvdakdkagydrsitdywgrmlsyqlvnatnggpgftfssiaddpdfksartplpflvadgrapgqtiisnnstvfdinpwemgssdptvngyvplkyagsrfingslpknescmvgfdnvgyimgtssslfnqivlylrddrsqyvpkgvpdfvvkilagvltvlgnenndiadwt…		19487.2	18255.6	14609.2	9474.77	10798.2	12610				23845.7	23057.3	21204.5	29816.4	14074.3	14543.5	16	T	122	0	0	16.423	0
A0A024SCR0	M419DRAFT_80346	Hypocrea jecorina (strain ATCC 56765 / BCRC 32924 / NRRL 11460 / Rut C-30)	Uncharacterized protein	44750.5	1	NVRPAADNFFTGNFLLNR|MGLTPEGYLTIMQSR		2	2	0.07765	mlpqmkylsaslavllaasplaqatpargcrascnaadnlirllrspsnlpealpfcseylqlpastitvgtvtptttaystiftnvlptitiaaehvdtviptrtvtvtnvhtetsivtdtslttelvtvtaaavqqravstplsqqitqsygssrissgcacltipistisvsvtgqtvtitetakltttepeatqiltsyrtttlaevvetttidstttipatttqvsvvtstvtataapsatgyfyirNVRPAADNFFTGNFLLNRdfsatnkvqaatiaganttaprMGLTPEGYLTIMQSRvaasaatgtedqtwvayvhsnmnseplafdklsnvqacstcqplkfqisqesdglyinfanegsraiyicgpnssagvafyafwtgltgppt…	mlpqmkylsaslavllaasplaqatpargcrascnaadnlirllrspsnlpealpfcseylqlpastitvgtvtptttaystiftnvlptitiaaehvdtviptrtvtvtnvhtetsivtdtslttelvtvtaaavqqravstplsqqitqsygssrissgcacltipistisvsvtgqtvtitetakltttepeatqiltsyrtttlaevvetttidstttipatttqvsvvtstvtataapsatgyfyirNVRPAADNFFTGNFLLNRdfsatnkvqaatiaganttaprMGLTPEGYLTIMQSRvaasaatgtedqtwvayvhsnmnseplafdklsnvqacstcqplkfqisqesdglyinfanegsraiyicgpnssagvafyafwtgltgppt…	mlpqmkylsaslavllaasplaqatpargcrascnaadnlirllrspsnlpealpfcseylqlpastitvgtvtptttaystiftnvlptitiaaehvdtviptrtvtvtnvhtetsivtdtslttelvtvtaaavqqravstplsqqitqsygssrissgcacltipistisvsvtgqtvtitetakltttepeatqiltsyrtttlaevvetttidstttipatttqvsvvtstvtataapsatgyfyirnvRpaADNFFTGNFLLNRdfsatnkvqaatiaganttaprmgLTPEGylTIMQSRvaasaatgtedqtwvayvhsnmnseplafdklsnvqacstcqplkfqisqesdglyinfanegsraiyicgpnssagvafyafwtgltgppt…		4286.97	5665.41	3661.73	2815.62	923.933	2101.15	341.762	1791.32	999.63	4965.74	6019.7	4481.04	16129.4	4585.8	6851.86	9	T	123	0	0	16.3964	0
A0A024RXG4	M419DRAFT_12549	Hypocrea jecorina (strain ATCC 56765 / BCRC 32924 / NRRL 11460 / Rut C-30)	beta-mannosidase	105812	1	KEQNDFGWDWGPAFSPVGPWQPGR|FANEFGFISMPSIQTWK		2	2	0.04352	mgcirpflaalgicasvavsttehagkasihdlglqkwtvtneygnitvpgkfpsqahldlhaagvindpyhglndfdlrwiaaqnwtytskpisglnkhsdtetwlvfdgldtyatvkfcdhivgtpdnqfrqwfydvssllasckddpvlsinfgsvpriinainasddvqhwpasvvypfeypnrqwvrKEQNDFGWDWGPAFSPVGPWQPGRivqlskggelytlntaidifrkgqfnnfapdqiapwvvnasldfvgtlpehasmsvvitdakdgrsvlysgklediaqsdmtvtgsvtidahkpklwwprdmgdqqlynitvsvsspgsktpllvssrrvgfrtilfssgnitdaqiasgitpgnnwhfeinghefyakganlippdafwprv…	mgcirpflaalgicasvavsttehagkasihdlglqkwtvtneygnitvpgkfpsqahldlhaagvindpyhglndfdlrwiaaqnwtytskpisglnkhsdtetwlvfdgldtyatvkfcdhivgtpdnqfrqwfydvssllasckddpvlsinfgsvpriinainasddvqhwpasvvypfeypnrqwvrKEQNDFGWDWGPAFSPVGPWQPGRivqlskggelytlntaidifrkgqfnnfapdqiapwvvnasldfvgtlpehasmsvvitdakdgrsvlysgklediaqsdmtvtgsvtidahkpklwwprdmgdqqlynitvsvsspgsktpllvssrrvgfrtilfssgnitdaqiasgitpgnnwhfeinghefyakganlippdafwprv…	mgcirpflaalgicasvavsttehagkasihdlglqkwtvtneygnitvpgkfpsqahldlhaagvindpyhglndfdlrwiaaqnwtytskpisglnkhsdtetwlvfdgldtyatvkfcdhivgtpdnqfrqwfydvssllasckddpvlsinfgsvpriinainasddvqhwpasvvypfeypnrqwvrKeqndFGwDwGPAFSPVGPWQPGRivqlskggelytlntaidifrkgqfnnfapdqiapwvvnasldfvgtlpehasmsvvitdakdgrsvlysgklediaqsdmtvtgsvtidahkpklwwprdmgdqqlynitvsvsspgsktpllvssrrvgfrtilfssgnitdaqiasgitpgnnwhfeinghefyakganlippdafwprv…		5190.78	6535.76	6157.74	6736.15	5032.12	5742.79	300.703	493.941	279.364	11106.1	13477.1	12103.6	9726.94	16022.3	14487	13	T	124	0	0	16.3935	0
A0A1L9UPT6	ASPBRDRAFT_41398	Aspergillus brasiliensis (strain CBS 101740 / IMI 381727 / IBT 21946)	beta-glucosidase	93319.7	1	SYFTEPLYDDVFVYR|TVVVLNNADPVLMPWLDQVSSVLWMGNPGQEGGR		2	2	0.05658	mwlgnlavlplslvlgagvgvhaaidtgrwpqdsgkidkliasltpeekisllsganyagsenyagyargiprlgippiqladgeagingvhnataipsqlnvaatwsramakaaghvtglearllkagialaprvnllrdpfdgsswqaysedaylngqlgaeavrgiqaegtmantkqigpsssgasagdtnsqvdlqvlheiywqphevlvdagvatmmcsyaqvngvptcqyqelmnrtvrgdfdfrgiimsdwgathstapsieasldwemgsrSYFTEPLYDDVFVYRnlsetyvdralyhilstydrfgligqnrtalemvpsplpdtviaqsaatsydiacrsgvllkidqevlplsknisklavigpaafqynhgagfaeraygipsrlk…	mwlgnlavlplslvlgagvgvhaaidtgrwpqdsgkidkliasltpeekisllsganyagsenyagyargiprlgippiqladgeagingvhnataipsqlnvaatwsramakaaghvtglearllkagialaprvnllrdpfdgsswqaysedaylngqlgaeavrgiqaegtmantkqigpsssgasagdtnsqvdlqvlheiywqphevlvdagvatmmcsyaqvngvptcqyqelmnrtvrgdfdfrgiimsdwgathstapsieasldwemgsrSYFTEPLYDDVFVYRnlsetyvdralyhilstydrfgligqnrtalemvpsplpdtviaqsaatsydiacrsgvllkidqevlplsknisklavigpaafqynhgagfaeraygipsrlk…	mwlgnlavlplslvlgagvgvhaaidtgrwpqdsgkidkliasltpeekisllsganyagsenyagyargiprlgippiqladgeagingvhnataipsqlnvaatwsramakaaghvtglearllkagialaprvnllrdpfdgsswqaysedaylngqlgaeavrgiqaegtmantkqigpsssgasagdtnsqvdlqvlheiywqphevlvdagvatmmcsyaqvngvptcqyqelmnrtvrgdfdfrgiimsdwgathstapsieasldwemgsrsyFTEPLYDDVFVYRnlsetyvdralyhilstydrfgligqnrtalemvpsplpdtviaqsaatsydiacrsgvllkidqevlplsknisklavigpaafqynhgagfaeraygipsrlk…		3061.04	3114.54	3241.7	5344.74	6362.9	7993.69	6406.52	6099.92	1148.99							6	T	125	0	0	16.3862	0
A0A1L9UYY6	ASPBRDRAFT_113580	Aspergillus brasiliensis (strain CBS 101740 / IMI 381727 / IBT 21946)	Acid phosphatase	46332.3	1	KHNPLILFDSVTEDALR|FVNIWLENTDFDAAAATEHLSELAKK		2	2	0.10337	mftkqslvtllgglslalaqttteeypsaaeisaaqatvqpyspvsnvkglafnrFVNIWLENTDFDAAAATEHLSELAKKglllnnfwavthpsepnycasasgdtfgmdnddfhqipsnvstiadlfdtkniawgeyqeglpypgyqgyrypesgandyvrKHNPLILFDSVTEDALRlrqiknfssfyddlenhrlpqymfitpnmtndghdtnisfsgawtwsfltellkndyftkdtlimltfdetgtyeignniytfllggavpenllgtkddtfythysviaslsanwglpslgrwdcganlfswlakktgyvnyevdtsnlymnethwgplsdddyseyyagwpvpttdascsagngilstvkktyegltatfnyttpfpydsrsgnnvgv…	mftkqslvtllgglslalaqttteeypsaaeisaaqatvqpyspvsnvkglafnrFVNIWLENTDFDAAAATEHLSELAKKglllnnfwavthpsepnycasasgdtfgmdnddfhqipsnvstiadlfdtkniawgeyqeglpypgyqgyrypesgandyvrKHNPLILFDSVTEDALRlrqiknfssfyddlenhrlpqymfitpnmtndghdtnisfsgawtwsfltellkndyftkdtlimltfdetgtyeignniytfllggavpenllgtkddtfythysviaslsanwglpslgrwdcganlfswlakktgyvnyevdtsnlymnethwgplsdddyseyyagwpvpttdascsagngilstvkktyegltatfnyttpfpydsrsgnnvgv…	mftkqslvtllgglslalaqttteeypsaaeisaaqatvqpyspvsnvkglafnrfvNIWlentdfdaaaatehlselakKglllnnfwavthpsepnycasasgdtfgmdnddfhqipsnvstiadlfdtkniawgeyqeglpypgyqgyrypesgandyvrKHNplILFDSVTEDALRlrqiknfssfyddlenhrlpqymfitpnmtndghdtnisfsgawtwsfltellkndyftkdtlimltfdetgtyeignniytfllggavpenllgtkddtfythysviaslsanwglpslgrwdcganlfswlakktgyvnyevdtsnlymnethwgplsdddyseyyagwpvpttdascsagngilstvkktyegltatfnyttpfpydsrsgnnvgv…		228.728		900.932	1019.63	1339	1434.08	2767.48	1349.33	935.247							3	T	126	0	0	16.382	0
A0A024SF33	M419DRAFT_129298	Hypocrea jecorina (strain ATCC 56765 / BCRC 32924 / NRRL 11460 / Rut C-30)	Vacuolar aspartyl aminopeptidase Lap4	54871.9	1	LVEALNPTTYGPGLIGQTFAK|ATTGALDPGLGVQIFK|KPTAAGYVQLGVAPYAGALNQTWWDRDLSIGGR|LVQLDWPIAK		4	4	0.1581	mdgrppldnracvncisklspsevcqvnwhvdtdnacrlcavrdlkpeaftkpfcdflrenptifhtveyfktklrqsgyvelpardswadkiqpggkywvtrngssliafavgksykpgngvgmiaghidaltarlkpvskKPTAAGYVQLGVAPYAGALNQTWWDRDLSIGGRvivrdektgktsskLVQLDWPIAKiptlaphfgvgmmgqnnpetqavpiiglessdgsdsellgstgsfvntqppklvkliakelgitsydsivnwelelfdsqpatvfgldkefitagriddklcswsallgllhsterdsdsyiklvalfddeevgsllrqgargnflpltierLVEALNPTTYGPGLIGQTFAKsfllsadvshaghpnflgnylpehipk…	mdgrppldnracvncisklspsevcqvnwhvdtdnacrlcavrdlkpeaftkpfcdflrenptifhtveyfktklrqsgyvelpardswadkiqpggkywvtrngssliafavgksykpgngvgmiaghidaltarlkpvskKPTAAGYVQLGVAPYAGALNQTWWDRDLSIGGRvivrdektgktsskLVQLDWPIAKiptlaphfgvgmmgqnnpetqavpiiglessdgsdsellgstgsfvntqppklvkliakelgitsydsivnwelelfdsqpatvfgldkefitagriddklcswsallgllhsterdsdsyiklvalfddeevgsllrqgargnflpltierLVEALNPTTYGPGLIGQTFAKsfllsadvshaghpnflgnylpehipk…	mdgrppldnracvncisklspsevcqvnwhvdtdnacrlcavrdlkpeaftkpfcdflrenptifhtveyfktklrqsgyvelpardswadkiqpggkywvtrngssliafavgksykpgngvgmiaghidaltarlkpvskKPtaAgyVqlgvapyagalnqtwwdrDlsiggrvivrdektgktssklvQLDWPIAKiptlaphfgvgmmgqnnpetqavpiiglessdgsdsellgstgsfvntqppklvkliakelgitsydsivnwelelfdsqpatvfgldkefitagriddklcswsallgllhsterdsdsyiklvalfddeevgsllrqgargnflpltierlvEALNpttYGpgLIGQTFAKsfllsadvshaghpnflgnylpehipk…		7687.39	11999.4	11684.5	5617.66	4486.65	6493.68				15817.4	19943.5	17170.7	20411.5	12940.6	22507.2	10	T	127	0	0	16.3356	0
A0A024SL25	M419DRAFT_94461	Hypocrea jecorina (strain ATCC 56765 / BCRC 32924 / NRRL 11460 / Rut C-30)	Cutinase-domain-containing protein	30475.5	1	YGDEIVDFVVSQFEK|GMSDDVMDDVVAVAIFGDPTHVANMTYDR|SSSSIEVCK|GLYMVVAR		4	4	0.20401	mralslslplslsllaasstaattcakGLYMVVARgseepagtgvtgnltsqiaakvpgsevvavdypasfddyedsegdgvkamrqllnsyaeacpgnkiavlgysqgaqvatdticggagdpftsdkGMSDDVMDDVVAVAIFGDPTHVANMTYDRgtsihnglfnrSSSSIEVCKsyasrivsycdtgdiycdagsnstvhhmyiqrYGDEIVDFVVSQFEKstssgsgsgtnattttapaptvsptttsggnstvptrtggpttsstqgsgasaltsslmlgglltvltavsqml	mralslslplslsllaasstaattcakGLYMVVARgseepagtgvtgnltsqiaakvpgsevvavdypasfddyedsegdgvkamrqllnsyaeacpgnkiavlgysqgaqvatdticggagdpftsdkGMSDDVMDDVVAVAIFGDPTHVAN[HexNAc on Nxt]MTYDRgtsihnglfnrSSSSIEVCKsyasrivsycdtgdiycdagsnstvhhmyiqrYGDEIVDFVVSQFEKstssgsgsgtnattttapaptvsptttsggnstvptrtggpttsstqgsgasaltsslmlgglltvltavsqml	mralslslplslsllaasstaattcakglyMVVARgseepagtgvtgnltsqiaakvpgsevvavdypasfddyedsegdgvkamrqllnsyaeacpgnkiavlgysqgaqvatdticggagdpftsdkgmSDDVmddvvavaifgdpthvanmtYDRgtsihnglfnrssSSIEVCKsyasrivsycdtgdiycdagsnstvhhmyiqrygDEIVDFVVSQFEKstssgsgsgtnattttapaptvsptttsggnstvptrtggpttsstqgsgasaltsslmlgglltvltavsqml	#aa153[HexNAc on Nxt,info:occupancy=1.00(2/2)]	12833.5	14302.9	14700.4	4076.65	9829.27	9056.36		39.0368		22717.3	14573	10924.4	19654.4	26920.7	17871.4	15	T	128	0	0	16.2772	0
A0A024SJA0	M419DRAFT_107629	Hypocrea jecorina (strain ATCC 56765 / BCRC 32924 / NRRL 11460 / Rut C-30)	Acid phosphatase	47758.3	1	NQIMGILLGDAVPK|WDVGANVYEFVAQK|GISWGHYQEDQPYSGFEGFQYTNVK|AATYYADTIEVADGLNPPKGYAPLHTD|HLVGTTDNNFYNHYSEIATVEANWGLHTLGR		5	5	0.25814	mlskvvsllaaaglasaaavdksqckpsltstgwetrytatgtaevaaaaataktssptshvkgkafdrfvvvyfenqnydkadgdpnftffakkgikltnyfgvthpsepnymasivgdylgmqnddfnaadfnvstvidlledrGISWGHYQEDQPYSGFEGFQYTNVKtgandyvrkhnpailansvthyeqrlsqdknlsmidtsrsmfhkdleanklpqwmfitpnmtsdghdtnvgvagkwcrafleplldnknfmqntlvlltwdenetyaerNQIMGILLGDAVPKHLVGTTDNNFYNHYSEIATVEANWGLHTLGRWDVGANVYEFVAQKtgdrlrkwssdealnshfwnasyagvfntdggnqqypapnlkldhsfsgrtilpaikktw…	mlskvvsllaaaglasaaavdksqckpsltstgwetrytatgtaevaaaaataktssptshvkgkafdrfvvvyfenqnydkadgdpnftffakkgikltnyfgvthpsepnymasivgdylgmqnddfnaadfnvstvidlledrGISWGHYQEDQPYSGFEGFQYTNVKtgandyvrkhnpailansvthyeqrlsqdknlsmidtsrsmfhkdleanklpqwmfitpnmtsdghdtnvgvagkwcrafleplldnknfmqntlvlltwdenetyaerNQIMGILLGDAVPKHLVGTTDNNFYNHYSEIATVEANWGLHTLGRWDVGANVYEFVAQKtgdrlrkwssdealnshfwnasyagvfntdggnqqypapnlkldhsfsgrtilpaikktw…	mlskvvsllaaaglasaaavdksqckpsltstgwetrytatgtaevaaaaataktssptshvkgkafdrfvvvyfenqnydkadgdpnftffakkgikltnyfgvthpsepnymasivgdylgmqnddfnaadfnvstvidlledrgiSwghYQedqpySgfEgfQYTNVKtgandyvrkhnpailansvthyeqrlsqdknlsmidtsrsmfhkdleanklpqwmfitpnmtsdghdtnvgvagkwcrafleplldnknfmqntlvlltwdenetyaerNQIMGILLGDAVPKhlvgttdnnfynhyseIatvEANWglhtlgRWDVGANVYEFVAQKtgdrlrkwssdealnshfwnasyagvfntdggnqqypapnlkldhsfsgrtilpaikktw…		18967.9	21284.6	17789.6	14518.8	10773	14816.2	922.446	793.516		24389.9	21321.6	18669.5	37966.2	25843.3	33864.2	22	T	129	0	0	16.2582	0
A0A1L9UQ60	ASPBRDRAFT_41552	Aspergillus brasiliensis (strain CBS 101740 / IMI 381727 / IBT 21946)	Probable glucan endo-1,3-beta-glucosidase eglC	32151.6	1	STSDYEADFDALKSVTTIVR|STSDYEADFDALK		2	2	0.06645	mrvssllptllaaipavsaagtlglaigdkngdssckSTSDYEADFDALKSVTTIVRtysasdcntaqnivpaakakgfkvvlgiwadydqsfnqdfdalkqivpgnedvvaaitvgsevlyrgtltaqallsriqqvqnqfpsvtvgtvdswnkfadgtadpiiqggvtyllangfaywqdidinsapdtyssdmtqaenhikqvaganagnirfgngetgwptdggsdygaakagtqnaaqyyksavcpmlnkgtdvfyfeafdevwkpnstgdngqsmdekhwglftadrqlkfdvtc	mrvssllptllaaipavsaagtlglaigdkngdssckSTSDYEADFDALKSVTTIVRtysasdcntaqnivpaakakgfkvvlgiwadydqsfnqdfdalkqivpgnedvvaaitvgsevlyrgtltaqallsriqqvqnqfpsvtvgtvdswnkfadgtadpiiqggvtyllangfaywqdidinsapdtyssdmtqaenhikqvaganagnirfgngetgwptdggsdygaakagtqnaaqyyksavcpmlnkgtdvfyfeafdevwkpnstgdngqsmdekhwglftadrqlkfdvtc	mrvssllptllaaipavsaagtlglaigdkngdssckstsdYEadFDALKSVTTIVRtysasdcntaqnivpaakakgfkvvlgiwadydqsfnqdfdalkqivpgnedvvaaitvgsevlyrgtltaqallsriqqvqnqfpsvtvgtvdswnkfadgtadpiiqggvtyllangfaywqdidinsapdtyssdmtqaenhikqvaganagnirfgngetgwptdggsdygaakagtqnaaqyyksavcpmlnkgtdvfyfeafdevwkpnstgdngqsmdekhwglftadrqlkfdvtc		1602.66	2255.55		2356.08	3344.79	3482.15	4080.73	2657.31	3910.4							5	T	130	0	0	16.2508	0
A0A1L9UFK9	ASPBRDRAFT_155263	Aspergillus brasiliensis (strain CBS 101740 / IMI 381727 / IBT 21946)	Carboxylic ester hydrolase	60381.1	1	LLMYHGMADGLIPTDSSLYYYNQVTNAVAPK|VVSAPQQCNLNLETLLCR		2	2	0.08991	mpsarflfslalgssfalpaacqlsctkesfstyltshpeynasveqvyhiakgetfevpasdiaypqsptdlpelcavqikvissptsaysfglflpvewnnrflavgnggfagginwvdvgvgarygfasmstdtghnstssdgswayhapekvidwgyramhgsvvlskqvietyyaqklkynyysgcstggrqglrsvelypedfdgviagspawwtahlqtwtvkagtynanpssqipesmftvigdeiikqcdpqdglrdkVVSAPQQCNLNLETLLCRqaqqedclspaqldtlrliysdyvdvnqtfvfphllpgsesqwevlinngtanplgpdyvryflglgkqwmqeqfdyrivqladrlnpgnatasdfdispfqknggkLLMYHGM…	mpsarflfslalgssfalpaacqlsctkesfstyltshpeynasveqvyhiakgetfevpasdiaypqsptdlpelcavqikvissptsaysfglflpvewnnrflavgnggfagginwvdvgvgarygfasmstdtghnstssdgswayhapekvidwgyramhgsvvlskqvietyyaqklkynyysgcstggrqglrsvelypedfdgviagspawwtahlqtwtvkagtynanpssqipesmftvigdeiikqcdpqdglrdkVVSAPQQCNLNLETLLCRqaqqedclspaqldtlrliysdyvdvnqtfvfphllpgsesqwevlinngtanplgpdyvryflglgkqwmqeqfdyrivqladrlnpgnatasdfdispfqknggkLLMYHGM…	mpsarflfslalgssfalpaacqlsctkesfstyltshpeynasveqvyhiakgetfevpasdiaypqsptdlpelcavqikvissptsaysfglflpvewnnrflavgnggfagginwvdvgvgarygfasmstdtghnstssdgswayhapekvidwgyramhgsvvlskqvietyyaqklkynyysgcstggrqglrsvelypedfdgviagspawwtahlqtwtvkagtynanpssqipesmftvigdeiikqcdpqdglrdkvvSApqqCNLNLETLLCRqaqqedclspaqldtlrliysdyvdvnqtfvfphllpgsesqwevlinngtanplgpdyvryflglgkqwmqeqfdyrivqladrlnpgnatasdfdispfqknggkllMyhGM…	#aa423[Methylation on K,info:occupancy=1.00(3/3)]	2564.26	3794.84	6246.88	3360.43	4480.48	3686.17	2986.36	1608.1	2262.74							6	T	132	0	0	16.2164	0
A0A1L9UQH1	ASPBRDRAFT_54024	Aspergillus brasiliensis (strain CBS 101740 / IMI 381727 / IBT 21946)	Glucanase	42674.3	1	DTGFGAQPTTDTGDELADAFVWVKPGGESDGTSDTSSAR|GLATNVANFNAWSIDSCPSYTSGNDVCDEK|NGKQPTGQSAWGDWCNVK		3	3	0.21481	mhsanmravwpllslfsavkalpaasstasasvaassspaptasatgnpfegyqlyanpyyksqvessaipslsasslvaqasaaadvpsfywldtadkvptmgeylddiqtqnaagasppiagifvvydlpdrdcaalasngeysisdggvekykayidsireqivtysdvqtiliiepdslanlvtnldvtkcanaesaylectnyaleqlnlpnvamyldaghagwlgwpanigpaaqlyasvyknasspaavrGLATNVANFNAWSIDSCPSYTSGNDVCDEKsyinafapelssagfdahfitdtgrNGKQPTGQSAWGDWCNVKDTGFGAQPTTDTGDELADAFVWVKPGGESDGTSDTSSARydahcgysdalqpapeagtwfqayfeqllt…	mhsanmravwpllslfsavkalpaasstasasvaassspaptasatgnpfegyqlyanpyyksqvessaipslsasslvaqasaaadvpsfywldtadkvptmgeylddiqtqnaagasppiagifvvydlpdrdcaalasngeysisdggvekykayidsireqivtysdvqtiliiepdslanlvtnldvtkcanaesaylectnyaleqlnlpnvamyldaghagwlgwpanigpaaqlyasvyknasspaavrGLATNVANFNAWSIDSCPSYTSGNDVCDEKsyinafapelssagfdahfitdtgrNGKQPTGQSAWGDWCNVKDTGFGAQPTTDTGDELADAFVWVK[Dimethylation on K]PGGESDGTSDTSSARydahcgysda…	mhsanmravwpllslfsavkalpaasstasasvaassspaptasatgnpfegyqlyanpyyksqvessaipslsasslvaqasaaadvpsfywldtadkvptmgeylddiqtqnaagasppiagifvvydlpdrdcaalasngeysisdggvekykayidsireqivtysdvqtiliiepdslanlvtnldvtkcanaesaylectnyaleqlnlpnvamyldaghagwlgwpanigpaaqlyasvyknasspaavrglATNvanfnawsidscpsyTsgndVCDEKsyinafapelssagfdahfitdtgrngkqptgqsawgdWCNvkdtGFGAqpttdtgdeladafvwvkPGgeSDGTSDTssARydahcgysdalqpapeagtwfqayfeqllt…	#aa354[Dimethylation on K,info:occupancy=1.00(4/4)]	2553.13	2225.17	957.26	2505.47	8436.12	14362.3	16359.1	4905.46	15061.8				314.609			7	T	133	0	0	16.1629	0
A0A024SJX1	M419DRAFT_72252	Hypocrea jecorina (strain ATCC 56765 / BCRC 32924 / NRRL 11460 / Rut C-30)	non-reducing end alpha-L-arabinofuranosidase	53094.1	1	AYGVFIAPFTGYR|LFHEDATFCPQAGLNGQGNSFR|ALYGAYSGPLYQVSR		3	3	0.09804	msprtdrrrsgllalglvaasplatagpcdiyasggtpcvaahsttrALYGAYSGPLYQVSRgsdgattniatlsaggvanaaaqdsfcagttclitviydqsgrgnhltqappggaasgpqpngydnlasaigapvrlngqkAYGVFIAPFTGYRnnqpngtatgdqpqgmyaifdgthyntgccfdygnaetnsldtgnghmeaiyfgtgdgsgrgtgsgsgpwimadlenglfsgydpinnpadptinfrfvtavvkgepgqwairggdatsgtlstfysgqrpangynpmskegaiilgiggdnsnraqgtfyegvmtsgypsdstenavqanlvaakyvydtslmtsgpalsvgssislrattscctnryiahtgatvntqvvssssstalkqq…	msprtdrrrsgllalglvaasplatagpcdiyasggtpcvaahsttrALYGAYSGPLYQVSRgsdgattniatlsaggvanaaaqdsfcagttclitviydqsgrgnhltqappggaasgpqpngydnlasaigapvrlngqkAYGVFIAPFTGYRnnqpngtatgdqpqgmyaifdgthyntgccfdygnaetnsldtgnghmeaiyfgtgdgsgrgtgsgsgpwimadlenglfsgydpinnpadptinfrfvtavvkgepgqwairggdatsgtlstfysgqrpangynpmskegaiilgiggdnsnraqgtfyegvmtsgypsdstenavqanlvaakyvydtslmtsgpalsvgssislrattscctnryiahtgatvntqvvssssstalkqq…	msprtdrrrsgllalglvaasplatagpcdiyasggtpcvaahsttralyGaysgplyqvsrgsdgattniatlsaggvanaaaqdsfcagttclitviydqsgrgnhltqappggaasgpqpngydnlasaigapvrlngqkayGVFIAPFTGYRnnqpngtatgdqpqgmyaifdgthyntgccfdygnaetnsldtgnghmeaiyfgtgdgsgrgtgsgsgpwimadlenglfsgydpinnpadptinfrfvtavvkgepgqwairggdatsgtlstfysgqrpangynpmskegaiilgiggdnsnraqgtfyegvmtsgypsdstenavqanlvaakyvydtslmtsgpalsvgssislrattscctnryiahtgatvntqvvssssstalkqq…	#aa457[Deamidation on N,info:occupancy=1.00(1/1)]	10307.6	21996.4	19940.9	6013.04	7700.1	7540.47				55756.6	11871.7	53319.1	89905	76013.7	28526.4	12	T	134	0	0	15.4518	0
A0A1L9U2T6	ASPBRDRAFT_70083	Aspergillus brasiliensis (strain CBS 101740 / IMI 381727 / IBT 21946)	Glucoamylase	68854.9	1	ATLDSWLSNEATVAR|SLVDLFR		2	2	0.03411	msfrsllalsglvcsglasviskrATLDSWLSNEATVARtailnnigadgawvsgadsgivvaspstdnpdyfytwtrdsglvikSLVDLFRngdtsllstiehyissqaiiqgvsnpsgdlssgglgepkfnvdetaytgswgrpqrdgpalratamidfgnwliltssqdngytsvatdivwplvrndlsyvaqywnqtgydlweevngssfftiavqhralvegsafatavgsscswcdsqapqilcylqsfwtgsyilanfdssrsgkdantllgsihtfdpeagcddstfqpcspralanhkevvdsfrsiytindglsdseavavgrypedsyyngnpwflctlaaaeqlydalyqwdkqgeleitdvsldffkalyssaatgtyssssstys…	msfrsllalsglvcsglasviskrATLDSWLSNEATVARtailnnigadgawvsgadsgivvaspstdnpdyfytwtrdsglvikSLVDLFRngdtsllstiehyissqaiiqgvsnpsgdlssgglgepkfnvdetaytgswgrpqrdgpalratamidfgnwliltssqdngytsvatdivwplvrndlsyvaqywnqtgydlweevngssfftiavqhralvegsafatavgsscswcdsqapqilcylqsfwtgsyilanfdssrsgkdantllgsihtfdpeagcddstfqpcspralanhkevvdsfrsiytindglsdseavavgrypedsyyngnpwflctlaaaeqlydalyqwdkqgeleitdvsldffkalyssaatgtyssssstys…	msfrsllalsglvcsglasviskratlDSWLSNEATVARtailnnigadgawvsgadsgivvaspstdnpdyfytwtrdsglvikslVDLFRngdtsllstiehyissqaiiqgvsnpsgdlssgglgepkfnvdetaytgswgrpqrdgpalratamidfgnwliltssqdngytsvatdivwplvrndlsyvaqywnqtgydlweevngssfftiavqhralvegsafatavgsscswcdsqapqilcylqsfwtgsyilanfdssrsgkdantllgsihtfdpeagcddstfqpcspralanhkevvdsfrsiytindglsdseavavgrypedsyyngnpwflctlaaaeqlydalyqwdkqgeleitdvsldffkalyssaatgtyssssstys…		483.466				1369.8	2485.39	3241.89	1527.76	2360.77							3	T	135	0	0	15.447	0
A0A024SNI2	M419DRAFT_70202	Hypocrea jecorina (strain ATCC 56765 / BCRC 32924 / NRRL 11460 / Rut C-30)	Uncharacterized protein	28055.1	1	SQDWWYFPVASDYLR|NTGWNDPLSQLDNNAFR|LNWSDIQNTFNTEDASLQR	GGDNGRQNLDHPK	4	3	0.25397	mtnllnaggvelamkaqpmwffgqamnqppciptfattnggqtpsaalcaypnmgcncrtpgvpitnvapsfptyysyqkctdttiriqyslfyekdgslpqgilghpydwervivewskgsdgnwvpgqlllsqhsgydrLNWSDIQNTFNTEDASLQRGGDNGRQNLDHPKvyvawskhanfddrNTGWNDPLSQLDNNAFRSQDWWYFPVASDYLRadgstplgqqiasydwgdassypasvhaslcsq	mtnllnaggvelamkaqpmwffgqamnqppciptfattnggqtpsaalcaypnmgcncrtpgvpitnvapsfptyysyqkctdttiriqyslfyekdgslpqgilghpydwervivewskgsdgnwvpgqlllsqhsgydrLNWSDIQNTFNTEDASLQRGGDNGRQNLDHPKvyvawskhanfddrNTGWNDPLSQLDNNAFRSQDWWYFPVASDYLRadgstplgqqiasydwgdassypasvhaslcsq	mtnllnaggvelamkaqpmwffgqamnqppciptfattnggqtpsaalcaypnmgcncrtpgvpitnvapsfptyysyqkctdttiriqyslfyekdgslpqgilghpydwervivewskgsdgnwvpgqlllsqhsgydrlnWsdIqnTFNTEDASLQRggDngrqnlDHPKvyvawskhanfddrntGWNDplSQLDNNAFRsqDWWYFPVASDYLRadgstplgqqiasydwgdassypasvhaslcsq		10717.8	10786.6	9567.36	4787.8	4118.86	8035.28		131.167		14530.9	12038.1	13669.6	17404.6	19614.3	16314.5	20	T	136	0	0	15.4129	0
A0A024S847	M419DRAFT_137482	Hypocrea jecorina (strain ATCC 56765 / BCRC 32924 / NRRL 11460 / Rut C-30)	5-methyltetrahydropteroyltriglutamate--homocysteine S-methyltransferase	85620.7	1	KLNLPLFPTTTIGSFPQTK|EAGIITRPVLVGPVSFLHLGK		2	2	0.05222	mvqsavlgfprmgvnrdlkkateaywagkisqpellaeakrlrlahwkiqkdagvdiipsndfalydqvlshiqdfgavperytkdgldtvdqyfamgrghqkggvdvpslemvkwfdsnyhyvkptlqdgqtfkltatpkavaefneakEAGIITRPVLVGPVSFLHLGKadrgqtvdpidlldnllpvyeqlliqlkeagaetvqidepvlvfdlpaktkaafkpayekfaslgdkipklvfttyfgdivhnldlvpkdiyavhidlvrnpeqletvlgalgpktvlsagvvdgrniwktnlkraieivesaiqklgkervivatsssllhtphtlasekkldpeiadwfafasekvvevaiiakavtegpaavreqleanaksiqaratsprtndp…	mvqsavlgfprmgvnrdlkkateaywagkisqpellaeakrlrlahwkiqkdagvdiipsndfalydqvlshiqdfgavperytkdgldtvdqyfamgrghqkggvdvpslemvkwfdsnyhyvkptlqdgqtfkltatpkavaefneakEAGIITRPVLVGPVSFLHLGKadrgqtvdpidlldnllpvyeqlliqlkeagaetvqidepvlvfdlpaktkaafkpayekfaslgdkipklvfttyfgdivhnldlvpkdiyavhidlvrnpeqletvlgalgpktvlsagvvdgrniwktnlkraieivesaiqklgkervivatsssllhtphtlasekkldpeiadwfafasekvvevaiiakavtegpaavreqleanaksiqaratsprtndp…	mvqsavlgfprmgvnrdlkkateaywagkisqpellaeakrlrlahwkiqkdagvdiipsndfalydqvlshiqdfgavperytkdgldtvdqyfamgrghqkggvdvpslemvkwfdsnyhyvkptlqdgqtfkltatpkavaefneakeaGIitrpvlVgpVsfLHLGKadrgqtvdpidlldnllpvyeqlliqlkeagaetvqidepvlvfdlpaktkaafkpayekfaslgdkipklvfttyfgdivhnldlvpkdiyavhidlvrnpeqletvlgalgpktvlsagvvdgrniwktnlkraieivesaiqklgkervivatsssllhtphtlasekkldpeiadwfafasekvvevaiiakavtegpaavreqleanaksiqaratsprtndp…		5222.3	6958.55	5639.4	2115.43	2814.77	2991.21				2150.33	2915.63	1688.39	11549.1	3225.03	6127.02	6	T	138	0	0	15.3592	0
A0A1L9UCH3	ASPBRDRAFT_45639	Aspergillus brasiliensis (strain CBS 101740 / IMI 381727 / IBT 21946)	Vacuolar aspartyl aminopeptidase Lap4	55891	1	AGFLQLGVAPYAGALNETWWDRDLSIGGR|AIDVGIPQLSMHSIR|CGSTLQVFQIR|ATTGSRDPGLGVQLFK	MVGMFDDEEIGSLLR	5	4	0.16667	makksimglreaamayrpsssghlpdpvqdyspvspaptaqptaapgsinpddyakpycefmtanptifhavdgftkqleskgykrlpereawtsklerggkyyctrnssafiafsigkdyqsgngmaivaghidaltaklkpvsklptkAGFLQLGVAPYAGALNETWWDRDLSIGGRvlvrdpssgkvesklvkldwpiariptlaphfgapsqgpfnketqmvpvigvdnsdlfqqqtssttspfaagsfastqpeklvkviskelgitdyntilnwelelydsqpaqlgglekdlifagriddklccyaaqealiaspdstspgsikMVGMFDDEEIGSLLRqgarsnfmssvmeriaeafapsygpnvlaqtvansffvssdvihavnpnflnv…	makksimglreaamayrpsssghlpdpvqdyspvspaptaqptaapgsinpddyakpycefmtanptifhavdgftkqleskgykrlpereawtsklerggkyyctrnssafiafsigkdyqsgngmaivaghidaltaklkpvsklptkAGFLQLGVAPYAGALNETWWDRDLSIGGRvlvrdpssgkvesklvkldwpiariptlaphfgapsqgpfnketqmvpvigvdnsdlfqqqtssttspfaagsfastqpeklvkviskelgitdyntilnwelelydsqpaqlgglekdlifagriddklccyaaqealiaspdstspgsikMVGMFDDEEIGSLLRqgarsnfmssvmeriaeafapsygpnvlaqtvansffvssdvihavnpnflnv…	makksimglreaamayrpsssghlpdpvqdyspvspaptaqptaapgsinpddyakpycefmtanptifhavdgftkqleskgykrlpereawtsklerggkyyctrnssafiafsigkdyqsgngmaivaghidaltaklkpvsklptkagFLQLGVApyagalnetwwdRDLSIggRvlvrdpssgkvesklvkldwpiariptlaphfgapsqgpfnketqmvpvigvdnsdlfqqqtssttspfaagsfastqpeklvkviskelgitdyntilnwelelydsqpaqlgglekdlifagriddklccyaaqealiaspdstspgsikmvGMFDDEEIGSLLRqgarsnfmssvmeriaeafapsygpnvlaqtvansffvssdvihavnpnflnv…		11301.6	13122.1	8405.44	12162.3	13485	18115	16108.7	10356.6	15197.1				32184.4			28	T	139	0	0	15.3403	0
A0A1L9V1Y8	ASPBRDRAFT_37187	Aspergillus brasiliensis (strain CBS 101740 / IMI 381727 / IBT 21946)	beta-glucosidase	92618.8	1	FGIPNLCLHDSPLGIR|TLHELYLWPFAEGVR|GVNVLLGPVVGPTFR|DVSIWDVGVQDWR|NSDHNTAFPPGVTVGATFDKELMYQR		5	5	0.09815	mgaklplflallagiipwsaaasspplhardddafsppyypapnggwlsdwadayekaqkvvsnmtlaekvnlttgtgifmgpcagqtgsalrFGIPNLCLHDSPLGIRNSDHNTAFPPGVTVGATFDKELMYQRgvglgeeargkGVNVLLGPVVGPTFRkprggrnwegfgadpslqaiggaltiqgmqstgaiaslkhfigneqemhrmssvitqgyssniddrTLHELYLWPFAEGVRagtgsvmmayndvnrsacsqnsmlingilkdelgfqgfvvtdwlaqlggvssalagldmsmpgdgsipllgdsywgselsksilngtvpverlndmvtrivatwykmgqdedyplpnfssntldetgplypgalfspsgvvnqyvnvqgnhnitaha…	mgaklplflallagiipwsaaasspplhardddafsppyypapnggwlsdwadayekaqkvvsnmtlaekvnlttgtgifmgpcagqtgsalrFGIPNLCLHDSPLGIRNSDHNTAFPPGVTVGATFDKELMYQRgvglgeeargkGVNVLLGPVVGPTFRkprggrnwegfgadpslqaiggaltiqgmqstgaiaslkhfigneqemhrmssvitqgyssniddrTLHELYLWPFAEGVRagtgsvmmayndvnrsacsqnsmlingilkdelgfqgfvvtdwlaqlggvssalagldmsmpgdgsipllgdsywgselsksilngtvpverlndmvtrivatwykmgqdedyplpnfssntldetgplypgalfspsgvvnqyvnvqgnhnitaha…	mgaklplflallagiipwsaaasspplhardddafsppyypapnggwlsdwadayekaqkvvsnmtlaekvnlttgtgifmgpcagqtgsalrfgIPNLCLHDSPLGIRnsdhNTAFppgvtvgatfdkelmyqRgvglgeeargkgvNVLLGpvVgptfRkprggrnwegfgadpslqaiggaltiqgmqstgaiaslkhfigneqemhrmssvitqgyssniddrtlHELYLWPFAEgvRagtgsvmmayndvnrsacsqnsmlingilkdelgfqgfvvtdwlaqlggvssalagldmsmpgdgsipllgdsywgselsksilngtvpverlndmvtrivatwykmgqdedyplpnfssntldetgplypgalfspsgvvnqyvnvqgnhnitaha…		3179.13	3596.12	4815.01	9956.82	12526.3	18127.3	9147.07	4377.91	4240.88							15	T	140	0	0	15.3318	0
A0A024S955	M419DRAFT_83250	Hypocrea jecorina (strain ATCC 56765 / BCRC 32924 / NRRL 11460 / Rut C-30)	Putative cytochrome b5	14619.2	1	FVDEHPGGEEVILDVAGQDATEAFEDVGHSDEAR|ESLIPLLVGELK		2	2	0.33824	msaqysyqdvaehntkkdlflvihdkvydctkFVDEHPGGEEVILDVAGQDATEAFEDVGHSDEARESLIPLLVGELKrqpgdpvpkttttnspsvsssttgggfglysvvaiggliayfayqylqakeanqaqaa	msaqysyqdvaehntkkdlflvihdkvydctkFVDEHPGGEEVILDVAGQDATEAFEDVGHSDEARESLIPLLVGELKrqpgdpvpkttttnspsvsssttgggfglysvvaiggliayfayqylqakeanqaqaa	msaqysyqdvaehntkkdlflvihdkvydctkfvdehpggeeVIldvagqdateAFeDVGHSDEAResLIplLVgelkrqpgdpvpkttttnspsvsssttgggfglysvvaiggliayfayqylqakeanqaqaa		5639.49	6190.25	3273.59	2394.89	4940.95	3206.21				3453.98	2704.45	1782.08	3512.47	3315.3	4280.81	3	T	142	0	0	15.3206	0
A0A024S151	M419DRAFT_12257	Hypocrea jecorina (strain ATCC 56765 / BCRC 32924 / NRRL 11460 / Rut C-30)	Dipeptidase	49853.2	1	LFAAYPDDFAHDIDSSDAIDAFR|ILSTTPLIDGHVDFPLVLR|LISPLGIEGLHQIANLAGNLR	GLEDVSKYPDLIAELLR	4	3	0.17391	mtakshailptagspdyrnpsaanshaqqpphrpnlkklalgaslalatigllykpafshyqrisqhscsktltveerahkILSTTPLIDGHVDFPLVLRgpygnhltgddftgpfengtlkghvdlarlragraggafwsvyapcpangtdfsddnyadslqftlqeidimkrLFAAYPDDFAHDIDSSDAIDAFRagkLISPLGIEGLHQIANLAGNLRmfrdlgvryatlthnchnkfadaallespfrkatpvwggisplgrqlvhemnrigmivdlahvsedtmidalggredwegskapvifshssaygicphprnvkdkvlqlvketdslvmvniapqfiscidngndngvpdedpdnatlervvdhityigsrigydhvgigtdfdgigsv…	mtakshailptagspdyrnpsaanshaqqpphrpnlkklalgaslalatigllykpafshyqrisqhscsktltveerahkILSTTPLIDGHVDFPLVLRgpygnhltgddftgpfengtlkghvdlarlragraggafwsvyapcpangtdfsddnyadslqftlqeidimkrLFAAYPDDFAHDIDSSDAIDAFRagkLISPLGIEGLHQIANLAGNLRmfrdlgvryatlthnchnkfadaallespfrkatpvwggisplgrqlvhemnrigmivdlahvsedtmidalggredwegskapvifshssaygicphprnvkdkvlqlvketdslvmvniapqfiscidngndngvpdedpdnatlervvdhityigsrigydhvgigtdfdgigsv…	mtakshailptagspdyrnpsaanshaqqpphrpnlkklalgaslalatigllykpafshyqrisqhscsktltveerahkilsttplIDGHVDFplVLRgpygnhltgddftgpfengtlkghvdlarlragraggafwsvyapcpangtdfsddnyadslqftlqeidimkrlfAAYPddfaHDIDSSDAIDAFRagkliSPlgieglHQIANLAgnlRmfrdlgvryatlthnchnkfadaallespfrkatpvwggisplgrqlvhemnrigmivdlahvsedtmidalggredwegskapvifshssaygicphprnvkdkvlqlvketdslvmvniapqfiscidngndngvpdedpdnatlervvdhityigsrigydhvgigtdfdgigsv…		4886.17	5380.49	5507.01	7307.7	7953.89	5061.69	1086.51	1027.86	1177.99	9973.71	10073.3	7348.23	9615.42	7673.59	7299.96	9	T	143	0	0	15.2687	0
A0A1L9U888	ASPBRDRAFT_47409	Aspergillus brasiliensis (strain CBS 101740 / IMI 381727 / IBT 21946)	SGNH_hydro domain-containing protein	40051.3	1	TLVTFGDSYTDDTR|APFEWVVR|VVRGESAYATYWS|WDLKDFK	VAVMDMYELISDIYYHPK|TDEIIAEEFVK	6	4	0.19944	mgllrciglillgleaalaqsssqkWDLKDFKTLVTFGDSYTDDTRisyffnhngsappvgwvepitnssssggyiwghfvhqyanlshrynyavsgascsnkitpratsfglypsvleyqvpaftadnayhlpntgekflhndpdstiysiwigtndlgnyafltdsqvanktipdyidcvfnaldgvytagkgkyfvimnmvplqlaplyatpenggigennywpdksgnfteisyrmweqvstvnqvydyrAPFEWVVRkrypgakVAVMDMYELISDIYYHPKeylngsapanvtgyihhcdvegsecqtlsspdsflwydqlhpsqrTDEIIAEEFVKVVRGESAYATYWS	mgllrciglillgleaalaqsssqkWDLKDFKTLVTFGDSYTDDTRisyffnhngsappvgwvepitnssssggyiwghfvhqyanlshrynyavsgascsnkitpratsfglypsvleyqvpaftadnayhlpntgekflhndpdstiysiwigtndlgnyafltdsqvanktipdyidcvfnaldgvytagkgkyfvimnmvplqlaplyatpenggigennywpdksgnfteisyrmweqvstvnqvydyrAPFEWVVRkrypgakVAVMDMYELISDIYYHPKeylngsapanvtgyihhcdvegsecqtlsspdsflwydqlhpsqrTDEIIAEEFVK[Hydroxylation on K]VVRGESAYATYWS	mgllrciglillgleaalaqsssqkWDLKDFKtlVTFgdsytdDTRisyffnhngsappvgwvepitnssssggyiwghfvhqyanlshrynyavsgascsnkitpratsfglypsvleyqvpaftadnayhlpntgekflhndpdstiysiwigtndlgnyafltdsqvanktipdyidcvfnaldgvytagkgkyfvimnmvplqlaplyatpenggigennywpdksgnfteisyrmweqvstvnqvydyrAPFEWVVRkrypgakvaVmdMYELISDIYYHPKeylngsapanvtgyihhcdvegsecqtlsspdsflwydqlhpsqrTDEIIAeEFVKvvrgeSAYATYws	#aa343[Hydroxylation on K,info:occupancy=0.33(1/3)]	10410.3	11259.9	7398.63	29597.5	31220	25186.6	18681.4	19900.5	20060				687.21	1075.25	1776.27	20	T	144	0	0	15.2605	0
A0A024SLK2	M419DRAFT_70331	Hypocrea jecorina (strain ATCC 56765 / BCRC 32924 / NRRL 11460 / Rut C-30)	SUN-domain-containing protein	46681.3	1	LGWNPIWQDSALK|STLPSFGVK		2	2	0.04825	mkvtdvqaalasavvllslpagsvasshkrfhqlpnkkhthlrshtvespnsivkrgtcafptddpnlvavtpdaenagwamspdqpckpghycpiackpgmvmaqwspdssysypssmdgglycdedgevhkpfpnkpycvegtgavvavnkcgepmswcqtvlpgneamliptlvedqatiavpdtsywcetaahyyinppgssvadcvwgvsskpvgnwspyvagantdgdgntfvkLGWNPIWQDSALKSTLPSFGVKiecpdggcnglpceispnsdgsvdskesavgagnaafcvvtvpkggvanivaynkptsttaapsstevsttaaasttevasttaaaestttaaestaaettdasatattkaahsttggkasstararpsvnpgmfhe…	mkvtdvqaalasavvllslpagsvasshkrfhqlpnkkhthlrshtvespnsivkrgtcafptddpnlvavtpdaenagwamspdqpckpghycpiackpgmvmaqwspdssysypssmdgglycdedgevhkpfpnkpycvegtgavvavnkcgepmswcqtvlpgneamliptlvedqatiavpdtsywcetaahyyinppgssvadcvwgvsskpvgnwspyvagantdgdgntfvkLGWNPIWQDSALKSTLPSFGVKiecpdggcnglpceispnsdgsvdskesavgagnaafcvvtvpkggvanivaynkptsttaapsstevsttaaasttevasttaaaestttaaestaaettdasatattkaahsttggkasstararpsvnpgmfhe…	mkvtdvqaalasavvllslpagsvasshkrfhqlpnkkhthlrshtvespnsivkrgtcafptddpnlvavtpdaenagwamspdqpckpghycpiackpgmvmaqwspdssysypssmdgglycdedgevhkpfpnkpycvegtgavvavnkcgepmswcqtvlpgneamliptlvedqatiavpdtsywcetaahyyinppgssvadcvwgvsskpvgnwspyvagantdgdgntfvkLgWNPIWQDSALKstLPSFgvKiecpdggcnglpceispnsdgsvdskesavgagnaafcvvtvpkggvanivaynkptsttaapsstevsttaaasttevasttaaaestttaaestaaettdasatattkaahsttggkasstararpsvnpgmfhe…		8917.33	8925.94	9255.46	7651.06	10031.4	8022.15				12192.6	11065.1	13360.1	28360.3	15231	10330.1	13	T	145	0	0	15.2446	0
A0A1L9UVD0	ASPBRDRAFT_51404	Aspergillus brasiliensis (strain CBS 101740 / IMI 381727 / IBT 21946)	Beta-glucuronidase C-terminal domain-containing protein	61476	1	LAEACPELADSKYIAPSFAGVTNSLNPVVTWEK|YIAPSFAGVTNSLNPVVTWEK		2	2	0.05851	mhhrpitllslllgaarsitarptahdersssssspirlsasvpddaalpvlhpfvsfsiefaffpdfagnlshpnlfsnqllhnlgelqgakpyirvggntqyvspttssiwssparkrgerrdfalydpnlraatnatyipsiatdyplilsfgpaffesyftwpgtkfihgfnlgknsssdielmlesvpvackaleggklaywelgnepdlyktsaqgirrpaswteqdyvdewlnktariekrLAEACPELADSKYIAPSFAGVTNSLNPVVTWEKgldkrrnialnsehnyiggatqpgvtlqntlmnhtktvesvaqqvnvslilsednltpgipyilgetnslynegapglsnsfgaalwgvdfnlycasqnirrshmhqgsnyryiswqp…	mhhrpitllslllgaarsitarptahdersssssspirlsasvpddaalpvlhpfvsfsiefaffpdfagnlshpnlfsnqllhnlgelqgakpyirvggntqyvspttssiwssparkrgerrdfalydpnlraatnatyipsiatdyplilsfgpaffesyftwpgtkfihgfnlgknsssdielmlesvpvackaleggklaywelgnepdlyktsaqgirrpaswteqdyvdewlnktariekrLAEACPELADSKYIAPSFAGVTNSLNPVVTWEKgldkrrnialnsehnyiggatqpgvtlqntlmnhtktvesvaqqvnvslilsednltpgipyilgetnslynegapglsnsfgaalwgvdfnlycasqnirrshmhqgsnyryiswqp…	mhhrpitllslllgaarsitarptahdersssssspirlsasvpddaalpvlhpfvsfsiefaffpdfagnlshpnlfsnqllhnlgelqgakpyirvggntqyvspttssiwssparkrgerrdfalydpnlraatnatyipsiatdyplilsfgpaffesyftwpgtkfihgfnlgknsssdielmlesvpvackaleggklaywelgnepdlyktsaqgirrpaswteqdyvdewlnktariekrlaEACpeladskyiApsfaGvTNSLNPVVTWEKgldkrrnialnsehnyiggatqpgvtlqntlmnhtktvesvaqqvnvslilsednltpgipyilgetnslynegapglsnsfgaalwgvdfnlycasqnirrshmhqgsnyryiswqp…		2489.69	3481.37	3311.27	6975.92	9517.02	14108.3	5000.32	7600.57	6739.2			2400.22				8	T	146	0	0	15.2319	0
A0A024RVF3	M419DRAFT_125544	Hypocrea jecorina (strain ATCC 56765 / BCRC 32924 / NRRL 11460 / Rut C-30)	CFEM-domain-containing protein	18672.3	1	CGTDVAINK|CSTTDYACICK	ADIPSCALPCLDDAVKANTK|NFDAVQGAATGCVISK|ADIPSCALPCLDDAVK	5	2	0.28718	mktafvalalaalaqaqtrADIPSCALPCLDDAVKANTKCSTTDYACICKNFDAVQGAATGCVISKCGTDVAINKvlpatqalcaansggsgssgsssaaagttaaqqttsaaqetttvaqttvaqttvvssvvssppvqtittttpagpvgsgtgvvpppagnrtttgaptaptnagsallpglamlalgalal	mktafvalalaalaqaqtrADIP[Hydroxylation on P]SCALP[Hydroxylation on P]CLDDAVKANTKCSTTDYACICKN[Hydroxylation on N]FDAVQGAATGCVISKCGTDVAINKvlpatqalcaansggsgssgsssaaagttaaqqttsaaqetttvaqttvaqttvvssvvssppvqtittttpagpvgsgtgvvpppagnrtttgaptaptnagsallpglamlalgalal	mktafvalalaalaqaqtradIpscALPCLDDAVKANTKcsttDYACICKnfDAVQgaATGCVISKCGTDVAINKvlpatqalcaansggsgssgsssaaagttaaqqttsaaqetttvaqttvaqttvvssvvssppvqtittttpagpvgsgtgvvpppagnrtttgaptaptnagsallpglamlalgalal	#aa23[Hydroxylation on P,info:occupancy=0.33(3/9)];#aa28[Hydroxylation on P,info:occupancy=0.22(2/9)];#aa51[Hydroxylation on N,info:occupancy=0.08(1/13)]	257578	161991	204914	60298.8	171608	11658.1	1020.16		2200.04	98056	55478.9	189730	169429	116615	104458	24	T	147	0	0	15.1865	0
A0A1L9US27	ASPBRDRAFT_52465	Aspergillus brasiliensis (strain CBS 101740 / IMI 381727 / IBT 21946)	Pectate lyase superfamily protein domain-containing protein	99998.4	1	ITGEVWPMLMAYGDK|GILLESEGPAWLYGTAAEHNQLYNYQVSNAK|CGSGCDSSTTTPALVYFPPGTYVVSKPIVQYYYTQMVGDANDLPVLK|SKPLYESYAASSFVSVK|NVFMGLIQTETPYYQANPNALTPFTPQTSWSDPDFSYCTTDSCR|DYGATGDGSTDDTDAINKAISSGGR	IETTIPSQAMASSLLTSTGGVFEK|TRIETTIPSQAMASSLLTSTGGVFEK	8	6	0.21556	maslhtsitmfvsyvflllsvpvalvnaiptsgsvdvtshlavrasdywvgtierqgtvpfgnttssyeiyrnvkDYGATGDGSTDDTDAINKAISSGGRCGSGCDSSTTTPALVYFPPGTYVVSKPIVQYYYTQMVGDANDLPVLKaassfsgmavidadpyesngdnwytnqnnffravrnfvidltampassgagihwqvgqatslqnirfemvkggsnnkqqgifmdngsggfmsdltfnggnygaffgnqqfttrnltfndcntaiymnwnwawtfksvsinncqvglnmsaspsnqtvgsvlmldstftstptgvvtafssdsiptgggalvlenvdfsgatvaiasvngdtilkggsvvsnyvqgnvytpssnsnsnntvskrspavqaedv…	maslhtsitmfvsyvflllsvpvalvnaiptsgsvdvtshlavrasdywvgtierqgtvpfgnttssyeiyrnvkDYGATGDGSTDDTDAINKAISSGGRCGSGCDSSTTTPALVYFPPGTYVVSKPIVQYYYTQMVGDANDLPVLKaassfsgmavidadpyesngdnwytnqnnffravrnfvidltampassgagihwqvgqatslqnirfemvkggsnnkqqgifmdngsggfmsdltfnggnygaffgnqqfttrnltfndcntaiymnwnwawtfksvsinncqvglnmsaspsnqtvgsvlmldstftstptgvvtafssdsiptgggalvlenvdfsgatvaiasvngdtilkggsvvsnyvqgnvytpssnsnsnntvskrspavqaedv…	maslhtsitmfvsyvflllsvpvalvnaiptsgsvdvtshlavrasdywvgtierqgtvpfgnttssyeiyrnvkdyGatgdgstddtdaiNKaissggrcgsGCDSstttpalvyfppgtyvvskpivqyyytqmVgdandLpvLKaassfsgmavidadpyesngdnwytnqnnffravrnfvidltampassgagihwqvgqatslqnirfemvkggsnnkqqgifmdngsggfmsdltfnggnygaffgnqqfttrnltfndcntaiymnwnwawtfksvsinncqvglnmsaspsnqtvgsvlmldstftstptgvvtafssdsiptgggalvlenvdfsgatvaiasvngdtilkggsvvsnyvqgnvytpssnsnsnntvskrspavqaedv…	#aa549[Hex on T,info:occupancy=0.50(1/2)];#aa552[Hex on S,info:occupancy=0.50(1/2)];#aa557[Hex on S,info:occupancy=0.50(1/2)];#aa558[Hex on S,info:occupancy=0.50(1/2)]	19599.3	16351.6	18397.4	27830.1	42870	40941.1	41735.3	31527.2	43404.5	4006.12			3114.02			35	T	148	0	0	15.147	0
A0A024SAF4	M419DRAFT_110434	Hypocrea jecorina (strain ATCC 56765 / BCRC 32924 / NRRL 11460 / Rut C-30)	Glycoside hydrolase	43079.3	1	SGAAVASTANAR|LYTMIQAGTANTPISAIPAALSTK|ITPTGIASHAGDGAQPGTLVNYIGQVR		3	3	0.14929	mpssstllalatalsavnaaytgfnygstftngqpkaqtdfeaefktaagldgtdgaftsarLYTMIQAGTANTPISAIPAALSTKtslllglwasggdaafanemaalkstisqycdqnlgdlvagisvgsedlyrITPTGIASHAGDGAQPGTLVNYIGQVRdaikgscladvpighvdtwnawvldsnkpvvdavdwlgmdtypyyentnensitnakslyeaaltkiqnagpgkpvwvtetgwpvngpkSGAAVASTANAReywlqvgcpnfgkvnvwwytlqdaapdapnpsfgvigsqltekplydlsckdttavatvttgseqttvsevqttvqttsfpaitaptsvvvivpttlssapfpssnstaigggspsasapgsspsspsttnipg…	mpssstllalatalsavnaaytgfnygstftngqpkaqtdfeaefktaagldgtdgaftsarLYTMIQAGTANTPISAIPAALSTKtslllglwasggdaafanemaalkstisqycdqnlgdlvagisvgsedlyrITPTGIASHAGDGAQPGTLVNYIGQVRdaikgscladvpighvdtwnawvldsnkpvvdavdwlgmdtypyyentnensitnakslyeaaltkiqnagpgkpvwvtetgwpvngpkSGAAVASTANAReywlqvgcpnfgkvnvwwytlqdaapdapnpsfgvigsqltekplydlsckdttavatvttgseqttvsevqttvqttsfpaitaptsvvvivpttlssapfpssnstaigggspsasapgsspsspsttnipg…	mpssstllalatalsavnaaytgfnygstftngqpkaqtdfeaefktaagldgtdgaftsarlyTMiqagtantpisaiPAALSTKtslllglwasggdaafanemaalkstisqycdqnlgdlvagisvgsedlyritptgiashagdgaqpgtLVNYIGQVRdaikgscladvpighvdtwnawvldsnkpvvdavdwlgmdtypyyentnensitnakslyeaaltkiqnagpgkpvwvtetgwpvngpksgAAVASTANAReywlqvgcpnfgkvnvwwytlqdaapdapnpsfgvigsqltekplydlsckdttavatvttgseqttvsevqttvqttsfpaitaptsvvvivpttlssapfpssnstaigggspsasapgsspsspsttnipg…		12905.9	14128.6	7852.95	11700	13172.9	9154.18				10897.4	6746.55	5431.23	5917.74	10343	9237.28	8	T	149	0	0	14.639	0
A0A024RUV1	M419DRAFT_93142	Hypocrea jecorina (strain ATCC 56765 / BCRC 32924 / NRRL 11460 / Rut C-30)	Endo-beta 1,3-glucanase	79327.1	1	VVYIPPGTYTLSQTLNMR|GDGSTDDSAALNK|IPAVAAPNFAQNPVTDFVNVKDPGQNGGQTVK		3	3	0.08257	mmkslavvaallglataspaavrnqtrveahveassstsfwyaamdhtgqykgyaphapspgsysvfvavnagdggslqqaidsagssgnrqnewlssqprVVYIPPGTYTLSQTLNMRtdtilmgdatnppvikaaagfsgnylvngqdpstgvsgelsfavglknvvldttavsatssisalywgvaqaaqlqnvkivlapssggkghtgiqlgrgstlgladvriengqtgiwhnghqqalyksiyfyrntvgmlisggntitllnptfdtvgtgvsntggspfigivdatsinsgvtfsttvypsividnltkdtssdvvvlrgatalgasshvvnysygntvgrnpiygavsgstarpsavapggrIPAVAAPNFAQNPVTDFVNVKDPGQNGG…	mmkslavvaallglataspaavrnqtrveahveassstsfwyaamdhtgqykgyaphapspgsysvfvavnagdggslqqaidsagssgnrqnewlssqprVVYIPPGTYTLSQTLNMRtdtilmgdatnppvikaaagfsgnylvngqdpstgvsgelsfavglknvvldttavsatssisalywgvaqaaqlqnvkivlapssggkghtgiqlgrgstlgladvriengqtgiwhnghqqalyksiyfyrntvgmlisggntitllnptfdtvgtgvsntggspfigivdatsinsgvtfsttvypsividnltkdtssdvvvlrgatalgasshvvnysygntvgrnpiygavsgstarpsavapggrIPAVAAPNFAQNPVTDFVNVKDPGQN[D…	mmkslavvaallglataspaavrnqtrveahveassstsfwyaamdhtgqykgyaphapspgsysvfvavnagdggslqqaidsagssgnrqnewlssqprvvYIPPgtYTLSQTLnMRtdtilmgdatnppvikaaagfsgnylvngqdpstgvsgelsfavglknvvldttavsatssisalywgvaqaaqlqnvkivlapssggkghtgiqlgrgstlgladvriengqtgiwhnghqqalyksiyfyrntvgmlisggntitllnptfdtvgtgvsntggspfigivdatsinsgvtfsttvypsividnltkdtssdvvvlrgatalgasshvvnysygntvgrnpiygavsgstarpsavapggripAVAApnfaqnpvtdfvnvkdpgqNgg…	#aa397[Deamidation on N,info:occupancy=1.00(1/1)]	8139.82	4053.01	9643.36	5508.59	10070.4	10325.5				32268.5	19540.4	16862.3	6661.29	19833.8	14932	7	T	150	0	0	14.5027	0
A0A024S0G1	M419DRAFT_11580	Hypocrea jecorina (strain ATCC 56765 / BCRC 32924 / NRRL 11460 / Rut C-30)	Endo-beta-1,6-galactanase	52336.2	1	AFGNRDDLASVFFSR|QVDGYWLDWASTDPSSSSWNWNVDANQR	TAGSNGATVPR|NNQAVNGQTLPGLGFNIAR	4	2	0.1524	mrssvlssialallsqtaradttlsidpnsnwgtwegwgvslawwakAFGNRDDLASVFFSRNNQAVNGQTLPGLGFNIARynagacsnnsydgatmvvspnikpsrQVDGYWLDWASTDPSSSSWNWNVDANQRamlqkaranganifelfsnspmwwmcnnhnpsgsgatdnlqswnyqnhavylaniaqhakqswgiefqsveafnepssswwtadgtqegchfgvstmatvigylntelssrglssfvassdetsydlaistwqgfnssvrnivkrinvhgyqgsggrrdtlyslasqagkrlwnseygdsdasgksmyqnllldftwlhptawvywqaidgagwglivgdndqltlssastkyfvlaqltrhirpgmqilstpddntavaydag…	mrssvlssialallsqtaradttlsidpnsnwgtwegwgvslawwakAFGNRDDLASVFFSRNNQAVN[Deamidation on N]GQTLPGLGFNIARynagacsnnsydgatmvvspnikpsrQVDGYWLDWASTDPSSSSWNWNVDANQRamlqkaranganifelfsnspmwwmcnnhnpsgsgatdnlqswnyqnhavylaniaqhakqswgiefqsveafnepssswwtadgtqegchfgvstmatvigylntelssrglssfvassdetsydlaistwqgfnssvrnivkrinvhgyqgsggrrdtlyslasqagkrlwnseygdsdasgksmyqnllldftwlhptawvywqaidgagwglivgdndqltlssastkyfvlaqltrhirpg…	mrssvlssialallsqtaradttlsidpnsnwgtwegwgvslawwakafgnrdDLASVFFSRnnQAVNgqtlpglgfniARynagacsnnsydgatmvvspnikpsrqvDgywldwastdpsssswnwnvDANQRamlqkaranganifelfsnspmwwmcnnhnpsgsgatdnlqswnyqnhavylaniaqhakqswgiefqsveafnepssswwtadgtqegchfgvstmatvigylntelssrglssfvassdetsydlaistwqgfnssvrnivkrinvhgyqgsggrrdtlyslasqagkrlwnseygdsdasgksmyqnllldftwlhptawvywqaidgagwglivgdndqltlssastkyfvlaqltrhirpgmqilstpddntavaydag…	#aa68[Deamidation on N,info:occupancy=0.50(1/2)];#aa429[Deamidation on N,info:occupancy=0.67(2/3)]	17488.2	8327.54	12506.4	10383.6	14843.9	24706.3				27756.3	18104.7	12024.8	15038.9	26434.2	17160.5	13	T	151	0	0	14.4628	0
A0A1L9UYW0	ASPBRDRAFT_218647	Aspergillus brasiliensis (strain CBS 101740 / IMI 381727 / IBT 21946)	Rhamnogalacturonate lyase	57727.5	1	LNSDVLPNEEPFGDVSTTANGEAIEGSDVFLVDGETR|MSDWGPLTYTVGSSSLTDFPMAIFK|MGLHGPYSMYFSR|SKFYSSQR	VCMILNQYESSSGGPFHR|IGTTLSFAGGRPQATINDYQGSAPSAPTNLNSR|VTCETDTLTQYMVVHNGDPIIHMATYITAEPSIGELR	7	4	0.31844	mvltlskakmlsrisllsllslaagvvnadfgittnddsyvinanspnslvftvdrgscditsivyygtelqysgkgshigsglgtatvsatksgdyikVTCETDTLTQYMVVHNGDPIIHMATYITAEPSIGELRfiarLNSDVLPNEEPFGDVSTTANGEAIEGSDVFLVDGETRSKFYSSQRfiddqrhciagdahrVCMILNQYESSSGGPFHRdinsnnggdynslywymnsghvqtesyrMGLHGPYSMYFSRsgtpstdidtsffadldiegyvaaadrgtvsgtasgadssfdwvihwynddaqywtytsssgsftspamkpgtytmvyyqgeyvvatsevtvsagsstsknisgsvktgttifkigdwdgqptgfrnaenqlrmhpsdsr…	mvltlskakmlsrisllsllslaagvvnadfgittnddsyvinanspnslvftvdrgscditsivyygtelqysgkgshigsglgtatvsatksgdyikVTCETDTLTQYMVVHNGDPIIHMATYITAEPSIGELRfiarLNSDVLPNEEPFGDVSTTANGEAIEGSDVFLVDGETRSKFYSSQRfiddqrhciagdahrVCMILNQYESSSGGPFHRdinsnnggdynslywymnsghvqtesyrMGLHGPYSMYFSRsgtpstdidtsffadldiegyvaaadrgtvsgtasgadssfdwvihwynddaqywtytsssgsftspamkpgtytmvyyqgeyvvatsevtvsagsstsknisgsvktgttifkigdwdgqptgfrnaenqlrmhpsdsr…	mvltlskakmlsrisllsllslaagvvnadfgittnddsyvinanspnslvftvdrgscditsivyygtelqysgkgshigsglgtatvsatksgdyikvtCEtdtltqymvvhngdpiihmaTYITAEPsigeLRfiarlnsdVLpneepfgdvsttangeAiegsdvflVDgeTRskFYssqRfiddqrhciagdahrvcMILnqYESSSGGpfHRdinsnnggdynslywymnsghvqtesyrmglhGpysmYFSRsgtpstdidtsffadldiegyvaaadrgtvsgtasgadssfdwvihwynddaqywtytsssgsftspamkpgtytmvyyqgeyvvatsevtvsagsstsknisgsvktgttifkigdwdgqptgfrnaenqlrmhpsdsr…	#aa458[Citrullination on R,info:occupancy=1.00(1/1)]		454.772		17333.8	8617.29	14092	9267.58	20334.2	17692.4						4058.33	12	T	153	0	0	14.3953	0
A0A1L9UDQ5	ASPBRDRAFT_45087	Aspergillus brasiliensis (strain CBS 101740 / IMI 381727 / IBT 21946)	Carboxylic ester hydrolase	57124.2	1	ALSDFYGPDGTVYYPR|SVHEGTVVGK|VANALNAAPSELDEFYR|LALEQNPFNIEAYDPNITAFRDR	APQVNLLHTMVDWVENGKAPEYMPGNK	5	4	0.1785	mkvasllslalpgaalastdpfqsrcnefqskidianvtvrsvayvaagqnisqaevasvcqasvqasvdlcrvtmnistsdrshlwaeawlprnytgrfvstgngglagcvqetdlnfaanfgfatvgtngghdgdtakyflnnsevladfayrSVHEGTVVGKqltqlfydegynysyylgcstggrqgyqqvqrfpddydgviagsaamnfinliswgaflwkatgsaddpdfispdlwtvihqeivrqcdpvdgaldgiiedpdfcspvierlicdgtsnntscitgaqaakvnrALSDFYGPDGTVYYPRlnyggeadaayvyftgsmysrteewyqyvvyndttwnssqwtlesakLALEQNPFNIEAYDPNITAFRDRggkllsyhgtqdpi…	mkvasllslalpgaalastdpfqsrcnefqskidianvtvrsvayvaagqnisqaevasvcqasvqasvdlcrvtmnistsdrshlwaeawlprnytgrfvstgngglagcvqetdlnfaanfgfatvgtngghdgdtakyflnnsevladfayrSVHEGTVVGKqltqlfydegynysyylgcstggrqgyqqvqrfpddydgviagsaamnfinliswgaflwkatgsaddpdfispdlwtvihqeivrqcdpvdgaldgiiedpdfcspvierlicdgtsnntscitgaqaakvnrALSDFYGPDGTVYYPRlnyggeadaayvyftgsmysrteewyqyvvyndttwnssqwtlesakLALEQNPFNIEAYDPNITAFRDRggkllsyhgtqdpi…	mkvasllslalpgaalastdpfqsrcnefqskidianvtvrsvayvaagqnisqaevasvcqasvqasvdlcrvtmnistsdrshlwaeawlprnytgrfvstgngglagcvqetdlnfaanfgfatvgtngghdgdtakyflnnsevladfayrsvHEGTVVGKqltqlfydegynysyylgcstggrqgyqqvqrfpddydgviagsaamnfinliswgaflwkatgsaddpdfispdlwtvihqeivrqcdpvdgaldgiiedpdfcspvierlicdgtsnntscitgaqaakvnralsdFYGPDGTVYYPRlnyggeadaayvyftgsmysrteewyqyvvyndttwnssqwtlesaklaLEqnpfnieaydpnitafrDRggkllsyhgtqdpi…		20552.1	25626.5	25459.1	16644.3	24758.9	40046.9	17264.2	15197.2	18612.1				1745.97	2812.61		13	T	154	0	0	14.3769	0
A0A024SIP8	M419DRAFT_136015	Hypocrea jecorina (strain ATCC 56765 / BCRC 32924 / NRRL 11460 / Rut C-30)	2-(3-amino-3-carboxypropyl)histidine synthase subunit 1	92594.9	1	AKGIEASFIPYGASISNLFIDDR|VDVDGYLIPTGDILANK|VDVDGYLIPTGDILANKK		3	3	0.04846	mkltgsplavfalaaslpltaaaaksgggpdkdgkywirAKGIEASFIPYGASISNLFIDDRygirrdlvggfdnasyygidaqhphfggvpgryanriknstfsidgttyrvlpnenptkaepngtdtlhggpdgwdwrnftvtahtptsitfsivdpdgkegfpgevvshitytvkehqwdlkmvalattkktpimlsshtywnldgfannetqtalnhtlhlpysgqrVDVDGYLIPTGDILANKKgtandfwsrpkqlgkgfeqsgiknncgnnctgfdtcyivnrdalqpfdwrtegpvaslssawsgihldvysdqtafqvyscngqngtlalkktqglhgnkrfprtipqygclvmevedwidginnpewgrkqvygpgdepalvdlgaaad…	mkltgsplavfalaaslpltaaaaksgggpdkdgkywirAKGIEASFIPYGASISNLFIDDRygirrdlvggfdnasyygidaqhphfggvpgryanriknstfsidgttyrvlpnenptkaepngtdtlhggpdgwdwrnftvtahtptsitfsivdpdgkegfpgevvshitytvkehqwdlkmvalattkktpimlsshtywnldgfannetqtalnhtlhlpysgqrVDVDGYLIPTGDILANKKgtandfwsrpkqlgkgfeqsgiknncgnnctgfdtcyivnrdalqpfdwrtegpvaslssawsgihldvysdqtafqvyscngqngtlalkktqglhgnkrfprtipqygclvmevedwidginnpewgrkqvygpgdepalvdlgaaad…	mkltgsplavfalaaslpltaaaaksgggpdkdgkywirakgieasFIpygasiSNLFIDDRygirrdlvggfdnasyygidaqhphfggvpgryanriknstfsidgttyrvlpnenptkaepngtdtlhggpdgwdwrnftvtahtptsitfsivdpdgkegfpgevvshitytvkehqwdlkmvalattkktpimlsshtywnldgfannetqtalnhtlhlpysgqrvdVdGYLIPTgdILANKkgtandfwsrpkqlgkgfeqsgiknncgnnctgfdtcyivnrdalqpfdwrtegpvaslssawsgihldvysdqtafqvyscngqngtlalkktqglhgnkrfprtipqygclvmevedwidginnpewgrkqvygpgdepalvdlgaaad…		8836.77	6675.93	6699.79	4572.31	5085.52	5026.49				5101.31	6743.26	7627.12	6056.1	6586.19	7851.87	10	T	155	0	0	14.3688	0
A0A024RWW9	M419DRAFT_90847	Hypocrea jecorina (strain ATCC 56765 / BCRC 32924 / NRRL 11460 / Rut C-30)	Glycoside hydrolase	51968.3	1	DFLEVLYPTLKK|YNPNLYVYADAWSAPGCMK|NILYELQQAGGER|VTQILFDENIGGLSIVR|DFLEVLYPTLK		5	5	0.13118	mkssisvvlallghsaawsyatksqyranikinarqtyqtmigggcsgafgiacqqfgssglspenqqkVTQILFDENIGGLSIVRndigsspgttilptcpatpqdkfdyvwdgsdncqfnltktalkYNPNLYVYADAWSAPGCMKtvgtenlggqicgvrgtdckhdwrqayadylvqyvrfykeegidisllgawnepdfnpftyesmlsdgyqakDFLEVLYPTLKKafpkvdvsccdatgarqerNILYELQQAGGERyfdiatwhnyqsnperpfnaggkpniqtewadgtgpwnstwdysgqlaeglqwalymhnafvnsdtsgythwwcaqntngdnalirldrdsyevsarlwafaqyfrfarpgsvrigatsdvenvyvtayvnkngt…	mkssisvvlallghsaawsyatksqyranikinarqtyqtmigggcsgafgiacqqfgssglspenqqkVTQILFDENIGGLSIVRndigsspgttilptcpatpqdkfdyvwdgsdncqfnltktalkYNPNLYVYADAWSAPGCMKtvgtenlggqicgvrgtdckhdwrqayadylvqyvrfykeegidisllgawnepdfnpftyesmlsdgyqakDFLEVLYPTLKKafpkvdvsccdatgarqerNILYELQQAGGERyfdiatwhnyqsnperpfnaggkpniqtewadgtgpwnstwdysgqlaeglqwalymhnafvnsdtsgythwwcaqntngdnalirldrdsyevsarlwafaqyfrfarpgsvrigatsdvenvyvtayvnkngt…	mkssisvvlallghsaawsyatksqyranikinarqtyqtmigggcsgafgiacqqfgssglspenqqkvtQILfDENiGglsivRndigsspgttilptcpatpqdkfdyvwdgsdncqfnltktalkynPnlyvyadawSAPGCMKtvgtenlggqicgvrgtdckhdwrqayadylvqyvrfykeegidisllgawnepdfnpftyesmlsdgyqakdfLEVLYPTLKKafpkvdvsccdatgarqerniLYELQQaggeRyfdiatwhnyqsnperpfnaggkpniqtewadgtgpwnstwdysgqlaeglqwalymhnafvnsdtsgythwwcaqntngdnalirldrdsyevsarlwafaqyfrfarpgsvrigatsdvenvyvtayvnkngt…		18869.4	23903.7	18768.4	25842.2	19773.8	16901.5				18903.8	22154.5	22397.9	19256.9	13747.5	10985.4	21	T	156	0	0	14.364	0
A0A024RZH1	M419DRAFT_12566	Hypocrea jecorina (strain ATCC 56765 / BCRC 32924 / NRRL 11460 / Rut C-30)	Alpha-galactosidase	82041.2	1	RFPQGLPDFISDVTK|FHVDDDSKDLIGDHFGGPATEDGVFPPIIGPIQGWVDLIGR		2	2	0.07507	mlgapsprrladvlavtaglvasvraaspisvsgksfalngdnvsyrFHVDDDSKDLIGDHFGGPATEDGVFPPIIGPIQGWVDLIGRqrrefpdlgrgdfrtpavhirqaagytvsdfqykshrvvegkpalrglpstfgdagdvstlvvhmydnyssvaadltysifpkydaivrsvnitnmgkgnitieklaslsvdlpyedfdmlelkgdwaregkrlrrkvdygsqgfgsttgysshlhnpffslitptttesqgeawgfslvytgsfsvevekgsqgltraaigvnpyqlswplgpgetfsspeavavfsttgvggmsrkfhnlyrkhlikskfatqmhpvllnsweglgfdyndttilhlaqesadlgiklfvlddgwfgvkhprvsdnagl…	mlgapsprrladvlavtaglvasvraaspisvsgksfalngdnvsyrFHVDDDSKDLIGDHFGGPATEDGVFPPIIGPIQGWVDLIGRqrrefpdlgrgdfrtpavhirqaagytvsdfqykshrvvegkpalrglpstfgdagdvstlvvhmydnyssvaadltysifpkydaivrsvnitnmgkgnitieklaslsvdlpyedfdmlelkgdwaregkrlrrkvdygsqgfgsttgysshlhnpffslitptttesqgeawgfslvytgsfsvevekgsqgltraaigvnpyqlswplgpgetfsspeavavfsttgvggmsrkfhnlyrkhlikskfatqmhpvllnsweglgfdyndttilhlaqesadlgiklfvlddgwfgvkhprvsdnagl…	mlgapsprrladvlavtaglvasvraaspisvsgksfalngdnvsyrfhVDddskdligdhfggpatedgvfppiiGpiQgwvDliGRqrrefpdlgrgdfrtpavhirqaagytvsdfqykshrvvegkpalrglpstfgdagdvstlvvhmydnyssvaadltysifpkydaivrsvnitnmgkgnitieklaslsvdlpyedfdmlelkgdwaregkrlrrkvdygsqgfgsttgysshlhnpffslitptttesqgeawgfslvytgsfsvevekgsqgltraaigvnpyqlswplgpgetfsspeavavfsttgvggmsrkfhnlyrkhlikskfatqmhpvllnsweglgfdyndttilhlaqesadlgiklfvlddgwfgvkhprvsdnagl…		4083.47	4488.05	3674.56	2294.18	2281.43	2572.29				5608.91	5849.74	4863.71	9555.15	4727.77	6165.92	7	T	157	0	0	14.3635	0
A0A1L9U8G6	ASPBRDRAFT_58556	Aspergillus brasiliensis (strain CBS 101740 / IMI 381727 / IBT 21946)	Carboxypeptidase	62355.8	1	VYESGHEVPFYQPLLALEMFER|SISSLLYNNLYGPGNCLDQLYDCAAR		2	2	0.08481	mysssrwvaalaalpairaqfvapptdlnstkgyldipvrykqvptgicetdpnvksfsgyldvaenehiffwffearnqdpteapltvwinggpgsssmiglfqengpcgidangsvynnpyswnnasnmlyidqpvqtgfsysipvpgyvdsstdnvialpslvcpdyaadqscgtysypnvsltanstnnaapnfyralqgfmgafpqysretfhfttesygghygpvfneyieeqnahlqpgakkiqlgsvmigngwydpiiqyqayynftvypgntydylpfnkSISSLLYNNLYGPGNCLDQLYDCAARgideicstaddfcaneveniydiysgrdeydfreltpdpfpyefyvdylntasvqaalgayinftesnnavglafsstgddgrl…	mysssrwvaalaalpairaqfvapptdlnstkgyldipvrykqvptgicetdpnvksfsgyldvaenehiffwffearnqdpteapltvwinggpgsssmiglfqengpcgidangsvynnpyswnnasnmlyidqpvqtgfsysipvpgyvdsstdnvialpslvcpdyaadqscgtysypnvsltanstnnaapnfyralqgfmgafpqysretfhfttesygghygpvfneyieeqnahlqpgakkiqlgsvmigngwydpiiqyqayynftvypgntydylpfnkSISSLLYNNLYGPGNCLDQLYDCAARgideicstaddfcaneveniydiysgrdeydfreltpdpfpyefyvdylntasvqaalgayinftesnnavglafsstgddgrl…	mysssrwvaalaalpairaqfvapptdlnstkgyldipvrykqvptgicetdpnvksfsgyldvaenehiffwffearnqdpteapltvwinggpgsssmiglfqengpcgidangsvynnpyswnnasnmlyidqpvqtgfsysipvpgyvdsstdnvialpslvcpdyaadqscgtysypnvsltanstnnaapnfyralqgfmgafpqysretfhfttesygghygpvfneyieeqnahlqpgakkiqlgsvmigngwydpiiqyqayynftvypgntydylpfnksiSsllynnlygpgncldqlYDcaARgideicstaddfcaneveniydiysgrdeydfreltpdpfpyefyvdylntasvqaalgayinftesnnavglafsstgddgrl…		1536.67	1916.4	2034.81	3375.68	3637.18	5472.39	2189.74	2492.36	2773.42						1638.25	6	T	158	0	0	14.3578	0
A0A1L9UYB0	ASPBRDRAFT_192801	Aspergillus brasiliensis (strain CBS 101740 / IMI 381727 / IBT 21946)	Amidase domain-containing protein	63187.3	1	FTGSQLLQCYLER|DAAYALDAIYGIDPR		2	2	0.04803	mpsfaswlltsglaavasaitvndtlvaqqidtqpfpydfpqlgvngsdlfpmrdchgftleeasideiqaqlkagrFTGSQLLQCYLERiyqvqpytnavlqfnpdamaiaqaldaerqrgivrgplhgipflvkdniaskdkmettagswalvgsvvprdshvvrrlreagavllgkaalsewadmrsndysegysgrggqcrnpynftvnpggsssgsgvavtsnqvpfalgtetdgsvinpaersnvvgikptvgltsragvipeslhqdtvgtfgktvrDAAYALDAIYGIDPRdnetyaqqgktpvggysqfltnqtalkgavfglpwlsfwqyndaaqnaqlmellalieaagatiingtelphykeivdpsgwnwdygstrgypnqseysy…	mpsfaswlltsglaavasaitvndtlvaqqidtqpfpydfpqlgvngsdlfpmrdchgftleeasideiqaqlkagrFTGSQLLQCYLERiyqvqpytnavlqfnpdamaiaqaldaerqrgivrgplhgipflvkdniaskdkmettagswalvgsvvprdshvvrrlreagavllgkaalsewadmrsndysegysgrggqcrnpynftvnpggsssgsgvavtsnqvpfalgtetdgsvinpaersnvvgikptvgltsragvipeslhqdtvgtfgktvrDAAYALDAIYGIDPRdnetyaqqgktpvggysqfltnqtalkgavfglpwlsfwqyndaaqnaqlmellalieaagatiingtelphykeivdpsgwnwdygstrgypnqseysy…	mpsfaswlltsglaavasaitvndtlvaqqidtqpfpydfpqlgvngsdlfpmrdchgftleeasideiqaqlkagrftGSQLLQCYLERiyqvqpytnavlqfnpdamaiaqaldaerqrgivrgplhgipflvkdniaskdkmettagswalvgsvvprdshvvrrlreagavllgkaalsewadmrsndysegysgrggqcrnpynftvnpggsssgsgvavtsnqvpfalgtetdgsvinpaersnvvgikptvgltsragvipeslhqdtvgtfgktvrdaAYALDaiygidPRdnetyaqqgktpvggysqfltnqtalkgavfglpwlsfwqyndaaqnaqlmellalieaagatiingtelphykeivdpsgwnwdygstrgypnqseysy…		3707.3	5020.5	3654.58	7024.91	6393.21	11944.3	2033.03	2984.41	3061.26						568.262	7	T	159	0	0	14.316	0
A0A1L9UZ04	ASPBRDRAFT_111900	Aspergillus brasiliensis (strain CBS 101740 / IMI 381727 / IBT 21946)	Alpha-galactosidase	72003.6	1	DLTLDLPDVGLQHAGTAK|ATISATTSGSK|TFASWNVDSLK|TFASWNVDSLKYDNCYSDAATDYPNVVYAPSTSPEPR		4	4	0.0988	mllhlmvyaalssvvtsvslqprlqdglaltpqmgwntynhyscspnetivrsnaqalidlglsslgyryvttdcgwtvadrlpdgsltwnqtlfpqgfpamgeflhdlgllfgvyqdsgillcgsppnetgslcmptimakyheeqdarTFASWNVDSLKYDNCYSDAATDYPNVVYAPSTSPEPRfanmshallqqnrtilfqicewgisfpagwapalghswrigndiipawrtifriinqaapqtdfagpgqwpdldmlevgnnifslaeeqthfslwailkspliigaalkdevtaindaslavlkqkdviafnqdalgksaslrrrwteegyevwsgplsngrtvaavinwrnesrDLTLDLPDVGLQHAGTAKniwdgttaqnvltsytatv…	mllhlmvyaalssvvtsvslqprlqdglaltpqmgwntynhyscspnetivrsnaqalidlglsslgyryvttdcgwtvadrlpdgsltwnqtlfpqgfpamgeflhdlgllfgvyqdsgillcgsppnetgslcmptimakyheeqdarTFASWNVDSLKYDNCYSDAATDYPNVVYAPSTSPEPRfanmshallqqnrtilfqicewgisfpagwapalghswrigndiipawrtifriinqaapqtdfagpgqwpdldmlevgnnifslaeeqthfslwailkspliigaalkdevtaindaslavlkqkdviafnqdalgksaslrrrwteegyevwsgplsngrtvaavinwrnesrDLTLDLPDVGLQHAGTAKniwdgttaqnvltsytatv…	mllhlmvyaalssvvtsvslqprlqdglaltpqmgwntynhyscspnetivrsnaqalidlglsslgyryvttdcgwtvadrlpdgsltwnqtlfpqgfpamgeflhdlgllfgvyqdsgillcgsppnetgslcmptimakyheeqdartfAswNVDSLKydncysdaatdypnvvyapstSpeprfanmshallqqnrtilfqicewgisfpagwapalghswrigndiipawrtifriinqaapqtdfagpgqwpdldmlevgnnifslaeeqthfslwailkspliigaalkdevtaindaslavlkqkdviafnqdalgksaslrrrwteegyevwsgplsngrtvaavinwrnesrdlTLDLPDVglQHAgtAKniwdgttaqnvltsytatv…		1396.82	2151.98	3306.3	14570.4	5588.35	3044.94	7230.84	2955.79	3509.07							6	T	160	0	0	14.2794	0
A0A1L9V0C3	ASPBRDRAFT_113998	Aspergillus brasiliensis (strain CBS 101740 / IMI 381727 / IBT 21946)	Beta-galactosidase	113087	1	IKTTDQGYLDAITPYIQTIGR|LAGNPTNFYVVR		2	2	0.03204	mkaslllavglaakaclglvsapryvrqdnvtisslqdivtwdeysirvhgerilllsgefhpfrlpspglwldvfqkvralgfsavsfyvdwallegergsiraegvfalegffqaateaglyltarpgpyinaevsgggfpgwlervhgrIKTTDQGYLDAITPYIQTIGRiiakaqitnggpvilvqpeneytacvqdegytqvnnysmpdinsfclqkeymayveeqyrkagivmpfivndadpvgnfapgtgvgavdiysfddyplqwstappnpsdwsalispllsynetvhveqspttafsisefqggvpdawggvgvetsaayigpeferifykinygfraalhslymifggtnwgnlghsggytsydvgaaiaedrqvsrekyselklqs…	mkaslllavglaakaclglvsapryvrqdnvtisslqdivtwdeysirvhgerilllsgefhpfrlpspglwldvfqkvralgfsavsfyvdwallegergsiraegvfalegffqaateaglyltarpgpyinaevsgggfpgwlervhgrIKTTDQGYLDAITP[Hydroxylation on P]YIQTIGRiiakaqitnggpvilvqpeneytacvqdegytqvnnysmpdinsfclqkeymayveeqyrkagivmpfivndadpvgnfapgtgvgavdiysfddyplqwstappnpsdwsalispllsynetvhveqspttafsisefqggvpdawggvgvetsaayigpeferifykinygfraalhslymifggtnwgnlghsggytsydvga…	mkaslllavglaakaclglvsapryvrqdnvtisslqdivtwdeysirvhgerilllsgefhpfrlpspglwldvfqkvralgfsavsfyvdwallegergsiraegvfalegffqaateaglyltarpgpyinaevsgggfpgwlervhgrikTtdQGYLDAITpyiqtIGRiiakaqitnggpvilvqpeneytacvqdegytqvnnysmpdinsfclqkeymayveeqyrkagivmpfivndadpvgnfapgtgvgavdiysfddyplqwstappnpsdwsalispllsynetvhveqspttafsisefqggvpdawggvgvetsaayigpeferifykinygfraalhslymifggtnwgnlghsggytsydvgaaiaedrqvsrekyselklqs…	#aa166[Hydroxylation on P,info:occupancy=1.00(2/2)]			1580.24		2020.62		5446.02	2227.14	1445.66		1538.8	3351.25		2533.92	4195.27	3	T	161	0	0	14.26	0
A0A1L9UDA4	ASPBRDRAFT_130999	Aspergillus brasiliensis (strain CBS 101740 / IMI 381727 / IBT 21946)	Tyrosinase copper-binding domain-containing protein	40371.4	1	GRPAVLPNDEYPGVR|RVEEVMDTLGGEYCYRYD		2	2	0.09041	mrpwstilllpvlvassttdrcrpaqascrkewyvmhasshcganitrgdlstqertdyidaawclrGRPAVLPNDEYPGVRdryddfvathinytlnihndglllpwhrhflylyekalqdecnyqgtvpywnwplnpdlttsplfdgsptslsgngapqnntatlcplninpcpspgtgggcittgplsnwtahlgpfslsqvipfgdlpanafaynprclmrnfttdwlaalntqdkvdsmlaaadiqeflglmspsaigyagahegghagiganmldtfastqdpvfflhhamvdrvwtlwqledwesrkeavngttvvhdppgapvvtldtvmefgvldvprRVEEVMDTLGGEYCYRYD	mrpwstilllpvlvassttdrcrpaqascrkewyvmhasshcganitrgdlstqertdyidaawclrGRPAVLPNDEYPGVRdryddfvathinytlnihndglllpwhrhflylyekalqdecnyqgtvpywnwplnpdlttsplfdgsptslsgngapqnntatlcplninpcpspgtgggcittgplsnwtahlgpfslsqvipfgdlpanafaynprclmrnfttdwlaalntqdkvdsmlaaadiqeflglmspsaigyagahegghagiganmldtfastqdpvfflhhamvdrvwtlwqledwesrkeavngttvvhdppgapvvtldtvmefgvldvprRVEEVMDTLGGEYCYRYD	mrpwstilllpvlvassttdrcrpaqascrkewyvmhasshcganitrgdlstqertdyidaawclrgrpavLpnDEYpgvRdryddfvathinytlnihndglllpwhrhflylyekalqdecnyqgtvpywnwplnpdlttsplfdgsptslsgngapqnntatlcplninpcpspgtgggcittgplsnwtahlgpfslsqvipfgdlpanafaynprclmrnfttdwlaalntqdkvdsmlaaadiqeflglmspsaigyagahegghagiganmldtfastqdpvfflhhamvdrvwtlwqledwesrkeavngttvvhdppgapvvtldtvmefgvldvprrveeVMDTLggeycyryd			552.139			643.518	434.215	208.54	627.435	5804.71							3	T	162	0	0	14.2549	0
A0A024SGF7	M419DRAFT_6433	Hypocrea jecorina (strain ATCC 56765 / BCRC 32924 / NRRL 11460 / Rut C-30)	Alpha-galactosidase	48504.5	1	MSGDISPEWGSVTHIINMNSFK|SPLLIGTDLAQLSQENIELLK		2	2	0.09685	mtphsidraarpsvwsglalllstahaivmpdgvtgkvpslgwnswnayhcdideskflsaaevivssglldagynyvniddcwsmkdgrvdghiavnttrfpdgidglakkvhdlglklgiystagtatcagypaslgyedvdaadfadwgvdylkydncnvpsdwqdeyvacapdavqtgpngtcstalepnlappgydwstsksaerfnamrdalakqsreivlslciwgvadvfswgnetgiswrMSGDISPEWGSVTHIINMNSFKmnsvgfwghndadmlevgngnltaaetrthfalwaamkSPLLIGTDLAQLSQENIELLKnkhllafnqdsvygqpatpykwgvnpdwtfnytnpaeywagpsskghlvlmmntldhtvrkeakwseip…	mtphsidraarpsvwsglalllstahaivmpdgvtgkvpslgwnswnayhcdideskflsaaevivssglldagynyvniddcwsmkdgrvdghiavnttrfpdgidglakkvhdlglklgiystagtatcagypaslgyedvdaadfadwgvdylkydncnvpsdwqdeyvacapdavqtgpngtcstalepnlappgydwstsksaerfnamrdalakqsreivlslciwgvadvfswgnetgiswrMSGDISPEWGSVTHIINMNSFKmnsvgfwghndadmlevgngnltaaetrthfalwaamkSPLLIGTDLAQLSQENIELLKnkhllafnqdsvygqpatpykwgvnpdwtfnytnpaeywagpsskghlvlmmntldhtvrkeakwseip…	mtphsidraarpsvwsglalllstahaivmpdgvtgkvpslgwnswnayhcdideskflsaaevivssglldagynyvniddcwsmkdgrvdghiavnttrfpdgidglakkvhdlglklgiystagtatcagypaslgyedvdaadfadwgvdylkydncnvpsdwqdeyvacapdavqtgpngtcstalepnlappgydwstsksaerfnamrdalakqsreivlslciwgvadvfswgnetgiswrmsGDispewgsvTHIINMNSFKmnsvgfwghndadmlevgngnltaaetrthfalwaamkspLLIgtdlaqLsqeniELLKnkhllafnqdsvygqpatpykwgvnpdwtfnytnpaeywagpsskghlvlmmntldhtvrkeakwseip…		6574.55	10525.7	11254.3	5267.53	1387.14	3074.73				13639.1	13027.7	10741.5	16096.4	15647	12201.2	5	T	163	0	0	14.0411	0
A0A024RXP9	M419DRAFT_103899	Hypocrea jecorina (strain ATCC 56765 / BCRC 32924 / NRRL 11460 / Rut C-30)	1,3-beta-glucanosyltransferase	56461.6	1	DIPLLAELGTNVIR|TYAIDPTADHSACMGMLNDAGIYVISDLGNPGQSINR|ILSFFQDYSVPVFFAEYGCNQPDGAAGR|LKDFSALQQQIEAVNPQGVEMSSYSPSNK		4	4	0.20571	miidkiplallfgarialgadlqpiqikgskffyengtqfflkgiayqqdssangqtatdtkftdplaneanckrDIPLLAELGTNVIRTYAIDPTADHSACMGMLNDAGIYVISDLGNPGQSINRenpqwnvdlfthfqqvvdsfanytnvigffagnevtnnatttsasayvkaavrdvkkyikdkkyramgvgyaadddadirdqiaayfncgpteesvdffgynvyewcgektfessgynrILSFFQDYSVPVFFAEYGCNQPDGAAGRifqetgalyvhnmtevlsggivyeyfeeendyglvkvsgdtatkLKDFSALQQQIEAVNPQGVEMSSYSPSNKaascpavnstwessdklpptpdsdacscmvkasecvvssstdpsdygsifdyv…	miidkiplallfgarialgadlqpiqikgskffyengtqfflkgiayqqdssangqtatdtkftdplaneanckrDIPLLAELGTNVIRTYAIDPTADHSACMGMLNDAGIYVISDLGNPGQSINRenpqwnvdlfthfqqvvdsfanytnvigffagnevtnnatttsasayvkaavrdvkkyikdkkyramgvgyaadddadirdqiaayfncgpteesvdffgynvyewcgektfessgynrILSFFQDYSVPVFFAEYGCNQPDGAAGRifqetgalyvhnmtevlsggivyeyfeeendyglvkvsgdtatkLKDFSALQQQIEAVNPQGVEMSSYSPSNKaascpavnstwessdklpptpdsdacscmvkasecvvssstdpsdygsifdyv…	miidkiplallfgarialgadlqpiqikgskffyengtqfflkgiayqqdssangqtatdtkftdplaneanckrdiPLLAELGTnvIRtyAidptadhsacmgmlndagiyvIsdLgnPgqsiNRenpqwnvdlfthfqqvvdsfanytnvigffagnevtnnatttsasayvkaavrdvkkyikdkkyramgvgyaadddadirdqiaayfncgpteesvdffgynvyewcgektfessgynrilSffqdysvpvffaEYgcnQpdGAAGRifqetgalyvhnmtevlsggivyeyfeeendyglvkvsgdtatklkdfsaLqqqieavnpqgveMssySPSNKaascpavnstwessdklpptpdsdacscmvkasecvvssstdpsdygsifdyv…		25856.2	27484.4	28270.2	17115.7	21306.5	28711.2				23734.4	17013.2	10443.6	14657.4	22458.4	14803.5	22	T	164	0	0	13.42	0
A0A024SJH2	M419DRAFT_31607	Hypocrea jecorina (strain ATCC 56765 / BCRC 32924 / NRRL 11460 / Rut C-30)	Extracellular matrix protein	24264.9	1	STDLKDVK|VLTTSATGSSTTVTLEDLPSGTYNFK		2	2	0.14108	mkysvaavsalvavalakpeflnskfevqegqpftleysgcsdgctitlqtgkSTDLKDVKVLTTSATGSSTTVTLEDLPSGTYNFKitdkegqsnfsqqfpfqgtgvasssaatsatsaaesntaapttteaatstteaasttseesttvvktktahsttteasstftttttvahsthkhntttvaptgsastttghhttaastssnpavttvppgsaaghlssplalvagvaiaiaffs	mkysvaavsalvavalakpeflnskfevqegqpftleysgcsdgctitlqtgkSTDLKDVKVLTTSATGSSTTVTLEDLPSGTYNFKitdkegqsnfsqqfpfqgtgvasssaatsatsaaesntaapttteaatstteaasttseesttvvktktahsttteasstftttttvahsthkhntttvaptgsastttghhttaastssnpavttvppgsaaghlssplalvagvaiaiaffs	mkysvaavsalvavalakpeflnskfevqegqpftleysgcsdgctitlqtgkSTDLKDVKvlTtsatgssttvtledlpsGtYNfkitdkegqsnfsqqfpfqgtgvasssaatsatsaaesntaapttteaatstteaasttseesttvvktktahsttteasstftttttvahsthkhntttvaptgsastttghhttaastssnpavttvppgsaaghlssplalvagvaiaiaffs		23715.7	28173.7	10301	37317.5	13885.2	30526.7				49114.4	38679.6		28737.9	20959.7	57061.7	4	T	166	0	0	13.3624	0
A0A024SKY7	M419DRAFT_68976	Hypocrea jecorina (strain ATCC 56765 / BCRC 32924 / NRRL 11460 / Rut C-30)	Uncharacterized protein	21483.6	1	ASFALSAPANTDVWK|VEGDEKTPMR		2	2	0.12887	mASFALSAPANTDVWKkppshdvftapykslsknpfpkfrsasltftatythqfdqagilllftrpssstprkwikagiehfnnaprlstvccdnwadwsvadvsssaadiqagakavtilverldahdgsclwvyrVEGDEKTPMReicwpygdnggqgwelevgalvarpskdvkdelevkfegievkwdda	[Acetylation on X]-mASFALSAPANTDVWKkppshdvftapykslsknpfpkfrsasltftatythqfdqagilllftrpssstprkwikagiehfnnaprlstvccdnwadwsvadvsssaadiqagakavtilverldahdgsclwvyrVEGDEKTPMReicwpygdnggqgwelevgalvarpskdvkdelevkfegievkwdda	masFALSApaNTDVWKkppshdvftapykslsknpfpkfrsasltftatythqfdqagilllftrpssstprkwikagiehfnnaprlstvccdnwadwsvadvsssaadiqagakavtilverldahdgsclwvyrvegdEKTpmReicwpygdnggqgwelevgalvarpskdvkdelevkfegievkwdda	#aa1[Acetylation on X,info:occupancy=1.00(4/4)]	3875.71	6414.95	5615.37	7520.88	14092	6397.2	86.538			2141.37	2454.84	1925.03	6568.35	2379.8	2548.32	5	T	168	0	0	13.3019	0
A0A1L9UBE3	ASPBRDRAFT_132454	Aspergillus brasiliensis (strain CBS 101740 / IMI 381727 / IBT 21946)	Endo-arabinase	35366.2	1	TWTLLDKEALPTLAGWETQIDHWAPDVVR|EALPTLAGWETQIDHWAPDVVR|HHCIGTAVSESTDPSGPYIPNPTPLSCR|VDTDGFTPVGDAVQILDR	VDGNSIGNGGDCNNGIAPLKPTPILLQR	5	4	0.31595	mwthylpslwalglalipsvisspidirttgpwlaldtdfpdpgfvqaddgtwyafgtngnnrtvqvaksadfkTWTLLDKEALPTLAGWETQIDHWAPDVVRrndgkfvlyysgeaqemlrHHCIGTAVSESTDPSGPYIPNPTPLSCRldqggsidasgfldkdgtryvvfkVDGNSIGNGGDCNNGIAPLKPTPILLQRVDTDGFTPVGDAVQILDRddsdgplveapnlilhgdtyflfysthcytdeaydvrwataseitgpytktgkqlvksgdyglvspgggtvcgcgdkmlfhgfcggdrrctyaaevridgvnvefv	mwthylpslwalglalipsvisspidirttgpwlaldtdfpdpgfvqaddgtwyafgtngnnrtvqvaksadfkTWTLLDKEALPTLAGWETQIDHWAPDVVRrndgkfvlyysgeaqemlrHHCIGTAVSESTDPSGPYIPNPTPLSCRldqggsidasgfldkdgtryvvfkVDGNSIGNGGDCNNGIAPLKPTPILLQRVDTDGFTPVGDAVQILDRddsdgplveapnlilhgdtyflfysthcytdeaydvrwataseitgpytktgkqlvksgdyglvspgggtvcgcgdkmlfhgfcggdrrctyaaevridgvnvefv	mwthylpslwalglalipsvisspidirttgpwlaldtdfpdpgfvqaddgtwyafgtngnnrtvqvaksadfktwTLldkeALptlagwetqiDHWApdvvRrndgkfvlyysgeaqemlrhhciGtavsestdpsgpyipnptplscrldqggsidasgfldkdgtryvvfkvdgnSignggdcnngiaplkptpillqRvdTdgftpvgdaVqildRddsdgplveapnlilhgdtyflfysthcytdeaydvrwataseitgpytktgkqlvksgdyglvspgggtvcgcgdkmlfhgfcggdrrctyaaevridgvnvefv		4756.25	5296.65	4197.28	4982.27	6667.02	4008.55	3711.09	3920.45	3479.99	951.803	2512.73	3097.45	1202.58	2528.26	1273.1	13	T	170	0	0	13.2736	0
A0A1L9UBL2	ASPBRDRAFT_132071	Aspergillus brasiliensis (strain CBS 101740 / IMI 381727 / IBT 21946)	Uncharacterized protein	36666.3	1	FTIPSDAPTGNALLTWTWFNK|SVATYSPGGTYELDLQGSATHEGGSCQVSLSYDTGK	SFQVIHSMLGGCPLTESYK	3	2	0.21348	mksallaygllaasvsahvqmsnpypirspldpngdeskkdysytnplsssgsdypckgyandawrSVATYSPGGTYELDLQGSATHEGGSCQVSLSYDTGKSFQVIHSMLGGCPLTESYKFTIPSDAPTGNALLTWTWFNKvgnremymncaqvtigsggkkkkrdveemqkrdafstlppifianvngpggcttvegydvnfplpgpsvegtgngtgytctgdapflhasssgsskgslssssssshssasgssvkaapvstsskvvaspfgtdagrvvalptaathaeenaaapapadgesdryvpgkpcvdgaiicgpggtswamcsngrpihmgsvaagmycdhgamhrlg	mksallaygllaasvsahvqmsnpypirspldpngdeskkdysytnplsssgsdypckgyandawrSVATYSPGGTYELDLQGSATHEGGSCQVSLSYDTGKSFQVIHSMLGGCPLTESYKFTIPSDAPTGNALLTWTWFNKvgnremymncaqvtigsggkkkkrdveemqkrdafstlppifianvngpggcttvegydvnfplpgpsvegtgngtgytctgdapflhasssgsskgslssssssshssasgssvkaapvstsskvvaspfgtdagrvvalptaathaeenaaapapadgesdryvpgkpcvdgaiicgpggtswamcsngrpihmgsvaagmycdhgamhrlg	mksallaygllaasvsahvqmsnpypirspldpngdeskkdysytnplsssgsdypckgyandawrsvATyspggtyeldlqgsatheggscqvslSYDTGKsfQVihSmlggcPLTESYKftipsdaptgnaLLTWTWFNKvgnremymncaqvtigsggkkkkrdveemqkrdafstlppifianvngpggcttvegydvnfplpgpsvegtgngtgytctgdapflhasssgsskgslssssssshssasgssvkaapvstsskvvaspfgtdagrvvalptaathaeenaaapapadgesdryvpgkpcvdgaiicgpggtswamcsngrpihmgsvaagmycdhgamhrlg		3007.17	4046.27	4773.46	9126.17	4754.32	5109.12	6156.86	5512.05	5913.46	749.015						9	T	172	0	0	13.2291	0
A0A024S1V1	M419DRAFT_133383	Hypocrea jecorina (strain ATCC 56765 / BCRC 32924 / NRRL 11460 / Rut C-30)	Endopolygalacturonase	38318.9	1	FFAAHDLTSSSITNLYIK|EWSGPLLQIEGNDITIQGASGAVLNPDGAR		2	2	0.12665	mlklslflgavtaslcvqahavppptvtqapkledrattctfsgsngassasksqkscativlsnvavpsgvtldlsdlndgttvifegtttwgykEWSGPLLQIEGNDITIQGASGAVLNPDGARwwdgqggnggktkpkFFAAHDLTSSSITNLYIKntpvqavsvngvngltitgmtidnsagdsggghntdgfdigsssnvvisgakvynqddcvavnsgtnitftgglcsgghglsigsvggrddntvqtvtfsnsqvtksangirikatagktgtikgvtytgitlssitgygilieqnydggdlhgsptsgipitnlvlqnisgsngvvssgnniaivcgsgacsnwtwsnvvvtggkkygscqnvpspatc	mlklslflgavtaslcvqahavppptvtqapkledrattctfsgsngassasksqkscativlsnvavpsgvtldlsdlndgttvifegtttwgykEWSGPLLQIEGNDITIQGASGAVLNPDGARwwdgqggnggktkpkFFAAHDLTSSSITNLYIKntpvqavsvngvngltitgmtidnsagdsggghntdgfdigsssnvvisgakvynqddcvavnsgtnitftgglcsgghglsigsvggrddntvqtvtfsnsqvtksangirikatagktgtikgvtytgitlssitgygilieqnydggdlhgsptsgipitnlvlqnisgsngvvssgnniaivcgsgacsnwtwsnvvvtggkkygscqnvpspatc	mlklslflgavtaslcvqahavppptvtqapkledrattctfsgsngassasksqkscativlsnvavpsgvtldlsdlndgttvifegtttwgykewsgplLQiegnditiQgaSgaVLNpdgaRwwdgqggnggktkpkffAAHDLTsssITNLYIKntpvqavsvngvngltitgmtidnsagdsggghntdgfdigsssnvvisgakvynqddcvavnsgtnitftgglcsgghglsigsvggrddntvqtvtfsnsqvtksangirikatagktgtikgvtytgitlssitgygilieqnydggdlhgsptsgipitnlvlqnisgsngvvssgnniaivcgsgacsnwtwsnvvvtggkkygscqnvpspatc		28296.6	19142.9	25811.1	21186	10492.2	12771				24127.5	21434.9	14829.5	20414.3	29630.6	23525.2	23	T	173	0	0	13.2022	0
A0A024SLA7	M419DRAFT_94665	Hypocrea jecorina (strain ATCC 56765 / BCRC 32924 / NRRL 11460 / Rut C-30)	Oxalate decarboxylase family bicupin	50251.1	1	SVIAENFHLAPELFDHLPK|NMGHFVQNIGDEPVEMLEIFR		2	2	0.08949	mklsaaqlllagaglsaalphldsprqrllngmdlpakygddskpytpghrdpndnyvdaigkkldpkpwrnglgasvlgpynrdrsrqspdmirppstdhgnianmrwsftdshvrieeggwtrqttvrelptsvelagvnmrldqgvirelhwhkeaewayvldgevrvtaldyeggnfiddlkkgdlwyfpsgvphslqglgengtefllifddgnfseestfilsdwlahtpkSVIAENFHLAPELFDHLPKgekyifqgsvpgaiddeapkgkhvkksmyqfthkmldqepkkttggevritdsnnfpisktvaaahaviepgairemhwhpnadewsffisgrarvtifaaegtartfdyvagdvgivprNMGHFVQNIGDEPVEMLEIFRad…	mklsaaqlllagaglsaalphldsprqrllngmdlpakygddskpytpghrdpndnyvdaigkkldpkpwrnglgasvlgpynrdrsrqspdmirppstdhgnianmrwsftdshvrieeggwtrqttvrelptsvelagvnmrldqgvirelhwhkeaewayvldgevrvtaldyeggnfiddlkkgdlwyfpsgvphslqglgengtefllifddgnfseestfilsdwlahtpkSVIAENFHLAPELFDHLPKgekyifqgsvpgaiddeapkgkhvkksmyqfthkmldqepkkttggevritdsnnfpisktvaaahaviepgairemhwhpnadewsffisgrarvtifaaegtartfdyvagdvgivprNMGHFVQNIGDEPVEMLEIFRad…	mklsaaqlllagaglsaalphldsprqrllngmdlpakygddskpytpghrdpndnyvdaigkkldpkpwrnglgasvlgpynrdrsrqspdmirppstdhgnianmrwsftdshvrieeggwtrqttvrelptsvelagvnmrldqgvirelhwhkeaewayvldgevrvtaldyeggnfiddlkkgdlwyfpsgvphslqglgengtefllifddgnfseestfilsdwlahtpksvIaenfHLAPelfdHLPKgekyifqgsvpgaiddeapkgkhvkksmyqfthkmldqepkkttggevritdsnnfpisktvaaahaviepgairemhwhpnadewsffisgrarvtifaaegtartfdyvagdvgivprnmghFvqnigdepvemlEifRad…		2819.19		1236.74		864.345	857.32	170.299	558.39		1861.35	2360.56	3955.44	3690.88	2121.65	3863.42	3	T	174	0	0	13.1618	0
A0A024SD46	M419DRAFT_109567	Hypocrea jecorina (strain ATCC 56765 / BCRC 32924 / NRRL 11460 / Rut C-30)	beta-glucosidase	93593.1	1	AAFNPLYPAALPLSPFGITNEFVPVQDDHDVIAR|NWEGFGADPVLQAVGAR		2	2	0.05916	mtsfhdgvklstvtygyyvppyypapyggwvedwqesytkakalvdsmtlaektnitagtgiymgewrcagntgsafrvsfpqlclndspagvrhadnvtafpdgitvgatfdkalmykrgvaigkenrgkgvnvwlgptvgpigrkpkggrNWEGFGADPVLQAVGARetikgvqeqgviatikhfigneqemyrmynpfqyayssniddrtlhevyawpfaegiragvgavmmaynavngtacsqhpylmsallkdemgfqgfimtdwlahmsgvasaiagldmdmpgdvqipffggsywmyeltrsalngsvpmdrindaatriaaawykmgqdkgfpatnfdtnsrAAFNPLYPAALPLSPFGITNEFVPVQDDHDVIARqisqeaitllkndgd…	mtsfhdgvklstvtygyyvppyypapyggwvedwqesytkakalvdsmtlaektnitagtgiymgewrcagntgsafrvsfpqlclndspagvrhadnvtafpdgitvgatfdkalmykrgvaigkenrgkgvnvwlgptvgpigrkpkggrNWEGFGADPVLQAVGARetikgvqeqgviatikhfigneqemyrmynpfqyayssniddrtlhevyawpfaegiragvgavmmaynavngtacsqhpylmsallkdemgfqgfimtdwlahmsgvasaiagldmdmpgdvqipffggsywmyeltrsalngsvpmdrindaatriaaawykmgqdkgfpatnfdtnsrAAFNPLYPAALPLSPFGITNEFVPVQDDHDVIARqisqeaitllkndgd…	mtsfhdgvklstvtygyyvppyypapyggwvedwqesytkakalvdsmtlaektnitagtgiymgewrcagntgsafrvsfpqlclndspagvrhadnvtafpdgitvgatfdkalmykrgvaigkenrgkgvnvwlgptvgpigrkpkggrnwEGFgaDpvLQAVgaRetikgvqeqgviatikhfigneqemyrmynpfqyayssniddrtlhevyawpfaegiragvgavmmaynavngtacsqhpylmsallkdemgfqgfimtdwlahmsgvasaiagldmdmpgdvqipffggsywmyeltrsalngsvpmdrindaatriaaawykmgqdkgfpatnfdtnsraaFNPLypaalplspfgitnefvpvqDDHDVIARqisqeaitllkndgd…		4173.45	3908.46	5855.55	2201.06	1643.93					9404.49	9006.59	7910.19	16716.1	10386.3	9084.79	5	T	175	0	0	13.1284	0
A0A024SCF8	M419DRAFT_136720	Hypocrea jecorina (strain ATCC 56765 / BCRC 32924 / NRRL 11460 / Rut C-30)	Uncharacterized protein	75776.9	1	GPGISGLPFAELR|AQIQEVADTVLDFQAPDGWIGPEVGDSR	GVFQEVANPSDSSIIPYIHGVNVGQGLK|MSTLSQSGASTSR	4	2	0.11936	mlnkkltfalavaqiplagaatstlrpwafsplplgsvkptgwllgemtamangeaghehdfyvyvnqsswlntpgkggseysslnealpywfnglvplayqldderlkAQIQEVADTVLDFQAPDGWIGPEVGDSRnfwartpffmgltqlveadsswedrvvtalrrfmtlankmlhnnsqghancvssvdctwgqarvhdliitiqwllekypsdqdsllwdnmnlfyaqtnykwadwytkGVFQEVANPSDSSIIPYIHGVNVGQGLKassviyrmtgdeemlvksqnavdwtfqyhgsasgsvladewerdlssyigselctavetsyslaymyqvlgnnsyadraertifnafpvmltgdkwahqymdqpnqpfalstiapdgsvpqvfttan…	mlnkkltfalavaqiplagaatstlrpwafsplplgsvkptgwllgemtamangeaghehdfyvyvnqsswlntpgkggseysslnealpywfnglvplayqldderlkAQIQEVADTVLDFQAPDGWIGPEVGDSRnfwartpffmgltqlveadsswedrvvtalrrfmtlankmlhnnsqghancvssvdctwgqarvhdliitiqwllekypsdqdsllwdnmnlfyaqtnykwadwytkGVFQEVANPSDSSIIPYIHGVNVGQGLKassviyrmtgdeemlvksqnavdwtfqyhgsasgsvladewerdlssyigselctavetsyslaymyqvlgnnsyadraertifnafpvmltgdkwahqymdqpnqpfalstiapdgsvpqvfttan…	mlnkkltfalavaqiplagaatstlrpwafsplplgsvkptgwllgemtamangeaghehdfyvyvnqsswlntpgkggseysslnealpywfnglvplayqldderlkaqIqeVadtvldfqapdgwIGpevgdsrnfwartpffmgltqlveadsswedrvvtalrrfmtlankmlhnnsqghancvssvdctwgqarvhdliitiqwllekypsdqdsllwdnmnlfyaqtnykwadwytkgvFQEvanpsdssiipyIHgvNVGQglKassviyrmtgdeemlvksqnavdwtfqyhgsasgsvladewerdlssyigselctavetsyslaymyqvlgnnsyadraertifnafpvmltgdkwahqymdqpnqpfalstiapdgsvpqvfttan…		13768.6	9540.89	12208.2	7535.72	10307	9768.79		1467.38		23979	21443.7	18011.1	19499.2	25838	18375	12	T	176	0	0	13.0709	0
A0A1L9U7T6	ASPBRDRAFT_135312	Aspergillus brasiliensis (strain CBS 101740 / IMI 381727 / IBT 21946)	3-phytase	56416.7	1	YLMGTEALLPTGAATEATSGAFHWSR|AQGIGYVLELASR		2	2	0.075	millsplttallclclitlttatnttfnlhstwgnlspytpspgfgipqgtpkncqltqahilhrhaqryptsylldatsmesfaqklknytlahpnatlatgplsflnhwrYLMGTEALLPTGAATEATSGAFHWSRygrvlydapagmadwsnelnvfpngtrrskpmfrttsqarilesarwwlsgffsnisansssdnydliiipegdgynntlsgscpngdtsegddsalqflktyttpiitrlstylpkaitltpldilsmqnlcayetavlgtssfcalftpsewesfayildlqfygdygfgspsgrAQGIGYVLELASRlrgeviteqvaninltydsnpdtfplhqplyldmshddvivsvlaalgveyfniggdkglrgdisvsevpl…	millsplttallclclitlttatnttfnlhstwgnlspytpspgfgipqgtpkncqltqahilhrhaqryptsylldatsmesfaqklknytlahpnatlatgplsflnhwrYLMGTEALLPTGAATEATSGAFHWSRygrvlydapagmadwsnelnvfpngtrrskpmfrttsqarilesarwwlsgffsnisansssdnydliiipegdgynntlsgscpngdtsegddsalqflktyttpiitrlstylpkaitltpldilsmqnlcayetavlgtssfcalftpsewesfayildlqfygdygfgspsgrAQGIGYVLELASRlrgeviteqvaninltydsnpdtfplhqplyldmshddvivsvlaalgveyfniggdkglrgdisvsevpl…	millsplttallclclitlttatnttfnlhstwgnlspytpspgfgipqgtpkncqltqahilhrhaqryptsylldatsmesfaqklknytlahpnatlatgplsflnhwrylmgteallptgaaTEATSgaFHWSRygrvlydapagmadwsnelnvfpngtrrskpmfrttsqarilesarwwlsgffsnisansssdnydliiipegdgynntlsgscpngdtsegddsalqflktyttpiitrlstylpkaitltpldilsmqnlcayetavlgtssfcalftpsewesfayildlqfygdygfgspsgraqGIGYVLElasRlrgeviteqvaninltydsnpdtfplhqplyldmshddvivsvlaalgveyfniggdkglrgdisvsevpl…		1582.57	2323.99	2303.58	3214	3430.27	4770.31	3276.05	2943.32	1864.27							4	T	177	0	0	13.0298	0
A0A024S8E1	M419DRAFT_131409	Hypocrea jecorina (strain ATCC 56765 / BCRC 32924 / NRRL 11460 / Rut C-30)	Neutral ceramidase	78299.5	1	GVAAWLLESAMK|GPEFQALDLGVK|SLWAYLQNPDEER|RQFAGAQR	AAVAQEAASFLDEDPIVVLGGPANSYSHYCATPEEYDVQR	5	4	0.11757	mlklfiiftvglfglvlaaqpgrqsqfarvadadrqsylvgvgkaditgpvveinfagyanldqkgsglrqrlysrafiiadksnpsdrfvylvldtqsgdtamrnglldglkalgdeyavygqnnvaltgthshsgpgawfnyllpqitslgwdkqsyqaivdgavlsvkraheslqegyldvgtttvsdgainrSLWAYLQNPDEERaqydaetdttltllrfqrasdgknlgvlswfpvhgtsllgnnthaagdnkGVAAWLLESAMKndptaaddfvagfsqanvgdttpnvlgawcddgsgqqcslenstcadgksqschgrGPEFQALDLGVKscyemgrRQFAGAQRvyddlkssgtpvvgssvkafhffqdmryfnftlpdgtkaqtcpaa…	mlklfiiftvglfglvlaaqpgrqsqfarvadadrqsylvgvgkaditgpvveinfagyanldqkgsglrqrlysrafiiadksnpsdrfvylvldtqsgdtamrnglldglkalgdeyavygqnnvaltgthshsgpgawfnyllpqitslgwdkqsyqaivdgavlsvkraheslqegyldvgtttvsdgainrSLWAYLQNPDEERaqydaetdttltllrfqrasdgknlgvlswfpvhgtsllgnnthaagdnkGVAAWLLESAMKndptaaddfvagfsqanvgdttpnvlgawcddgsgqqcslenstcadgksqschgrGPEFQALDLGVKscyemgrRQFAGAQRvyddlkssgtpvvgssvkafhffqdmryfnftlpdgtkaqtcpaa…	mlklfiiftvglfglvlaaqpgrqsqfarvadadrqsylvgvgkaditgpvveinfagyanldqkgsglrqrlysrafiiadksnpsdrfvylvldtqsgdtamrnglldglkalgdeyavygqnnvaltgthshsgpgawfnyllpqitslgwdkqsyqaivdgavlsvkraheslqegyldvgtttvsdgainrslWAYLQNpdEERaqydaetdttltllrfqrasdgknlgvlswfpvhgtsllgnnthaagdnkgvAAWLLESAMKndptaaddfvagfsqanvgdttpnvlgawcddgsgqqcslenstcadgksqschgrgpEfqAlDLGVKscyemgrRqfaGAQRvyddlkssgtpvvgssvkafhffqdmryfnftlpdgtkaqtcpaa…		12446.5	8351.09	13368.5	6308.1	7380.33	6923.3				15334.5	13707.3	12780.5	9108.36	9410.05	16702.5	13	T	179	0	0	12.3397	0
A0A1L9UUD0	ASPBRDRAFT_118433	Aspergillus brasiliensis (strain CBS 101740 / IMI 381727 / IBT 21946)	Peptidase S53 domain-containing protein	70002.3	1	IAAGKGPLGFLNPVLYR|GPLGFLNPVLYR		2	2	0.02632	mrflstlcsvtlavsalalptsdhvihekrsgtpsrwekisrvngtehvlvriglkqsnldrayeylmsvsdsvspnygkfwtpeevqttfapsnetvdavrnwliesgvdksrlvhtknqgwivfdattkeaesllhtkyyhytdkisglktlaaeeyrvpqkiqqhidfvkpgvllpltskgpsakhtpknrplkqtsvnatslttcdevitpacvaalykiphasgnvsatnslgifeegdyyaqedldlffrnftpyipkgthpkpafidgasapvdvlyagaesdldfqlaypivypqtitlyqtddynyasgqtetdgflntfldaidgsyctycaygecgdsptldptypdnstdgykgqlmcgvyqptnvisvsyggqeadlpayyqqrqc…	mrflstlcsvtlavsalalptsdhvihekrsgtpsrwekisrvngtehvlvriglkqsnldrayeylmsvsdsvspnygkfwtpeevqttfapsnetvdavrnwliesgvdksrlvhtknqgwivfdattkeaesllhtkyyhytdkisglktlaaeeyrvpqkiqqhidfvkpgvllpltskgpsakhtpknrplkqtsvnatslttcdevitpacvaalykiphasgnvsatnslgifeegdyyaqedldlffrnftpyipkgthpkpafidgasapvdvlyagaesdldfqlaypivypqtitlyqtddynyasgqtetdgflntfldaidgsyctycaygecgdsptldptypdnstdgykgqlmcgvyqptnvisvsyggqeadlpayyqqrqc…	mrflstlcsvtlavsalalptsdhvihekrsgtpsrwekisrvngtehvlvriglkqsnldrayeylmsvsdsvspnygkfwtpeevqttfapsnetvdavrnwliesgvdksrlvhtknqgwivfdattkeaesllhtkyyhytdkisglktlaaeeyrvpqkiqqhidfvkpgvllpltskgpsakhtpknrplkqtsvnatslttcdevitpacvaalykiphasgnvsatnslgifeegdyyaqedldlffrnftpyipkgthpkpafidgasapvdvlyagaesdldfqlaypivypqtitlyqtddynyasgqtetdgflntfldaidgsyctycaygecgdsptldptypdnstdgykgqlmcgvyqptnvisvsyggqeadlpayyqqrqc…					3894.09	3000	4410.09	1971.49	1768.35	1944.9							6	T	180	0	0	12.2953	0
A0A024SHM4	M419DRAFT_117506	Hypocrea jecorina (strain ATCC 56765 / BCRC 32924 / NRRL 11460 / Rut C-30)	Extracellular serine-rich protein	16308.1	1	ASDGDILEFVFEPK|YPCSPLELGTGFFSGFFPTSSGEADKVFR		2	2	0.27922	mpslksfvsaialaylanaktikitatsdntfdpstvkASDGDILEFVFEPKnhsvvagdyrYPCSPLELGTGFFSGFFPTSSGEADKVFRvevngtdpiafyssqgnecasgmvgivnpsanqtladykkrasalarsvtpgrkpyggeiadn	mpslksfvsaialaylanaktikitatsdntfdpstvkASDGDILEFVFEPKnhsvvagdyrYPCSPLELGTGFFSGFFPTSSGEADKVFRvevngtdpiafyssqgnecasgmvgivnpsanqtladykkrasalarsvtpgrkpyggeiadn	mpslksfvsaialaylanaktikitatsdntfdpstvkasDGDILEFVfePKnhsvvagdyrypcSplelgtgffsgfFPTssgeadKVFRvevngtdpiafyssqgnecasgmvgivnpsanqtladykkrasalarsvtpgrkpyggeiadn		7638.93	13501.7	9918.55	5138.41	5977.72	5362.92				14417.1	8789.58	6637.08	7855.39	9400.03	15460.3	10	T	181	0	0	12.2669	0
A0A1L9U2Z8	ASPBRDRAFT_35436	Aspergillus brasiliensis (strain CBS 101740 / IMI 381727 / IBT 21946)	beta-glucosidase	88311.7	1	SINVALGPVVGPLGR|KSINVALGPVVGPLGR	LDDMATR	3	2	0.02808	mgllrllcayglalgvysqtfnnettgevgailsnlehywsygrsppvypspagngtgdwasayeqarglvsqmtndektnltygfqeasngcagstgtvprlqfpglcfqdagngvrgmdmvnsypsglhvgaswnpvlayrrghymgaefkkKSINVALGPVVGPLGRvarggrnwegfsndpylsgklvyetitgmqesviasvkhligneqetdrnpsvylanasissniddktmhelylwpfqdavkagagsimcsynrvnnsyacqnskvmngllktelgfqgftvtdwyarhtgvasaeagldvampnsptwenhtlslavangslaqarLDDMATRilatwsrfspldnpgalvpanltepheiieardpaaaptilqgaveghvlvkntn…	mgllrllcayglalgvysqtfnnettgevgailsnlehywsygrsppvypspagngtgdwasayeqarglvsqmtndektnltygfqeasngcagstgtvprlqfpglcfqdagngvrgmdmvnsypsglhvgaswnpvlayrrghymgaefkkK[Methylation on K]SINVALGPVVGPLGRvarggrnwegfsndpylsgklvyetitgmqesviasvkhligneqetdrnpsvylanasissniddktmhelylwpfqdavkagagsimcsynrvnnsyacqnskvmngllktelgfqgftvtdwyarhtgvasaeagldvampnsptwenhtlslavangslaqarLDDMATRilatwsrfspldnpgalvpanltepheiieardpaaa…	mgllrllcayglalgvysqtfnnettgevgailsnlehywsygrsppvypspagngtgdwasayeqarglvsqmtndektnltygfqeasngcagstgtvprlqfpglcfqdagngvrgmdmvnsypsglhvgaswnpvlayrrghymgaefkkksinvaLGPVVGPLGRvarggrnwegfsndpylsgklvyetitgmqesviasvkhligneqetdrnpsvylanasissniddktmhelylwpfqdavkagagsimcsynrvnnsyacqnskvmngllktelgfqgftvtdwyarhtgvasaeagldvampnsptwenhtlslavangslaqarLDDMATRilatwsrfspldnpgalvpanltepheiieardpaaaptilqgaveghvlvkntn…	#aa155[Methylation on K,info:occupancy=1.00(1/1)]	342.03	526.743	438.79	1516.23	1202.02	138.672	714.065	479.981	1282.64							3	T	184	0	0	11.4444	0
A0A1L9U6C8	ASPBRDRAFT_48141	Aspergillus brasiliensis (strain CBS 101740 / IMI 381727 / IBT 21946)	Endo-xylogalacturonan hydrolase A	42080	1	FASNTDYWSGR|TAMISVSDVDGLKLR	TAMISVSDVDGLK	3	2	0.06404	malyrnlfllatlglsnaapskvqrspdaslharavctptaggasstddvpaitealsscgnggtivfpegstyylnsvldlgscsdcdiqvegllkFASNTDYWSGRTAMISVSDVDGLKLRsltgsgvidgngqdawdlfaedssysrptllyitggsnievsglrqknppnvfnsvkggatnvvfsnlkmdansksdnppkntdgfdigestyvtitevtvvndddcvafkpssnyvtvdtisctgshgisvgslgkssddsvkniyvtgatminstkaagiktypsggdhgvstvsnvtftdftvensdyafqiqscygedddyckenpgnakltdivvssftgttsdkydpvvanidcgadgtcgisisgfdvkapsgksevlcantpsdlavt…	malyrnlfllatlglsnaapskvqrspdaslharavctptaggasstddvpaitealsscgnggtivfpegstyylnsvldlgscsdcdiqvegllkFASN[Deamidation on N]TDYWSGRTAMISVSDVDGLKLRsltgsgvidgngqdawdlfaedssysrptllyitggsnievsglrqknppnvfnsvkggatnvvfsnlkmdansksdnppkntdgfdigestyvtitevtvvndddcvafkpssnyvtvdtisctgshgisvgslgkssddsvkniyvtgatminstkaagiktypsggdhgvstvsnvtftdftvensdyafqiqscygedddyckenpgnakltdivvssftgttsdkydpvvanidcgadgtcgisisgfdvkap…	malyrnlfllatlglsnaapskvqrspdaslharavctptaggasstddvpaitealsscgnggtivfpegstyylnsvldlgscsdcdiqvegllkFASNTDYWSGRtaMISVsDVDglKlRsltgsgvidgngqdawdlfaedssysrptllyitggsnievsglrqknppnvfnsvkggatnvvfsnlkmdansksdnppkntdgfdigestyvtitevtvvndddcvafkpssnyvtvdtisctgshgisvgslgkssddsvkniyvtgatminstkaagiktypsggdhgvstvsnvtftdftvensdyafqiqscygedddyckenpgnakltdivvssftgttsdkydpvvanidcgadgtcgisisgfdvkapsgksevlcantpsdlavt…	#aa101[Deamidation on N,info:occupancy=1.00(1/1)]				2190.46			4408.16	4590.71	1726.1							4	T	186	0	0	11.3617	0
A0A024RZI4	M419DRAFT_26844	Hypocrea jecorina (strain ATCC 56765 / BCRC 32924 / NRRL 11460 / Rut C-30)	Putative glyoxal oxidase	117092	1	GCYSEGTTGR|VLVSGSDPQDDIHPEEYR	DLAAPPSLDNGWTYQGCFIDVGR	3	2	0.04558	mkpspvasllsvsllsltschaqllqkrDLAAPPSLDNGWTYQGCFIDVGRtigaasitdddmtnqqcadycfaqnfpyagteyytqcycgsslatggvnttatscstpcggnsteacggpnrltlykttqitgpqvnpgpngwtskGCYSEGTTGRaltfgyngvpnaqmtvagctagckaagytfagveyggecycgklisngalpatsgcsmtcngnsseycggpghlniysfgtttssgtatssgaqpaqtgacpgqpakigtynwygcytegttgralssktyaddgmtlqscatfcagytyfgveysrecycgnsfgtgskltaasdcsmtcggedcdfcgagnrlsvysinapgsgtssggpsgppsttsaapqptgfpqgwqaygcwvdgv…	mkpspvasllsvsllsltschaqllqkrDLAAPPSLDNGWTYQGCFIDVGRtigaasitdddmtnqqcadycfaqnfpyagteyytqcycgsslatggvnttatscstpcggnsteacggpnrltlykttqitgpqvnpgpngwtskGCYSEGTTGRaltfgyngvpnaqmtvagctagckaagytfagveyggecycgklisngalpatsgcsmtcngnsseycggpghlniysfgtttssgtatssgaqpaqtgacpgqpakigtynwygcytegttgralssktyaddgmtlqscatfcagytyfgveysrecycgnsfgtgskltaasdcsmtcggedcdfcgagnrlsvysinapgsgtssggpsgppsttsaapqptgfpqgwqaygcwvdgv…	mkpspvasllsvsllsltschaqllqkrdlAAppsldngwtyqgcfIDVGRtigaasitdddmtnqqcadycfaqnfpyagteyytqcycgsslatggvnttatscstpcggnsteacggpnrltlykttqitgpqvnpgpngwtskgcYSEGTTGRaltfgyngvpnaqmtvagctagckaagytfagveyggecycgklisngalpatsgcsmtcngnsseycggpghlniysfgtttssgtatssgaqpaqtgacpgqpakigtynwygcytegttgralssktyaddgmtlqscatfcagytyfgveysrecycgnsfgtgskltaasdcsmtcggedcdfcgagnrlsvysinapgsgtssggpsgppsttsaapqptgfpqgwqaygcwvdgv…		21382.7	28872.7	23765.3	5095.49	11300.9	15312.8	990.148			13999.1	13548.5	21346.1	12584.5	12021.6	5061.07	9	T	189	0	0	11.2757	0
A0A024SKY8	M419DRAFT_94118	Hypocrea jecorina (strain ATCC 56765 / BCRC 32924 / NRRL 11460 / Rut C-30)	Adenosine kinase	37526.2	1	ANDAVLAEPHQLGIYEDLLNNYDAK|LSIQELGPSYPFPK		2	2	0.11207	mapnkefaliclenplldiqavgdqalldkyslkANDAVLAEPHQLGIYEDLLNNYDAKliaggaaqntargaqyllpansvvyfggvgddkyaailrdavkaaglrveyrvddkhptgrcgvvitghnrslctdlgaanhydldhlkkpeiwslvenaevyyvggyhftvcppaimelakeaadknkvfvvslsapfipqffkdvvdasapywdyiigneaeaaayaeahnlpskepkdvvkvlanlpkintqrkrvaiitqgteptlvaiqgedevkvfpvhpldpalindtngagdafagglvagivqgdsletsidkgqwlakLSIQELGPSYPFPKqtysass	mapnkefaliclenplldiqavgdqalldkyslkANDAVLAEPHQLGIYEDLLNNYDAKliaggaaqntargaqyllpansvvyfggvgddkyaailrdavkaaglrveyrvddkhptgrcgvvitghnrslctdlgaanhydldhlkkpeiwslvenaevyyvggyhftvcppaimelakeaadknkvfvvslsapfipqffkdvvdasapywdyiigneaeaaayaeahnlpskepkdvvkvlanlpkintqrkrvaiitqgteptlvaiqgedevkvfpvhpldpalindtngagdafagglvagivqgdsletsidkgqwlakLSIQELGPSYPFPKqtysass	mapnkefaliclenplldiqavgdqalldkyslkanDAVLaephqlgiyedlLNNYDAKliaggaaqntargaqyllpansvvyfggvgddkyaailrdavkaaglrveyrvddkhptgrcgvvitghnrslctdlgaanhydldhlkkpeiwslvenaevyyvggyhftvcppaimelakeaadknkvfvvslsapfipqffkdvvdasapywdyiigneaeaaayaeahnlpskepkdvvkvlanlpkintqrkrvaiitqgteptlvaiqgedevkvfpvhpldpalindtngagdafagglvagivqgdsletsidkgqwlaklsiqelgpsyPFPKqtysass		7211.99	8178.92	5887.39	5408.31	6854.33	5228		404.568		3967.78	3686.86	3777.93	7856.27	4664.88	8162.3	9	T	190	0	0	11.2613	0
A0A1L9UA12	ASPBRDRAFT_133036	Aspergillus brasiliensis (strain CBS 101740 / IMI 381727 / IBT 21946)	Laccase	68250.5	1	ISSVPYELQAMLQAEKNTQPIMLSDWR|ISSVPYELQAMLQAEK|LDQPVSIYTVR	NGTIILDEADIVPFEQDAPAPEPDQTQILDVR	4	3	0.11401	mkwlqshalalpvlswlvqlsscrfvdfrldltwedsnvagisrkaihtngqvpapnirvkqgdqvrvlvnnsmpfgttvhwhgiaqygtpwsdgvpglnqemikpgeqykyewtatdygsyayhahtraqmddglygaiyveprsdvqrpfskISSVPYELQAMLQAEKNTQPIMLSDWRsftseetlqieedsgvqatcassilingkgsvicppqdhindltrsgertalgnqtmsdmgcmppirarlggfpfdvtkippgyyqgcvptvgeqavlsvdprtryvsydlislagtsnlvfsidehpmylyavdgryieplvvdainvyagarysvlvkLDQPVSIYTVRaankyanqiingtaimsyagskpsqfntstsyinevgtaigrNGTII…	mkwlqshalalpvlswlvqlsscrfvdfrldltwedsnvagisrkaihtngqvpapnirvkqgdqvrvlvnnsmpfgttvhwhgiaqygtpwsdgvpglnqemikpgeqykyewtatdygsyayhahtraqmddglygaiyveprsdvqrpfskISSVPYELQAMLQAEKNTQPIMLSDWRsftseetlqieedsgvqatcassilingkgsvicppqdhindltrsgertalgnqtmsdmgcmppirarlggfpfdvtkippgyyqgcvptvgeqavlsvdprtryvsydlislagtsnlvfsidehpmylyavdgryieplvvdainvyagarysvlvkLDQPVSIYTVRaankyanqiingtaimsyagskpsqfntstsyinevgtaigrNGTII…	mkwlqshalalpvlswlvqlsscrfvdfrldltwedsnvagisrkaihtngqvpapnirvkqgdqvrvlvnnsmpfgttvhwhgiaqygtpwsdgvpglnqemikpgeqykyewtatdygsyayhahtraqmddglygaiyveprsdvqrpfskisSvpyeLQAMLQAEKntqPIMLSDWRsftseetlqieedsgvqatcassilingkgsvicppqdhindltrsgertalgnqtmsdmgcmppirarlggfpfdvtkippgyyqgcvptvgeqavlsvdprtryvsydlislagtsnlvfsidehpmylyavdgryieplvvdainvyagarysvlvkldQPVSIYtvRaankyanqiingtaimsyagskpsqfntstsyinevgtaigrngtii…		4350.88	5179.92	4602.1	10316.5	6991.92	10057	10062.7	7917.92	9355.4						729.021	7	T	191	0	0	11.2408	0
A0A024S0F5	M419DRAFT_90709	Hypocrea jecorina (strain ATCC 56765 / BCRC 32924 / NRRL 11460 / Rut C-30)	Glucose-6-phosphate isomerase	61044.8	1	ASDPETTLFLIASK|NFLTNETLDLLVK		2	2	0.04856	maptntlpawselqahrddiaknfvlkeafasdadrfnkfsrtfksdgvsadilfdfskNFLTNETLDLLVKladeagverkrdamfrgdkinftenravyhtalrnvggwemkvegqdvmngpngvnsvlqhmkefseqvrsgewvgytgkkltnivnvgiggsdlgpvmvtealkhygapdmtlhfvsnidgthmaealkASDPETTLFLIASKtfttaetitnantakawfiektggkgdvakhfvalstneeevtkfgidkanmfgfeswvggrysvwsaiglsvalyvgydnfhkflagahamdkhfretplrdnipviggllgvwyadffqaqtrlvapavsfdqylhrfaaylqqlsmesngkaitsdgssakyttgsilfgepctnaqhsf…	maptntlpawselqahrddiaknfvlkeafasdadrfnkfsrtfksdgvsadilfdfskNFLTNETLDLLVKladeagverkrdamfrgdkinftenravyhtalrnvggwemkvegqdvmngpngvnsvlqhmkefseqvrsgewvgytgkkltnivnvgiggsdlgpvmvtealkhygapdmtlhfvsnidgthmaealkASDPETTLFLIASKtfttaetitnantakawfiektggkgdvakhfvalstneeevtkfgidkanmfgfeswvggrysvwsaiglsvalyvgydnfhkflagahamdkhfretplrdnipviggllgvwyadffqaqtrlvapavsfdqylhrfaaylqqlsmesngkaitsdgssakyttgsilfgepctnaqhsf…	maptntlpawselqahrddiaknfvlkeafasdadrfnkfsrtfksdgvsadilfdfsknfLtnetldLLVKladeagverkrdamfrgdkinftenravyhtalrnvggwemkvegqdvmngpngvnsvlqhmkefseqvrsgewvgytgkkltnivnvgiggsdlgpvmvtealkhygapdmtlhfvsnidgthmaealkasDpeTtlFLIASKtfttaetitnantakawfiektggkgdvakhfvalstneeevtkfgidkanmfgfeswvggrysvwsaiglsvalyvgydnfhkflagahamdkhfretplrdnipviggllgvwyadffqaqtrlvapavsfdqylhrfaaylqqlsmesngkaitsdgssakyttgsilfgepctnaqhsf…		6213.05	6118.57	5701.13	5472.59	3180.58	5710.26				2611.7	2582.89	3108.8	9106.12	1708.31	3877.26	3	T	192	0	0	11.2395	0
A0A024SFG8	M419DRAFT_136770	Hypocrea jecorina (strain ATCC 56765 / BCRC 32924 / NRRL 11460 / Rut C-30)	Acetyl esterase	39121.1	1	VAVYDIHSLIMDIYNQPSR|MLEYTTSSNTMIDYGVPFHLLVK		2	2	0.12069	mrsilvipsfvavlnafslfpkphddfkylitfgdsytdngrlgyygshqahgpppgvmppeanvtasgglqwpqyveastgatlydyaiagatcdnnnverwaafmnanypsiitdeipsfkadrktklyrgvtsantvyalwigtndlsytgilsdsqvkgtnittyidclwnvfdaihaaggrrfvilnnnalqltglyrplsdggagdnqfwqnktlynqteyaqkMLEYTTSSNTMIDYGVPFHLLVKnrwpgskVAVYDIHSLIMDIYNQPSRylepphnvvgyykhcdvngtnclygpgrldsylwydelhpsnitasyiareflnvvsgrskygtywehw	mrsilvipsfvavlnafslfpkphddfkylitfgdsytdngrlgyygshqahgpppgvmppeanvtasgglqwpqyveastgatlydyaiagatcdnnnverwaafmnanypsiitdeipsfkadrktklyrgvtsantvyalwigtndlsytgilsdsqvkgtnittyidclwnvfdaihaaggrrfvilnnnalqltglyrplsdggagdnqfwqnktlynqteyaqkMLEYTTSSNTMIDYGVPFHLLVKnrwpgskVAVYDIHSLIMDIYNQPSRylepphnvvgyykhcdvngtnclygpgrldsylwydelhpsnitasyiareflnvvsgrskygtywehw	mrsilvipsfvavlnafslfpkphddfkylitfgdsytdngrlgyygshqahgpppgvmppeanvtasgglqwpqyveastgatlydyaiagatcdnnnverwaafmnanypsiitdeipsfkadrktklyrgvtsantvyalwigtndlsytgilsdsqvkgtnittyidclwnvfdaihaaggrrfvilnnnalqltglyrplsdggagdnqfwqnktlynqteyaqkmlEyttssntmidygvPFHLLVKnrwpgskvaVydihsLImdIYNQpsRylepphnvvgyykhcdvngtnclygpgrldsylwydelhpsnitasyiareflnvvsgrskygtywehw		1334.22	2216.05	841.849		771.323					3459	5388.74	4121.38	4906.25	3988.83	4804.69	4	T	193	0	0	11.2353	0
A0A1L9URU0	ASPBRDRAFT_146443	Aspergillus brasiliensis (strain CBS 101740 / IMI 381727 / IBT 21946)	Endo-beta-1,4-mannanase F	43096.4	1	IADATSWLR|LVPTELTGAADATYLADLK	IADATSWLRENGK	3	2	0.07901	mktlslvavlliqawtvnsspkakrssgfkwfgsnesgaefgsgnipgtlgtdyiwpdataiatlhsagmnifrvpflmerLVPTELTGAADATYLADLKatvktitdlgayavvdphnfgryygniitsssdfaafwttvaseftdndhvifdtnnefhdedqtlvlnlnqaaitairatgattqyifvegnsytgawtwttvntnlvnltdpndrliyemhqyldsdgsgtsstcvsstigaerIADATSWLRENGKqavlgefaggansvceeavtgmldamvdasdvwlggmwwaagpwwgdyifslepsdgvayeyylsvlegytpgsssgssggttsasstattstttskvtttatatatstavaahyaqcggqgwtgattcadgytctkend…	mktlslvavlliqawtvnsspkakrssgfkwfgsnesgaefgsgnipgtlgtdyiwpdataiatlhsagmnifrvpflmerLVPTELTGAADATYLADLKatvktitdlgayavvdphnfgryygniitsssdfaafwttvaseftdndhvifdtnnefhdedqtlvlnlnqaaitairatgattqyifvegnsytgawtwttvntnlvnltdpndrliyemhqyldsdgsgtsstcvsstigaerIADATSWLREN[Hydroxylation on N]GKqavlgefaggansvceeavtgmldamvdasdvwlggmwwaagpwwgdyifslepsdgvayeyylsvlegytpgsssgssggttsasstattstttskvtttatatatstavaahyaqcgg…	mktlslvavlliqawtvnsspkakrssgfkwfgsnesgaefgsgnipgtlgtdyiwpdataiatlhsagmnifrvpflmerlvpteltgaadaTYLADLKatvktitdlgayavvdphnfgryygniitsssdfaafwttvaseftdndhvifdtnnefhdedqtlvlnlnqaaitairatgattqyifvegnsytgawtwttvntnlvnltdpndrliyemhqyldsdgsgtsstcvsstigaerIADATSWLReNGKqavlgefaggansvceeavtgmldamvdasdvwlggmwwaagpwwgdyifslepsdgvayeyylsvlegytpgsssgssggttsasstattstttskvtttatatatstavaahyaqcggqgwtgattcadgytctkend…	#aa257[Hydroxylation on N,info:occupancy=0.50(1/2)]	5324.04	7885.76	7391.48	21583.3	40194	82992	45601.3	12280	46564.1	675.112						8	T	195	0	0	10.5015	0
A0A1L9UV83	ASPBRDRAFT_372184	Aspergillus brasiliensis (strain CBS 101740 / IMI 381727 / IBT 21946)	Glutaminase GtaA	75437.2	1	ADWEMFTAAIASTSTR|QAFGATQLCGTPDNTYLFMK		2	2	0.0521	myhflisllvtvlassaratsvfsparppaiplavkspylntwlsagsdggnggylpgewpifwsgqitgwagmirvdgsaytwmglpgpatvnqtsyeytstrsiftmnvadkvemnitflspitpndykrqslvfsyvdvqvesldgqahdvqlyadisaewvsgdrtttatwdygttdngvayhkvsrqtqlafsevsdqgewgdwywatdnsenltyqsgiaddvraafaangtlgdsqdsdyraistdwpifafandlgsvdsavsvlysiglaqtdaiqyegsssgstilpslwtsyfstgpealdffhndyetssslssdldtqvaqdsiaaagqdyltitsltvrQAFGATQLCGTPDNTYLFMKeissdgnvntvdvifpahpiflytnp…	myhflisllvtvlassaratsvfsparppaiplavkspylntwlsagsdggnggylpgewpifwsgqitgwagmirvdgsaytwmglpgpatvnqtsyeytstrsiftmnvadkvemnitflspitpndykrqslvfsyvdvqvesldgqahdvqlyadisaewvsgdrtttatwdygttdngvayhkvsrqtqlafsevsdqgewgdwywatdnsenltyqsgiaddvraafaangtlgdsqdsdyraistdwpifafandlgsvdsavsvlysiglaqtdaiqyegsssgstilpslwtsyfstgpealdffhndyetssslssdldtqvaqdsiaaagqdyltitsltvrQAFGATQLCGTPDNTYLFMKeissdgnvntvdvifpahpiflytnp…	myhflisllvtvlassaratsvfsparppaiplavkspylntwlsagsdggnggylpgewpifwsgqitgwagmirvdgsaytwmglpgpatvnqtsyeytstrsiftmnvadkvemnitflspitpndykrqslvfsyvdvqvesldgqahdvqlyadisaewvsgdrtttatwdygttdngvayhkvsrqtqlafsevsdqgewgdwywatdnsenltyqsgiaddvraafaangtlgdsqdsdyraistdwpifafandlgsvdsavsvlysiglaqtdaiqyegsssgstilpslwtsyfstgpealdffhndyetssslssdldtqvaqdsiaaagqdyltitsltvrqaFgatqlcgtpdntyLFMKeissdgnvntvdvifpahpiflytnp…		2645.14	2340.49	1911.56	6874.69	2911.02	2320.71	3946.67	3735.72	4310.86							3	T	196	0	0	10.3945	0
A0A1L9U8S0	ASPBRDRAFT_134047	Aspergillus brasiliensis (strain CBS 101740 / IMI 381727 / IBT 21946)	Carboxylesterase type B domain-containing protein	92913.3	1	FFKNNYPNLNTQQLDAINQVYPR|LEAGVDEFLGMR|NNYPNLNTQQLDAINQVYPR		3	3	0.04108	mlhlvclallchaagglptaashhgppvidldyakyqgvrLEAGVDEFLGMRyasppigdrrfrapqdpskndtlqsateygpicigvdqeegssgdvsedclfinvfkpstatpksklpvwlfiqgggyaensnanyngtqviqrsgdaivfvtfnyrvgalgflasekvrqngdlnaglldqrkalrwvkqyiekfggdpdhvvihgvsagagsvayhlsayggkdedlfigailessfwptqrtvsemefqferfvndtgcsaardpleclreqdiatlqkgntaspfpggsssplpdwyflpvtdgslvpdelysafeagnfikvpvlvgddtdegsnfaynasssadvsrFFKNNYPNLNTQQLDAINQVYPRgdllprhaayfgassaaygda…	mlhlvclallchaagglptaashhgppvidldyakyqgvrLEAGVDEFLGMRyasppigdrrfrapqdpskndtlqsateygpicigvdqeegssgdvsedclfinvfkpstatpksklpvwlfiqgggyaensnanyngtqviqrsgdaivfvtfnyrvgalgflasekvrqngdlnaglldqrkalrwvkqyiekfggdpdhvvihgvsagagsvayhlsayggkdedlfigailessfwptqrtvsemefqferfvndtgcsaardpleclreqdiatlqkgntaspfpggsssplpdwyflpvtdgslvpdelysafeagnfikvpvlvgddtdegsnfaynasssadvsrFFKNNYPNLNTQQLDAINQVYPRgdllprhaayfgassaaygda…	mlhlvclallchaagglptaashhgppvidldyakyqgvrleAgvDEflgmRyasppigdrrfrapqdpskndtlqsateygpicigvdqeegssgdvsedclfinvfkpstatpksklpvwlfiqgggyaensnanyngtqviqrsgdaivfvtfnyrvgalgflasekvrqngdlnaglldqrkalrwvkqyiekfggdpdhvvihgvsagagsvayhlsayggkdedlfigailessfwptqrtvsemefqferfvndtgcsaardpleclreqdiatlqkgntaspfpggsssplpdwyflpvtdgslvpdelysafeagnfikvpvlvgddtdegsnfaynasssadvsrffknnYpnlntqQLDAINQVYPRgdllprhaayfgassaaygda…		1524.17	2140.27	2250.26	4226.44	2000.93	9714.98	5724.89	3171.79	4397.15							4	T	197	0	0	10.3089	0
A0A1L9UZP4	ASPBRDRAFT_24729	Aspergillus brasiliensis (strain CBS 101740 / IMI 381727 / IBT 21946)	Endoglucanase A	25927.3	1	LVSDVSSIPTTVEWK|KLVSDVSSIPTTVEWK		2	2	0.06695	mklsvtlsmlaatamgqtmcsqydsasappysvnqnlwgeyqgtgsqcvyvdkltssgaswhtewtwsggegtvksysnsgvtfnkKLVSDVSSIPTTVEWKqdntnvnadvsydlftaanvnhatssgdyelmvwlarygtiqpigkqiatatvggkswevwygtsiqagaeqrtysfvaespinsysgdikaffdyltqnqgfpassqylinlqfgtepftggpatftvdnwtasvn	mklsvtlsmlaatamgqtmcsqydsasappysvnqnlwgeyqgtgsqcvyvdkltssgaswhtewtwsggegtvksysnsgvtfnkKLVSDVSSIPTTVEWKqdntnvnadvsydlftaanvnhatssgdyelmvwlarygtiqpigkqiatatvggkswevwygtsiqagaeqrtysfvaespinsysgdikaffdyltqnqgfpassqylinlqfgtepftggpatftvdnwtasvn	mklsvtlsmlaatamgqtmcsqydsasappysvnqnlwgeyqgtgsqcvyvdkltssgaswhtewtwsggegtvksysnsgvtfnkKlvSDVSsIPTTVEWKqdntnvnadvsydlftaanvnhatssgdyelmvwlarygtiqpigkqiatatvggkswevwygtsiqagaeqrtysfvaespinsysgdikaffdyltqnqgfpassqylinlqfgtepftggpatftvdnwtasvn						811.97		3113.34	6935.03	2392.39							3	T	199	0	0	10.2763	0
A0A1L9UQ95	ASPBRDRAFT_41615	Aspergillus brasiliensis (strain CBS 101740 / IMI 381727 / IBT 21946)	Alpha-1,2-mannosidase	87393.8	1	ALNYIPVEDFDYIGFGTLTR|KTSYDSASVK|SQMPFLTIFDPASLTR		3	3	0.05786	minwrhlavfvalpciagcanasgsvddydvlqyinpligsanggnvfagatipygmakavadtdsennqggfaydgsnitgfssmhdsgtggqpslgvfplfpyvtcknddidgcaypkkarKTSYDSASVKsspgyfglnmssgiqvdmtaahhtslfrfqfpadkpssplilldlsdlsdtrqdngtisvdpttgrmtgharflpsfgsgsyvpyfcadyhsagdirdngifvdarasvdvknltisrsingyplpggafirfnssadnviharvglsfissdqacqnaeaeipdfdfnktqtaavnmwtekmapirvsrnginsslltnfysgiyrtmvnpqdytgenplwdssepyfdsfyclwdsfrSQMPFLTIFDPASLTRiirslidtqr…	minwrhlavfvalpciagcanasgsvddydvlqyinpligsanggnvfagatipygmakavadtdsennqggfaydgsnitgfssmhdsgtggqpslgvfplfpyvtcknddidgcaypkkarKTSYDSASVKsspgyfglnmssgiqvdmtaahhtslfrfqfpadkpssplilldlsdlsdtrqdngtisvdpttgrmtgharflpsfgsgsyvpyfcadyhsagdirdngifvdarasvdvknltisrsingyplpggafirfnssadnviharvglsfissdqacqnaeaeipdfdfnktqtaavnmwtekmapirvsrnginsslltnfysgiyrtmvnpqdytgenplwdssepyfdsfyclwdsfrSQMPFLTIFDPASLTRiirslidtqr…	minwrhlavfvalpciagcanasgsvddydvlqyinpligsanggnvfagatipygmakavadtdsennqggfaydgsnitgfssmhdsgtggqpslgvfplfpyvtcknddidgcaypkkarKTSYDsaSVKsspgyfglnmssgiqvdmtaahhtslfrfqfpadkpssplilldlsdlsdtrqdngtisvdpttgrmtgharflpsfgsgsyvpyfcadyhsagdirdngifvdarasvdvknltisrsingyplpggafirfnssadnviharvglsfissdqacqnaeaeipdfdfnktqtaavnmwtekmapirvsrnginsslltnfysgiyrtmvnpqdytgenplwdssepyfdsfyclwdsfrsqMpfltifDpasltRiirslidtqr…			1179.62	2801.36	6172.43	3391.43	4889.78	3414.76	3647.81	4268.19							5	T	200	0	0	10.2463	0
A0A024S0K1	M419DRAFT_124526	Hypocrea jecorina (strain ATCC 56765 / BCRC 32924 / NRRL 11460 / Rut C-30)	chitinase	45950.6	1	ALGALDSTQNLLSYPDSKYDNLKNGLI|SFESTSGIGQPFTGIGSGSWENGVWDYK		2	2	0.12972	mlnffgksvallaalqatltsasplatkehsvekrasgfanavyftnwgiygrnfqpadlvasdithviysfmnlqsdgtvvasdtyadvekhyaddswndvgtnlygcakqlfklkkanrnlkvmlsiggwtystnfasaastdanrkrfastaitymkdwgfdgididweypadstqasnmilllkevrsqldayaaqhapgyhfllsiaapagevnysllrmadlgqvldyvnlmaydyagswsnasghdanlyhnpqnpnatpfntddavkayinggvpaskivlgmpiygrSFESTSGIGQPFTGIGSGSWENGVWDYKalpkagatvqyddvakasysydpstkelisfdtpdvvntkvsylkslglggsmfweasadkkgadsligtshkAL…	mlnffgksvallaalqatltsasplatkehsvekrasgfanavyftnwgiygrnfqpadlvasdithviysfmnlqsdgtvvasdtyadvekhyaddswndvgtnlygcakqlfklkkanrnlkvmlsiggwtystnfasaastdanrkrfastaitymkdwgfdgididweypadstqasnmilllkevrsqldayaaqhapgyhfllsiaapagevnysllrmadlgqvldyvnlmaydyagswsnasghdanlyhnpqnpnatpfntddavkayinggvpaskivlgmpiygrSFESTSGIGQPFTGIGSGSWEN[Deamidation on N]GVWDYKalpkagatvqyddvakasysydpstkelisfdtpdvvntkvsylkslglggsmfwea…	mlnffgksvallaalqatltsasplatkehsvekrasgfanavyftnwgiygrnfqpadlvasdithviysfmnlqsdgtvvasdtyadvekhyaddswndvgtnlygcakqlfklkkanrnlkvmlsiggwtystnfasaastdanrkrfastaitymkdwgfdgididweypadstqasnmilllkevrsqldayaaqhapgyhfllsiaapagevnysllrmadlgqvldyvnlmaydyagswsnasghdanlyhnpqnpnatpfntddavkayinggvpaskivlgmpiygrsfEstsgigqpftgigsgsweNgvWDykalpkagatvqyddvakasysydpstkelisfdtpdvvntkvsylkslglggsmfweasadkkgadsligtshkal…	#aa318[Deamidation on N,info:occupancy=1.00(1/1)];#aa421[Deamidation on N,info:occupancy=1.00(4/4)]	2887.76	1650.54		897.937	1335.41				2488.33	5838.79	5366.57	6591.03	3863.89	5244.22	6384.85	5	T	201	0	0	10.2379	0
A0A1L9V015	ASPBRDRAFT_50176	Aspergillus brasiliensis (strain CBS 101740 / IMI 381727 / IBT 21946)	Cell wall glycosyl hydrolase YteR	46958.3	1	LGYLQGETPTGVGYTDAADKCYNYLVSEFVK|LALFESTVTR		2	2	0.09785	mtrilpfsvilltgllshsepvaavgrscdpdtrpysawmtdsviarrdailgtfaagddiypnisrLALFESTVTRlkeyydadscgqvdwhsyalegaesllpavqnvtfdvnapltvfasgdvmyhqydrapnetykqaldtlhdafnartrdsegaywyfnpypnvgvleglyplssfismwktyfdptnttltdslilsldlfkdhchddssgllfhgydssktaswadpttgaspyvwnralgdwfmtlvdllersdkhsailnetqrddvytkywnvantiindadeetgcwwqvmlhggeegnyiessgsaqfvygllkgarLGYLQGETPTGVGYTDAADKCYNYLVSEFVKeeadgtlgyngtvadcglynptfeyyttrpieynnvfg…	mtrilpfsvilltgllshsepvaavgrscdpdtrpysawmtdsviarrdailgtfaagddiypnisrLALFESTVTRlkeyydadscgqvdwhsyalegaesllpavqnvtfdvnapltvfasgdvmyhqydrapnetykqaldtlhdafnartrdsegaywyfnpypnvgvleglyplssfismwktyfdptnttltdslilsldlfkdhchddssgllfhgydssktaswadpttgaspyvwnralgdwfmtlvdllersdkhsailnetqrddvytkywnvantiindadeetgcwwqvmlhggeegnyiessgsaqfvygllkgarLGYLQGETPTGVGYTDAADKCYNYLVSEFVKeeadgtlgyngtvadcglynptfeyyttrpieynnvfg…	mtrilpfsvilltgllshsepvaavgrscdpdtrpysawmtdsviarrdailgtfaagddiypnisrlaLFEStvTRlkeyydadscgqvdwhsyalegaesllpavqnvtfdvnapltvfasgdvmyhqydrapnetykqaldtlhdafnartrdsegaywyfnpypnvgvleglyplssfismwktyfdptnttltdslilsldlfkdhchddssgllfhgydssktaswadpttgaspyvwnralgdwfmtlvdllersdkhsailnetqrddvytkywnvantiindadeetgcwwqvmlhggeegnyiessgsaqfvygllkgarlgYLqgetptgvgytdaadkcynylVSEFVKeeadgtlgyngtvadcglynptfeyyttrpieynnvfg…					1370.26	2208.03		1335.56	2702.37	3110.04							3	T	202	0	0	10.1532	0
A0A1L9URF7	ASPBRDRAFT_27182	Aspergillus brasiliensis (strain CBS 101740 / IMI 381727 / IBT 21946)	Phosphoesterase	49551.1	1	LGGRIPTLLISPWVGK|TLGYLWDFDPFTPR		2	2	0.06608	mhpsalvgllafaaaasaipanpshkahsdsaiqnlkskiknvvvlvmenrsldnllggqtikglenpinngpfcnpynitdlsqgtvcsaardydsvtddpdhavygnniefygtftpdnaaiaqgnltpsqqgfvteqlrlysadanrtelstqvmnyyteqqvpvltslvqnyvvfnhwhsdvpgptnpnraaltsgtsyghgtndegfdnhvfpqrsifqqltetghswinywdtaggtgpdaefynwtytsnntnkvkaleqfytdaaagalpefsyinpsccgvgtnsmhpsglisdgekliknvydslragpqwnetlfilsfdetggfhdhvppplaprpdnltytattpsgedytftfnrLGGRIPTLLISPWVGKgyveqkgtsvtges…	mhpsalvgllafaaaasaipanpshkahsdsaiqnlkskiknvvvlvmenrsldnllggqtikglenpinngpfcnpynitdlsqgtvcsaardydsvtddpdhavygnniefygtftpdnaaiaqgnltpsqqgfvteqlrlysadanrtelstqvmnyyteqqvpvltslvqnyvvfnhwhsdvpgptnpnraaltsgtsyghgtndegfdnhvfpqrsifqqltetghswinywdtaggtgpdaefynwtytsnntnkvkaleqfytdaaagalpefsyinpsccgvgtnsmhpsglisdgekliknvydslragpqwnetlfilsfdetggfhdhvppplaprpdnltytattpsgedytftfnrLGGRIPTLLISPWVGKgyveqkgtsvtges…	mhpsalvgllafaaaasaipanpshkahsdsaiqnlkskiknvvvlvmenrsldnllggqtikglenpinngpfcnpynitdlsqgtvcsaardydsvtddpdhavygnniefygtftpdnaaiaqgnltpsqqgfvteqlrlysadanrtelstqvmnyyteqqvpvltslvqnyvvfnhwhsdvpgptnpnraaltsgtsyghgtndegfdnhvfpqrsifqqltetghswinywdtaggtgpdaefynwtytsnntnkvkaleqfytdaaagalpefsyinpsccgvgtnsmhpsglisdgekliknvydslragpqwnetlfilsfdetggfhdhvppplaprpdnltytattpsgedytftfnrlggriptLLISPWVGKgyveqkgtsvtges…					4786.02	2154.87	3925.38	2502.51	2176.35	2825.59							3	T	203	0	0	10.1416	0
A0A1L9U5A3	ASPBRDRAFT_48366	Aspergillus brasiliensis (strain CBS 101740 / IMI 381727 / IBT 21946)	Gamma interferon inducible lysosomal thiol reductase	35502.6	1	DCLQQLVIPAMEQISDKVDFK|SLGFANCLISSYPDIPKRDLVQGCALEHGIDFEALNK		2	2	0.17901	meklptqskadssgyvdisessvarpistrrdrvvtrlaaclglitvaflalswtpisisglklfschrwrkhhdaslhpdlgreeaplmggplhdlstldgslassnripleahvmskcpdarDCLQQLVIPAMEQISDKVDFKlsfiaavsnksseiqcmhgptecigdmlilcaanlpfppesgamcskesrtptirSLGFANCLISSYPDIPKRDLVQGCALEHGIDFEALNKcasreyddldddddseeqtplsgiallrqsalhsenlnvktsctlrlnestwcvrdggvwrdcaqegegskvsvlvdevkrlwdkvn	meklptqskadssgyvdisessvarpistrrdrvvtrlaaclglitvaflalswtpisisglklfschrwrkhhdaslhpdlgreeaplmggplhdlstldgslassnripleahvmskcpdarDCLQQLVIPAMEQISDKVDFKlsfiaavsnksseiqcmhgptecigdmlilcaanlpfppesgamcskesrtptirSLGFANCLISSYPDIPKRDLVQGCALEHGIDFEALNKcasreyddldddddseeqtplsgiallrqsalhsenlnvktsctlrlnestwcvrdggvwrdcaqegegskvsvlvdevkrlwdkvn	meklptqskadssgyvdisessvarpistrrdrvvtrlaaclglitvaflalswtpisisglklfschrwrkhhdaslhpdlgreeaplmggplhdlstldgslassnripleahvmskcpdardcLQqlvipameqIsdkvdFKlsfiaavsnksseiqcmhgptecigdmlilcaanlpfppesgamcskesrtptirslGFAnclissypdipkrdlvqgcalehgidfeALNKcasreyddldddddseeqtplsgiallrqsalhsenlnvktsctlrlnestwcvrdggvwrdcaqegegskvsvlvdevkrlwdkvn		2214.28	1584.16	1183.81	2282.65	3293	4018.24	2037.91	1806.2	2182.38	1047.81	1000.84		337.857			3	T	204	0	0	9.22557	0
A0A1L9V246	ASPBRDRAFT_114314	Aspergillus brasiliensis (strain CBS 101740 / IMI 381727 / IBT 21946)	Beta-mannosidase A	103859	1	VWSSGAYLHDYIYDLADEK|TVPAQFPSQVHLDLLR		2	2	0.03759	mrygigfaaallapalpivwgqhvrdlsnehwtlssralnrTVPAQFPSQVHLDLLRagvigeyhglndfnlrwiaaanwtytsqpikgllddyestwlvfdgldtfatisfcgqqiastdnqfrqyafdvstalgsckgdpvlsinfgsapnivdaiaqdpnsqkwsddvqltyeypnrwfmrkeqsdfgwdwgpafapagpwkpayvvqldkkesvyvlntdldiyrkgqinylppdqsqpwvvnasidilgplpakptmsievrdahsgiiltsralnnvtvsggavtgvtvldgltpklwwpqglgdqnlynvsitvnssgnqtlatvakrtgfrtiflnqrniteaqraqgiapganwhfeinghefyakgsnlippdsfwtrvteekmsqlfd…	mrygigfaaallapalpivwgqhvrdlsnehwtlssralnrTVPAQFPSQVHLDLLRagvigeyhglndfnlrwiaaanwtytsqpikgllddyestwlvfdgldtfatisfcgqqiastdnqfrqyafdvstalgsckgdpvlsinfgsapnivdaiaqdpnsqkwsddvqltyeypnrwfmrkeqsdfgwdwgpafapagpwkpayvvqldkkesvyvlntdldiyrkgqinylppdqsqpwvvnasidilgplpakptmsievrdahsgiiltsralnnvtvsggavtgvtvldgltpklwwpqglgdqnlynvsitvnssgnqtlatvakrtgfrtiflnqrniteaqraqgiapganwhfeinghefyakgsnlippdsfwtrvteekmsqlfd…	mrygigfaaallapalpivwgqhvrdlsnehwtlssralnrtvpaqfPsqvHLDllRagvigeyhglndfnlrwiaaanwtytsqpikgllddyestwlvfdgldtfatisfcgqqiastdnqfrqyafdvstalgsckgdpvlsinfgsapnivdaiaqdpnsqkwsddvqltyeypnrwfmrkeqsdfgwdwgpafapagpwkpayvvqldkkesvyvlntdldiyrkgqinylppdqsqpwvvnasidilgplpakptmsievrdahsgiiltsralnnvtvsggavtgvtvldgltpklwwpqglgdqnlynvsitvnssgnqtlatvakrtgfrtiflnqrniteaqraqgiapganwhfeinghefyakgsnlippdsfwtrvteekmsqlfd…			820.91					1258.74	1206.17	2354.37				468.606			2	T	206	0	0	9.07251	0.00010853
A0A024SAI5	M419DRAFT_111778	Hypocrea jecorina (strain ATCC 56765 / BCRC 32924 / NRRL 11460 / Rut C-30)	Protein disulfide-isomerase	54664.7	1	TVEDFIEFIKENGK|VDATANDVPDEIQGFPTIK|TVEDFIEFIK		3	3	0.06574	mqqkrltaalvaalaavvsaesdvksltkdtfndfinsndlvlaeffapwcghckalapeyeeaattlkdksiklakvdcveeadlckehgvegyptlkvfrgldkvapytgprkadgitsymvkqslpavsaltkdtledfktadkvvlvayiaaddkasnetftalanelrdtylfggvndaavaeaegvkfpsivlyksfdegknvfsekfdaeairnfaqvaatplvgevgpetyagymsagiplayifaetaeerenlaktlkpvaekykgkinfatidaknfgshagninlktdkfpafaihdieknlkfpfdqskeitekdiaafvdgfssgkieasiksepipetqegpvtvvvahsykdivlddkkdvliefyapwcghckalapkydel…	mqqkrltaalvaalaavvsaesdvksltkdtfndfinsndlvlaeffapwcghckalapeyeeaattlkdksiklakvdcveeadlckehgvegyptlkvfrgldkvapytgprkadgitsymvkqslpavsaltkdtledfktadkvvlvayiaaddkasnetftalanelrdtylfggvndaavaeaegvkfpsivlyksfdegknvfsekfdaeairnfaqvaatplvgevgpetyagymsagiplayifaetaeerenlaktlkpvaekykgkinfatidaknfgshagninlktdkfpafaihdieknlkfpfdqskeitekdiaafvdgfssgkieasiksepipetqegpvtvvvahsykdivlddkkdvliefyapwcghckalapkydel…	mqqkrltaalvaalaavvsaesdvksltkdtfndfinsndlvlaeffapwcghckalapeyeeaattlkdksiklakvdcveeadlckehgvegyptlkvfrgldkvapytgprkadgitsymvkqslpavsaltkdtledfktadkvvlvayiaaddkasnetftalanelrdtylfggvndaavaeaegvkfpsivlyksfdegknvfsekfdaeairnfaqvaatplvgevgpetyagymsagiplayifaetaeerenlaktlkpvaekykgkinfatidaknfgshagninlktdkfpafaihdieknlkfpfdqskeitekdiaafvdgfssgkieasiksepipetqegpvtvvvahsykdivlddkkdvliefyapwcghckalapkydel…		7561.59	12025.8	11575.4	3653.12	3745.47	7189.87				3708.78	2507.1	1626.46	7028.76	4241.25	4278.36	4	T	207	0	0	9.03947	0.00010853
A0A1L9U436	ASPBRDRAFT_49062	Aspergillus brasiliensis (strain CBS 101740 / IMI 381727 / IBT 21946)	Alpha-galactosidase	82115.5	1	VSDDAGLGDWMPNPAR|IRESAGYTVSDLQYVSHDVIEGK		2	2	0.05221	migsspavvalglftlyghsaaapairasnspaivangtnfslngnnvsyrfhvnsttgdlisdhfggvvtgtipspveqavngwvgmpgrirrefpdqgrgdfripavrIRESAGYTVSDLQYVSHDVIEGKnalpglpatfgeaqdattlvvhlydnyssvaadlsysifpeydaivrsvnvtnqgpgnitiealaslsidfpyedldmislrgdwareahvqrskvhygvqgfgssvgysshlhnpflaivepettesqgeawgfnliytgsfsaqvekgsqgftrallgfnpdqlswnlgpgetlnspecvavysdkglgsvsrkfhrlyrnhlikskfatsdrpvllnswegvyfdynqssierlaeesaalgvhlfvmddgwfgdkyprVSDD…	migsspavvalglftlyghsaaapairasnspaivangtnfslngnnvsyrfhvnsttgdlisdhfggvvtgtipspveqavngwvgmpgrirrefpdqgrgdfripavrIRESAGYTVSDLQYVSHDVIEGK[Methylation on K]nalpglpatfgeaqdattlvvhlydnyssvaadlsysifpeydaivrsvnvtnqgpgnitiealaslsidfpyedldmislrgdwareahvqrskvhygvqgfgssvgysshlhnpflaivepettesqgeawgfnliytgsfsaqvekgsqgftrallgfnpdqlswnlgpgetlnspecvavysdkglgsvsrkfhrlyrnhlikskfatsdrpvllnswegvyfdynqssierlaeesaalgvhl…	migsspavvalglftlyghsaaapairasnspaivangtnfslngnnvsyrfhvnsttgdlisdhfggvvtgtipspveqavngwvgmpgrirrefpdqgrgdfripavriresagYTvsdlqyvsHdviegknalpglpatfgeaqdattlvvhlydnyssvaadlsysifpeydaivrsvnvtnqgpgnitiealaslsidfpyedldmislrgdwareahvqrskvhygvqgfgssvgysshlhnpflaivepettesqgeawgfnliytgsfsaqvekgsqgftrallgfnpdqlswnlgpgetlnspecvavysdkglgsvsrkfhrlyrnhlikskfatsdrpvllnswegvyfdynqssierlaeesaalgvhlfvmddgwfgdkyprvsdd…	#aa133[Methylation on K,info:occupancy=1.00(2/2)]	1345.72	1081.41		795.04	5352.36		1863.31	1368.48	3144.44							3	T	208	0	0	8.30018	0.000197103
A0A1L9U3H3	ASPBRDRAFT_201206	Aspergillus brasiliensis (strain CBS 101740 / IMI 381727 / IBT 21946)	Uncharacterized protein	52216.3	1	SLQSDLTVLGSPWSAPGWMK|LSSITAPVQGSGSPGSESTWK		2	2	0.0835	mssmlwytvaglaslgyasvekratdasaycsdssgtykLSSITAPVQGSGSPGSESTWKltiddtssghkqaitgfgaavtdatvtsfntlssstlqqllnelmttdganfalmrhtigasdlsgdpvytyddnggeadpslsgfglgdrgtamaemlakmkSLQSDLTVLGSPWSAPGWMKlngvidgnatdnnlndgyltsggtgstgyssafaqyfvkyiqayealgatvdaitiqneplnsqsgyptmyvydyesaqliqeyigpaladaglsteiwaydhntnhveypqtvldeasqyvdtvawhcyasdvpwsvlsqfysanpgvkqymtecwtpasaswhwavnftmgplqnyasgvmawtlgtntddgphltsggcsncqglvtinddds…	mssmlwytvaglaslgyasvekratdasaycsdssgtykLSSITAPVQGSGSPGSESTWKltiddtssghkqaitgfgaavtdatvtsfntlssstlqqllnelmttdganfalmrhtigasdlsgdpvytyddnggeadpslsgfglgdrgtamaemlakmkSLQSDLTVLGSPWSAPGWMKlngvidgnatdnnlndgyltsggtgstgyssafaqyfvkyiqayealgatvdaitiqneplnsqsgyptmyvydyesaqliqeyigpaladaglsteiwaydhntnhveypqtvldeasqyvdtvawhcyasdvpwsvlsqfysanpgvkqymtecwtpasaswhwavnftmgplqnyasgvmawtlgtntddgphltsggcsncqglvtinddds…	mssmlwytvaglaslgyasvekratdasaycsdssgtyklsSitapvqgsgspgsEstwkltiddtssghkqaitgfgaavtdatvtsfntlssstlqqllnelmttdganfalmrhtigasdlsgdpvytyddnggeadpslsgfglgdrgtamaemlakmkslQSDltvlgspwsApgWmklngvidgnatdnnlndgyltsggtgstgyssafaqyfvkyiqayealgatvdaitiqneplnsqsgyptmyvydyesaqliqeyigpaladaglsteiwaydhntnhveypqtvldeasqyvdtvawhcyasdvpwsvlsqfysanpgvkqymtecwtpasaswhwavnftmgplqnyasgvmawtlgtntddgphltsggcsncqglvtinddds…		9029.35	10618.2	7275.99	13498.2	9798.27	14846.5	2586.65	3138.16	3477.57							3	T	209	0	0	8.27237	0.000197103
A0A024S7Y9	M419DRAFT_99673	Hypocrea jecorina (strain ATCC 56765 / BCRC 32924 / NRRL 11460 / Rut C-30)	Triosephosphate isomerase	27172.2	1	VATTEQAQEVHK|IVIAYEPIWAIGTGK		2	2	0.10887	markffvggnfkmngsissikeivdnlnkaeldpnvevvvspsylylllvreslrpgievaaqnvfdkpngaftgeisvsqlkdsgitwtilghserrtilresdevvalktkyatenglsviwccgesleereagktievvskqlaalkaqisdwskIVIAYEPIWAIGTGKVATTEQAQEVHKairdwlktnvsdkvadetrilyggsvnekncgelskqpdidgflvggaslkpafidivnclkq	markffvggnfkmngsissikeivdnlnkaeldpnvevvvspsylylllvreslrpgievaaqnvfdkpngaftgeisvsqlkdsgitwtilghserrtilresdevvalktkyatenglsviwccgesleereagktievvskqlaalkaqisdwskIVIAYEPIWAIGTGKVATTEQAQEVHKairdwlktnvsdkvadetrilyggsvnekncgelskqpdidgflvggaslkpafidivnclkq	markffvggnfkmngsissikeivdnlnkaeldpnvevvvspsylylllvreslrpgievaaqnvfdkpngaftgeisvsqlkdsgitwtilghserrtilresdevvalktkyatenglsviwccgesleereagktievvskqlaalkaqisdwskivIayepiwAIgtgkVAtteqaqEVHKairdwlktnvsdkvadetrilyggsvnekncgelskqpdidgflvggaslkpafidivnclkq		5774.68	5981.84	4458.63	4996.23	6171.78	7272.46				1525.49	2033.34		895.89	1489.77	2781.61	2	T	210	0	0	7.1505	0.000962464

## Sheet: Identified T. reesei proteins
Supplementary table S1.1. Identified T. reesei (H. jecorina) proteins in all mono- and co-cultures
Protein Accession	Gene	Organism	Protein Full Name	Intensity_AB + C30 0h (1)	Intensity_AB + C30 0h (2)	Intensity_AB + C30 0h (3)	Intensity_AB + C30 24h (1)	Intensity_AB + C30 24h (2)	Intensity_AB + C30 24h (3)	Intensity_AB (1)	Intensity_AB (2)	Intensity_AB (3)	Intensity_C30 + AB 24h (1)	Intensity_C30 + AB 24h (2)	Intensity_C30 + AB 24h (3)	Intensity_C30(1)	Intensity_C30(2)	Intensity_C30(3)
A0A024SH76	cbh2	Hypocrea jecorina (strain ATCC 56765 / BCRC 32924 / NRRL 11460 / Rut C-30)	Exoglucanase 2	444125	408409	384093	282728	271662	263961	2034.54	5707.85	6816.75	558595	594427	477228	329860	310336	518774
A0A024RXL4	M419DRAFT_125575	Hypocrea jecorina (strain ATCC 56765 / BCRC 32924 / NRRL 11460 / Rut C-30)	CBM1 domain-containing protein	72278.1	84844.8	74951.6	57148	56189.1	48090.4	4602.37	1601.42	6091.64	105487	112132	114227	88213.5	90219.2	139480
A0A1L9UWM7	ASPBRDRAFT_51780	Aspergillus brasiliensis (strain CBS 101740 / IMI 381727 / IBT 21946)	chitinase	25765.6	19565.1	23421.3	42254.3	42683.6	55183.5	47655.9	34330.5	43628	21407.3	17439.1	19898.8	9168.35	13096.4	4680.83
A0A1L9U8A1	ASPBRDRAFT_134673	Aspergillus brasiliensis (strain CBS 101740 / IMI 381727 / IBT 21946)	Pectate lyase domain-containing protein	15776.3	9925.47	15283.5	58143.5	36298.3	42770.3	55446.1	65411.9	48386.2	8449.47	11555.6		2383.9	22495.3
A0A024SCX9	M419DRAFT_136547	Hypocrea jecorina (strain ATCC 56765 / BCRC 32924 / NRRL 11460 / Rut C-30)	Beta-D-glucoside glucohydrolase I	185219	175893	153049	139439	105263	114687	6747.29	2624.7	3646.7	205437	178460	163439	126579	176660	165792
A0A1L9US13	ASPBRDRAFT_27362	Aspergillus brasiliensis (strain CBS 101740 / IMI 381727 / IBT 21946)	alpha-1,2-Mannosidase	20643.2	13582.9	12338.8	26272.6	25170.8	26203.6	31463.6	20502.3	23567.5	2516.28	6792.61	4685.15	576.535	856.817
A0A1L9US68	ASPBRDRAFT_120723	Aspergillus brasiliensis (strain CBS 101740 / IMI 381727 / IBT 21946)	Glucanase	44407.3	43079.6	54502.1	137149	133884	78162.8	190736	115428	179859	2740.66	988.61	2023.66	2851.9	1383.46	714.608
A0A1L9UQE2	ASPBRDRAFT_41430	Aspergillus brasiliensis (strain CBS 101740 / IMI 381727 / IBT 21946)	Endoprotease endo-Pro	4503.91	11711.4	6795.05	7303.89	30860.7	17042.3	15601	15544.1	15541.7
A0A024S9L5	M419DRAFT_129814	Hypocrea jecorina (strain ATCC 56765 / BCRC 32924 / NRRL 11460 / Rut C-30)	ribonuclease T2	32862.5	38161.2	44748.9	29257.6	27990.7	36084.2	461.583			38028.9	32455.6	37413.7	34515.8	24352.4	35923.7
A0A024SDM6	M419DRAFT_140746	Hypocrea jecorina (strain ATCC 56765 / BCRC 32924 / NRRL 11460 / Rut C-30)	xylan 1,4-beta-xylosidase	174905	191133	154459	277682	146050	110571	5007.89		193.126	235415	273673	237283	94495.2	78546.9	98086.3
A0A1L9UA98	ASPBRDRAFT_659028	Aspergillus brasiliensis (strain CBS 101740 / IMI 381727 / IBT 21946)	Fibronectin type III-like domain-containing protein	2334.02	2641.29	2720.68	28094.6	22284.9	31635.7	29348	21003.2	24992.8						344.528
A0A1L9UCJ5	ASPBRDRAFT_275472	Aspergillus brasiliensis (strain CBS 101740 / IMI 381727 / IBT 21946)	FAD/NAD(P)-binding domain-containing protein	8210.97	11104.8	10605.4	34379.8	29613	38034.1	28473.1	27724.7	31870.4	6407.31		4899.83	23734		5220.59
A0A024S3F7	M419DRAFT_102903	Hypocrea jecorina (strain ATCC 56765 / BCRC 32924 / NRRL 11460 / Rut C-30)	Putative agmatine deiminase	58989.5	74416.7	65202	70311.6	61406.5	65095.7	700.331	313.251	2103.69	35117.9	32245.7	37826.1	40267.8	31351.5	50204.9
A0A1L9US22	ASPBRDRAFT_118328	Aspergillus brasiliensis (strain CBS 101740 / IMI 381727 / IBT 21946)	Beta-galactosidase	4253.14	2759.43	3070.6	15997.4	17963.8	16676.5	10072.7	12933.9	15627.8	1071.92
A0A1L9UMW1	ASPBRDRAFT_29840	Aspergillus brasiliensis (strain CBS 101740 / IMI 381727 / IBT 21946)	Glucanase	17494.6	13874	14173.9	31480.9	35578.6	31243.7	88592.8	54880.7	59900.1	8990.04	7862.05	1221.28	7178.64	1511.66	2792.82
A0A024SFJ2	M419DRAFT_122518	Hypocrea jecorina (strain ATCC 56765 / BCRC 32924 / NRRL 11460 / Rut C-30)	Endoglucanase VII	73061.4	92488.3	68110.9	65948.2	64798.6	60419.1	329.869	100.848	196.184	66599.6	42791.7	45733.5	51835.6	47138.5	80269
A0A024SBP4	M419DRAFT_111096	Hypocrea jecorina (strain ATCC 56765 / BCRC 32924 / NRRL 11460 / Rut C-30)	Copper acquisition factor BIM1-like domain-containing protein	157024	145910	212006	59559.4	77482.1	132641	1023.96	6115.63		188923	129431	125061	226006	186892	210276
A0A1L9V0T9	ASPBRDRAFT_654852	Aspergillus brasiliensis (strain CBS 101740 / IMI 381727 / IBT 21946)	Fibronectin type III-like domain-containing protein	56368.3	52509.1	55941	58347.9	101601	98769.8	134264	66259.3	84848.1	9924.65			3850.92		5902.1
A0A1L9U2N8	ASPBRDRAFT_49399	Aspergillus brasiliensis (strain CBS 101740 / IMI 381727 / IBT 21946)	N-acetylglucosaminylphosphatidylinositol deacetylase	27763.6	30493.9	34589.5	24812.9	30379.3	36572.9	46770	48687.3	54384.6		3669.85	12156.6	10300.7	4925.42
A0A1L9V053	aguA	Aspergillus brasiliensis (strain CBS 101740 / IMI 381727 / IBT 21946)	Alpha-glucuronidase	9063.02	10625.8	10162.5	26809.3	21627	24627.3	20111.8	20961.8	17932.3	3927.09	7169.19	12617.2	16730.2	8644.01	3071.57
A0A024S9Z6	M419DRAFT_111943	Hypocrea jecorina (strain ATCC 56765 / BCRC 32924 / NRRL 11460 / Rut C-30)	Xyloglucanase	579464	653145	608029	463272	485906	421033	8326.57	8384.54	7512	693790	554214	602692	806234	716765	623494
A0A024S7R4	M419DRAFT_25104	Hypocrea jecorina (strain ATCC 56765 / BCRC 32924 / NRRL 11460 / Rut C-30)	Pectin lyase-like protein	22946.9	20588.1	28179.7	45586.8	11715.3	18209.5				58408.7	120655	67269.1	47490.6	43703.5	76722.9
A0A1L9USD0	ASPBRDRAFT_72910	Aspergillus brasiliensis (strain CBS 101740 / IMI 381727 / IBT 21946)	xylan 1,4-beta-xylosidase	32559.3	31481.5	35945.7	171018	126599	90070	97532.6	62213.9	109093	15894	341.914	72165	4661.6	11579.8	42335.3
A0A1L9U6P8	ASPBRDRAFT_58876	Aspergillus brasiliensis (strain CBS 101740 / IMI 381727 / IBT 21946)	Carboxylic ester hydrolase	9692.7	7448.81	6883.66	53107.2	61384.9	51567.5	65579	55285.8	42448.9	3577.87	2713.23		1584.52
A0A024SIB3	xyn3	Hypocrea jecorina (strain ATCC 56765 / BCRC 32924 / NRRL 11460 / Rut C-30)	Endo-1,4-beta-xylanase 3	239211	210583	227825	106956	107682	141104	7251.41	1316	2753.84	343009	301716	307771	228596	363761	313438
A0A1L9U9T4	ASPBRDRAFT_33045	Aspergillus brasiliensis (strain CBS 101740 / IMI 381727 / IBT 21946)	Peptide hydrolase				2825.62		4059.06	7397.94	3199.28	3592.69						1001.03
A0A1L9UFY5	ASPBRDRAFT_625046	Aspergillus brasiliensis (strain CBS 101740 / IMI 381727 / IBT 21946)	Glycoside hydrolase family 5 domain-containing protein	15284.5	15225.5	13309	26835	21113.1	15356.6	42801.4	30418.2	37924.3	1969.2	3736.67	2120.76
A0A024RV01	M419DRAFT_93498	Hypocrea jecorina (strain ATCC 56765 / BCRC 32924 / NRRL 11460 / Rut C-30)	Cellulosome enzyme	282874	221093	222350	185190	118401	158819	3229.95	742.466	1920.86	340804	307900	307329	341704	286077	421248
A0A024SNG6	M419DRAFT_23525	Hypocrea jecorina (strain ATCC 56765 / BCRC 32924 / NRRL 11460 / Rut C-30)	MFS general substrate transporter	165908	282960	201516	162191	210850	201310		1968.02		184351	176159	147364	353365	213213	260159
A0A024SKI0	M419DRAFT_32774	Hypocrea jecorina (strain ATCC 56765 / BCRC 32924 / NRRL 11460 / Rut C-30)	Putative isomerase YbhE	13191.8	13817.2	19401.2	14701.1	16643.9	19316.1				21721.9	20581.2	23419.9	50962.7	20692.3	19041.7
A0A1L9UVU1	ASPBRDRAFT_71848	Aspergillus brasiliensis (strain CBS 101740 / IMI 381727 / IBT 21946)	UPF0047 domain protein	4436.14	5611.53	5412.4	7128.98	6549.81	9631.48	5336.08	4295.76	4113.14		3492.63	1025.45
A0A1L9UFS7	ASPBRDRAFT_31415	Aspergillus brasiliensis (strain CBS 101740 / IMI 381727 / IBT 21946)	beta-glucosidase	162359	175868	121323	237292	362122	323598	253328	211250	268106	26976.8	22143.7	40168.6	11376.4	74848.4	99620.3
A0A1L9UWF0	ASPBRDRAFT_386232	Aspergillus brasiliensis (strain CBS 101740 / IMI 381727 / IBT 21946)	Aldose 1-epimerase	27333.4	26503.4	23312.9	32340	41746.4	50423.3	22593.8	13827.7	22797.6				4299	11629.1
P36217	xyn2	Hypocrea jecorina (strain ATCC 56765 / BCRC 32924 / NRRL 11460 / Rut C-30)	Endo-1,4-beta-xylanase 2	744674	518922	531129	472545	248633	376348	3083	3295.48	5162.79	770681	638045	564581	752382	614812	765785
A0A024RZP7	M419DRAFT_104220	Hypocrea jecorina (strain ATCC 56765 / BCRC 32924 / NRRL 11460 / Rut C-30)	Swollenin	323866	256343	277682	224228	208205	217641	758.332	3479.35	14420.3	318584	333583	307748	289685	248659	301303
A0A024S3A1	M419DRAFT_113858	Hypocrea jecorina (strain ATCC 56765 / BCRC 32924 / NRRL 11460 / Rut C-30)	1,3-beta-glucanosyltransferase	53459.7	43030.1	56289.5	41644.4	42037.4	39392.8	5993.95			61136.3	39717.7	39432.7	52819.3	72809.2	52133.8
A0A1L9U6Q8	ASPBRDRAFT_136080	Aspergillus brasiliensis (strain CBS 101740 / IMI 381727 / IBT 21946)	Fungal lipase-like domain-containing protein	7030.11	4191.3	4298.52	24505	18689.7	10563.6	36912.9	35278	28933.9	2331.13	2502.61		19485.4
A0A024S5S0	M419DRAFT_25615	Hypocrea jecorina (strain ATCC 56765 / BCRC 32924 / NRRL 11460 / Rut C-30)	Glycosyl hydrolase	11094.3	12067.6	10298	14209.3	7996.35	8281.82	748.658	193.578	1546.93	18797.1	21989.7	11630.7	12856.5	21290.6	23542.1
A0A024S2Y7	M419DRAFT_102517	Hypocrea jecorina (strain ATCC 56765 / BCRC 32924 / NRRL 11460 / Rut C-30)	non-reducing end alpha-L-arabinofuranosidase	310278	363000	300276	203667	182846	209856	3882.68	5011.8	2718.62	202189	187629	174332	222248	204108	178394
A0A024RUV7	M419DRAFT_125486	Hypocrea jecorina (strain ATCC 56765 / BCRC 32924 / NRRL 11460 / Rut C-30)	Hydrophobin-2	16357.2	7742.16	6753.26	6629.2	6982.52	10258.1	109.229	151.293	117.095	8816.56	19487.7	7977.88	11203.4	75653.4	14843.2
A0A024SAX2	M419DRAFT_130089	Hypocrea jecorina (strain ATCC 56765 / BCRC 32924 / NRRL 11460 / Rut C-30)	SUN-domain-containing protein	13057	15826.5	14156	8672.27	7426.44	9707.56				30314.4	8322.86	14711.1	20453.3	16293	20367.9
A0A1L9U7T1	ASPBRDRAFT_199938	Aspergillus brasiliensis (strain CBS 101740 / IMI 381727 / IBT 21946)	Glucanase	42637.6	35055.2	55613.8	220466	136226	230126	198448	197765	148379	1861.93	2016.02	4122	7826.62	765.501	6997.66
A0A024SAW1	M419DRAFT_24696	Hypocrea jecorina (strain ATCC 56765 / BCRC 32924 / NRRL 11460 / Rut C-30)	Vacuolar protease A	56623.5	54163.9	77917.3	39530.7	39296.8	62029.4	587.677	422.192	711.581	86770.7	78824.3	67872.3	70584.7	84656.7	99578.3
A0A1L9UUR6	ASPBRDRAFT_148122	Aspergillus brasiliensis (strain CBS 101740 / IMI 381727 / IBT 21946)	Endo-1,4-beta-xylanase	1465.33	537.09	497.905	4028.51	9216.93	6061.63	16214.5	9782.92	10570.2	896.52	4288.65		2330.36	1759.35	15461.9
A0A024SK82	M419DRAFT_108286	Hypocrea jecorina (strain ATCC 56765 / BCRC 32924 / NRRL 11460 / Rut C-30)	Aminopeptidase	4350.99	6306.95	5814.58	2942.88	3357.83	4473.83	1176.03	382.924	1089.7	5154.77	5843.43	5891.28	8627.42	4471.07	5335.14
A0A1L9UUP3	ASPBRDRAFT_120160	Aspergillus brasiliensis (strain CBS 101740 / IMI 381727 / IBT 21946)	Catalase	47039.5	44499.6	46934.2	169364	112414	98797.1	73875.2	78456.8	67648.6		2493.54		1597.19		1906.24
A0A1L9UV98	ASPBRDRAFT_51278	Aspergillus brasiliensis (strain CBS 101740 / IMI 381727 / IBT 21946)	chitinase	15526	15161.9	13942.8	30830.2	24825.6	24962.3	39147.8	29685	32410.5				1085.76	6772.15
A0A024S953	M419DRAFT_111063	Hypocrea jecorina (strain ATCC 56765 / BCRC 32924 / NRRL 11460 / Rut C-30)	Peptide hydrolase	26626.1	14122.7	17818.3	17113.8	8417.62	14690			111.471	27046.6	28108.7	22097.1	57824.4	18750.7	26175.3
A0A1L9US69	ASPBRDRAFT_120339	Aspergillus brasiliensis (strain CBS 101740 / IMI 381727 / IBT 21946)	Alpha/beta-glucosidase agdC	44802.5	60131.2	51759.5	81640.6	87163.1	99662.8	75647.8	77815.6	80412.1	6045.96	2581.06		4959.21	5521.9	1983.37
A0A1L9U9M8	ASPBRDRAFT_57795	Aspergillus brasiliensis (strain CBS 101740 / IMI 381727 / IBT 21946)	Beta-xylanase	69778	44504.5	37894	232910	265665	255585	262953	409874	358988	11815.5	7999.58		8545.32	6652.05	9975.38
A0A024SG05	M419DRAFT_109739	Hypocrea jecorina (strain ATCC 56765 / BCRC 32924 / NRRL 11460 / Rut C-30)	Uncharacterized protein	8219	14150.6	10748	10993	9011.19	8825.21	291.399			15577.6	23990.7	24407	23630.5	24580.5	27485.2
A0A024S7E6	M419DRAFT_66752	Hypocrea jecorina (strain ATCC 56765 / BCRC 32924 / NRRL 11460 / Rut C-30)	GH16 domain-containing protein	25163.6	18536.9	9410.44	34638.9	11773.9	17822.7	706.7			21424.9	26463.7	9867.17	29643.5	24296.1	20142.2
A0A024S1W9	M419DRAFT_124460	Hypocrea jecorina (strain ATCC 56765 / BCRC 32924 / NRRL 11460 / Rut C-30)	Glycoside hydrolase	71475.2	59029.8	92948.4	61813.3	44650.5	54059	1134.37		1446.51	83397.9	125367	86844.8	104080	131319	67063.5
A0A1L9U2U4	ASPBRDRAFT_164434	Aspergillus brasiliensis (strain CBS 101740 / IMI 381727 / IBT 21946)	Cytochrome P450	9798	8291.27	8417.8	5716.55	14604.4	8863.98	6062.64	7148.78	6350.47
A0A1L9URL0	ASPBRDRAFT_171198	Aspergillus brasiliensis (strain CBS 101740 / IMI 381727 / IBT 21946)	Laccase	4577.69	5454.84	5012.19	9177.08	8535.9	13430.6	10400.1	10783.6	6867.61
A0A1L9UVZ3	ASPBRDRAFT_168955	Aspergillus brasiliensis (strain CBS 101740 / IMI 381727 / IBT 21946)	Alpha-galactosidase	6139.5	5772	5270.34	22699.6	30793.3	30663.7	25156.1	23396.1	22064.4	5678.43	42623.3	28352.5	931.802	3976.51	36583.4
A0A1L9UYZ7	ASPBRDRAFT_115229	Aspergillus brasiliensis (strain CBS 101740 / IMI 381727 / IBT 21946)	Fibronectin type III-like domain-containing protein	77035.3	98386.4	84305.2	79178.4	84367.5	110536	51494.8	60029.1	51712.6	107495			2978.11	9821.77
A0A1L9V2Q0	ASPBRDRAFT_142667	Aspergillus brasiliensis (strain CBS 101740 / IMI 381727 / IBT 21946)	1,3-beta-glucanosyltransferase	8993.87	14507.2	15617.8	12472.1	23918.4	26851.9	29632.5	18880.9	25416.6
A0A1L9U702	ASPBRDRAFT_339404	Aspergillus brasiliensis (strain CBS 101740 / IMI 381727 / IBT 21946)	Peptidase S9 prolyl oligopeptidase catalytic domain-containing protein	7161.97	5703.63	4325.59	15418.5	11803.5	11953.6	10129	8944.24	12100.7
A0A1L9UQW5	ASPBRDRAFT_119374	Aspergillus brasiliensis (strain CBS 101740 / IMI 381727 / IBT 21946)	Isomerase YbhE	12155.2	19704.7	15474.6	34415.8	21154.5	32279.6	18601.2	20216.8	20300
A0A1L9USI6	ASPBRDRAFT_119764	Aspergillus brasiliensis (strain CBS 101740 / IMI 381727 / IBT 21946)	Intradiol ring-cleavage dioxygenases domain-containing protein	1486.08			1494.69	1898.95	2213.32	5864.13	3347.76	2596.79				1466.27	3840.59
A0A1L9UK62	ASPBRDRAFT_55274	Aspergillus brasiliensis (strain CBS 101740 / IMI 381727 / IBT 21946)	Glyco_hydro_92 domain-containing protein	5373.84	5611.03	6696.43	11100.4	15807	34905.6	16909.5	9732.36	10404.6		4209.96	10264	13014.5	3223.6	1593.44
A0A024SN39	M419DRAFT_69546	Hypocrea jecorina (strain ATCC 56765 / BCRC 32924 / NRRL 11460 / Rut C-30)	Peptidyl-prolyl cis-trans isomerase	26577.7	17366.8	19382.8	15279.7	14491.2	24682.6				7231.98	9140.75	6382.18	11042.6	11051.8	10881.4
A0A024SLL0	M419DRAFT_121632	Hypocrea jecorina (strain ATCC 56765 / BCRC 32924 / NRRL 11460 / Rut C-30)	Allergen Asp f 4	19881.6	38860.8	36697.6	21032.3	23414	27816.4	793.063		988.084	16437.6	16136.7	13518.5	9177.85	10118.1	13311.2
A0A024S080	M419DRAFT_124639	Hypocrea jecorina (strain ATCC 56765 / BCRC 32924 / NRRL 11460 / Rut C-30)	1,3-beta-glucanosyltransferase	19769.9	20240.7	17493.7	47104.5	23636.1	13105.9			2733.24	29732	24174.4	22296	55347.8	47877.3	34534.7
A0A024SJ35	M419DRAFT_6566	Hypocrea jecorina (strain ATCC 56765 / BCRC 32924 / NRRL 11460 / Rut C-30)	Glycoside hydrolase family 92 protein	11147.3	8278.07	9583.06	8659.08	10924.9	9555.85	2335.61	706.216		21517	20384	19601.1	14325.4	21497.4	27869.5
A0A1L9UMS2	ASPBRDRAFT_124037	Aspergillus brasiliensis (strain CBS 101740 / IMI 381727 / IBT 21946)	Glycoside hydrolase family 5 domain-containing protein	29237.9	8058.06	5646.25	67086.8	51628.2	72335.3	48590.5	83012.9	73512.3	6012.64	19887	61799.8	25757.9	92698.1	2973.98
A0A024S109	M419DRAFT_38236	Hypocrea jecorina (strain ATCC 56765 / BCRC 32924 / NRRL 11460 / Rut C-30)	ECM33-like protein	77775.5	89758.3	68412.9	67636.2	75748.7	60547.4	7903.9	11003.3		95496	79804.5	72074.7	71239	90638.7	67026.9
A0A1L9UJT5	ASPBRDRAFT_196093	Aspergillus brasiliensis (strain CBS 101740 / IMI 381727 / IBT 21946)	Uncharacterized protein				2458.22	1098.78		2360.9	2192.48	1525.13
A0A1L9UIA0	ASPBRDRAFT_154699	Aspergillus brasiliensis (strain CBS 101740 / IMI 381727 / IBT 21946)	Recep_L_domain domain-containing protein	8488.77	7891.65	6467.27	10609.6	8786.15	10713.1	17511.7	23769.7	40580.9				3555.94
A0A1L9UZ64	ASPBRDRAFT_114852	Aspergillus brasiliensis (strain CBS 101740 / IMI 381727 / IBT 21946)	Peptidase S53 domain-containing protein	16146	18962	17317.9	78455.6	64194.7	78085.4	47704.1	31347.1	43428.3	11026	16873.9		2939.91	2373.3	3155.71
A0A1L9ULD7	ASPBRDRAFT_54314	Aspergillus brasiliensis (strain CBS 101740 / IMI 381727 / IBT 21946)	Subtilisin-like protease	12493.3	17270.6	13467	18108	17957.3	18449.8	2430.8	2692.34	3064.19
A0A1L9UVM9	ASPBRDRAFT_379780	Aspergillus brasiliensis (strain CBS 101740 / IMI 381727 / IBT 21946)	Uncharacterized protein	90485.3	53644.3	67640.3	110944	95656.6	133512	121684	70409.2	58694.8	41615.7	27058.8	14348.2	2199.92	8396.7	19432.8
A0A024S0T2	M419DRAFT_26554	Hypocrea jecorina (strain ATCC 56765 / BCRC 32924 / NRRL 11460 / Rut C-30)	Tripeptidyl peptidase	109024	101550	104591	117936	63932.4	91104.7	14867.1	5431.67	3287.88	135270	158960	107277	150485	203051	155219
A0A024SLL1	M419DRAFT_94809	Hypocrea jecorina (strain ATCC 56765 / BCRC 32924 / NRRL 11460 / Rut C-30)	NAD(P)H-dependent D-xylose reductase xyl1	37284.4	53728.6	39521.1	44473	38108.3	33620.1		3158.68	2379.84	12545.1	17655.1	12670.9	9592.73	9738.11	23446
A0A1L9UZG5	ASPBRDRAFT_112021	Aspergillus brasiliensis (strain CBS 101740 / IMI 381727 / IBT 21946)	Cell wall mannoprotein 1	11924.7	19474.1	14001.4	35700.5	29647.7	39855.3	799.468	311.348	1313.41	1081.75	6496.26	3191.15	2773.35	3798.31	14477.6
A0A1L9UU14	ASPBRDRAFT_53082	Aspergillus brasiliensis (strain CBS 101740 / IMI 381727 / IBT 21946)	glucan endo-1,3-beta-D-glucosidase	4723.47	9947.81	7453.36	10621.2	8458.49	15506.6	16303.3	12163.9	18192.4				3604.7
A0A024RVT2	M419DRAFT_139407	Hypocrea jecorina (strain ATCC 56765 / BCRC 32924 / NRRL 11460 / Rut C-30)	PLC-E	4396.58	3052.73	4423.38	2145.27	2296.55	3303.96				5681.53	6402.17	5669.09	13335.3	7856.07	6034.73
A0A1L9U872	ASPBRDRAFT_134583	Aspergillus brasiliensis (strain CBS 101740 / IMI 381727 / IBT 21946)	1,3-beta-glucanosyltransferase	65457.7	69134.1	53762.2	98867.4	75103.3	103889	70919.9	69740.5	70707.1	7786.94		9058.24	6389.66	5560.35	6423.97
A0A1L9V168	ASPBRDRAFT_50551	Aspergillus brasiliensis (strain CBS 101740 / IMI 381727 / IBT 21946)	Uncharacterized protein	3987.92	6199.22	5811.38	8982.65	10913	13577.1	7887.56	6035.99	8718.29					1798.1
A0A1L9UQS1	ASPBRDRAFT_54120	Aspergillus brasiliensis (strain CBS 101740 / IMI 381727 / IBT 21946)	SMP-30/Gluconolactonase/LRE-like region domain-containing protein	5153.79	3119.74	7397.85	5521.31	11139.4	9386.74	6007.71	5005.59	4492.32
A0A1L9UF05	ASPBRDRAFT_181924	Aspergillus brasiliensis (strain CBS 101740 / IMI 381727 / IBT 21946)	Isochorismatase-like domain-containing protein	10412.4	15513.5	11516.8	10370.2	5962.18	9774.66	3778.74	1848.63	1803.65
A0A1L9UBN9	ASPBRDRAFT_132089	Aspergillus brasiliensis (strain CBS 101740 / IMI 381727 / IBT 21946)	Alpha-L-arabinofuranosidase	11910.3	8788.7	10383.4	23130	27975.3	41958.6	27717.5	17260.7	15390.4
A0A024S0A7	M419DRAFT_133200	Hypocrea jecorina (strain ATCC 56765 / BCRC 32924 / NRRL 11460 / Rut C-30)	Putative glycosyl hydrolase	10633.6	11244.7	11833.5	4436.36	6661.43	13948.6				8407	6023.72	2327.65	15882	8611.38	12852.4
A0A024RVB8	M419DRAFT_125426	Hypocrea jecorina (strain ATCC 56765 / BCRC 32924 / NRRL 11460 / Rut C-30)	Beta-1,3-glucanase N-terminal domain-containing protein	20302.6	19191	25918.8	4539.34	6744.98	12956.5				45448.3	25998.4	53268.6	43268.1	48537.3	33883.6
A0A1L9U8H1	ASPBRDRAFT_134861	Aspergillus brasiliensis (strain CBS 101740 / IMI 381727 / IBT 21946)	Probable glucan endo-1,3-beta-glucosidase eglC	1842.28	1909.02	1642.37	2821.43	1832.49	7133.89	5585.13	5946.79	4988.58				471.577	632.023
A0A024S0D5	M419DRAFT_88887	Hypocrea jecorina (strain ATCC 56765 / BCRC 32924 / NRRL 11460 / Rut C-30)	Acetyl xylan esterase	20408.1	10194.7	11899.9	8671.08	8927.61	7263.45				38534.2	23444.7	20878.3	22549.6	11089.6	25717.9
A0A024S7H6	M419DRAFT_113012	Hypocrea jecorina (strain ATCC 56765 / BCRC 32924 / NRRL 11460 / Rut C-30)	Superoxide dismutase [Cu-Zn]	60807.5	81675.3	53772.7	45777.4	53421.2	77117.9				34087	19917.2	20023.6	16342.3	32596.4	26537.8
A0A024SFS8	M419DRAFT_97005	Hypocrea jecorina (strain ATCC 56765 / BCRC 32924 / NRRL 11460 / Rut C-30)	Amidohydrolase 3 domain-containing protein	30658.5	36353	35935.5	31606.4	22926.7	23021.2			1597.14	34852.8	34741.6	30251.8	60572.1	45669.4	45251.6
A0A1L9UWF1	ASPBRDRAFT_384652	Aspergillus brasiliensis (strain CBS 101740 / IMI 381727 / IBT 21946)	Carboxylic ester hydrolase	2747.68	4411.37	3870.92	7569.1	6492.32	10595.4	4449.18	2010.94	3644.04
A0A1L9UWL2	ASPBRDRAFT_203769	Aspergillus brasiliensis (strain CBS 101740 / IMI 381727 / IBT 21946)	Peptidase A1 domain-containing protein	38392.5	20443.4	34503.7	40766.6	49405.9	83285.5	11731.2	6803.01	8684.02						1961.82
A0A1L9U688	ASPBRDRAFT_59193	Aspergillus brasiliensis (strain CBS 101740 / IMI 381727 / IBT 21946)	DUF1237 domain-containing protein	8761.77	10266.5	9815.85	17292.4	16606.9	25008	12879.2	15677.9	12902.3	4722.17		9840.3	614.435
A0A1L9UNY5	ASPBRDRAFT_148929	Aspergillus brasiliensis (strain CBS 101740 / IMI 381727 / IBT 21946)	Carboxypeptidase	1614.12	2303.12	2212.11	3154.71	2476.17	2637.38	885.217	556.696	643.24					1659.21
A0A024RXH9	M419DRAFT_93634	Hypocrea jecorina (strain ATCC 56765 / BCRC 32924 / NRRL 11460 / Rut C-30)	Xanthan lyase	6446.36	4827.37	5283.31	4362.82	3016.28	2284.53				10826.3	12062.6	8590.97	12644.1	13694.9	10622.2
A0A024S573	M419DRAFT_112797	Hypocrea jecorina (strain ATCC 56765 / BCRC 32924 / NRRL 11460 / Rut C-30)	Cu,Zn superoxide dismutase-like protein	37292.1		87491.2	28063	43499.2					68585.7	22727.2		37306.5	38782.3	10882.2
A0A024RY24	M419DRAFT_116820	Hypocrea jecorina (strain ATCC 56765 / BCRC 32924 / NRRL 11460 / Rut C-30)	Lysophospholipase	19487.2	18255.6	14609.2	9474.77	10798.2	12610				23845.7	23057.3	21204.5	29816.4	14074.3	14543.5
A0A024SCR0	M419DRAFT_80346	Hypocrea jecorina (strain ATCC 56765 / BCRC 32924 / NRRL 11460 / Rut C-30)	Uncharacterized protein	4286.97	5665.41	3661.73	2815.62	923.933	2101.15	341.762	1791.32	999.63	4965.74	6019.7	4481.04	16129.4	4585.8	6851.86
A0A024RXG4	M419DRAFT_12549	Hypocrea jecorina (strain ATCC 56765 / BCRC 32924 / NRRL 11460 / Rut C-30)	beta-mannosidase	5190.78	6535.76	6157.74	6736.15	5032.12	5742.79	300.703	493.941	279.364	11106.1	13477.1	12103.6	9726.94	16022.3	14487
A0A1L9UPT6	ASPBRDRAFT_41398	Aspergillus brasiliensis (strain CBS 101740 / IMI 381727 / IBT 21946)	beta-glucosidase	3061.04	3114.54	3241.7	5344.74	6362.9	7993.69	6406.52	6099.92	1148.99
A0A1L9UYY6	ASPBRDRAFT_113580	Aspergillus brasiliensis (strain CBS 101740 / IMI 381727 / IBT 21946)	Acid phosphatase	228.728		900.932	1019.63	1339	1434.08	2767.48	1349.33	935.247
A0A024SF33	M419DRAFT_129298	Hypocrea jecorina (strain ATCC 56765 / BCRC 32924 / NRRL 11460 / Rut C-30)	Vacuolar aspartyl aminopeptidase Lap4	7687.39	11999.4	11684.5	5617.66	4486.65	6493.68				15817.4	19943.5	17170.7	20411.5	12940.6	22507.2
A0A024SL25	M419DRAFT_94461	Hypocrea jecorina (strain ATCC 56765 / BCRC 32924 / NRRL 11460 / Rut C-30)	Cutinase-domain-containing protein	12833.5	14302.9	14700.4	4076.65	9829.27	9056.36		39.0368		22717.3	14573	10924.4	19654.4	26920.7	17871.4
A0A024SJA0	M419DRAFT_107629	Hypocrea jecorina (strain ATCC 56765 / BCRC 32924 / NRRL 11460 / Rut C-30)	Acid phosphatase	18967.9	21284.6	17789.6	14518.8	10773	14816.2	922.446	793.516		24389.9	21321.6	18669.5	37966.2	25843.3	33864.2
A0A1L9UQ60	ASPBRDRAFT_41552	Aspergillus brasiliensis (strain CBS 101740 / IMI 381727 / IBT 21946)	Probable glucan endo-1,3-beta-glucosidase eglC	1602.66	2255.55		2356.08	3344.79	3482.15	4080.73	2657.31	3910.4
A0A1L9UFK9	ASPBRDRAFT_155263	Aspergillus brasiliensis (strain CBS 101740 / IMI 381727 / IBT 21946)	Carboxylic ester hydrolase	2564.26	3794.84	6246.88	3360.43	4480.48	3686.17	2986.36	1608.1	2262.74
A0A1L9UQH1	ASPBRDRAFT_54024	Aspergillus brasiliensis (strain CBS 101740 / IMI 381727 / IBT 21946)	Glucanase	2553.13	2225.17	957.26	2505.47	8436.12	14362.3	16359.1	4905.46	15061.8				314.609
A0A024SJX1	M419DRAFT_72252	Hypocrea jecorina (strain ATCC 56765 / BCRC 32924 / NRRL 11460 / Rut C-30)	non-reducing end alpha-L-arabinofuranosidase	10307.6	21996.4	19940.9	6013.04	7700.1	7540.47				55756.6	11871.7	53319.1	89905	76013.7	28526.4
A0A1L9U2T6	ASPBRDRAFT_70083	Aspergillus brasiliensis (strain CBS 101740 / IMI 381727 / IBT 21946)	Glucoamylase	483.466				1369.8	2485.39	3241.89	1527.76	2360.77
A0A024SNI2	M419DRAFT_70202	Hypocrea jecorina (strain ATCC 56765 / BCRC 32924 / NRRL 11460 / Rut C-30)	Uncharacterized protein	10717.8	10786.6	9567.36	4787.8	4118.86	8035.28		131.167		14530.9	12038.1	13669.6	17404.6	19614.3	16314.5
A0A024S847	M419DRAFT_137482	Hypocrea jecorina (strain ATCC 56765 / BCRC 32924 / NRRL 11460 / Rut C-30)	5-methyltetrahydropteroyltriglutamate--homocysteine S-methyltransferase	5222.3	6958.55	5639.4	2115.43	2814.77	2991.21				2150.33	2915.63	1688.39	11549.1	3225.03	6127.02
A0A1L9UCH3	ASPBRDRAFT_45639	Aspergillus brasiliensis (strain CBS 101740 / IMI 381727 / IBT 21946)	Vacuolar aspartyl aminopeptidase Lap4	11301.6	13122.1	8405.44	12162.3	13485	18115	16108.7	10356.6	15197.1				32184.4
A0A1L9V1Y8	ASPBRDRAFT_37187	Aspergillus brasiliensis (strain CBS 101740 / IMI 381727 / IBT 21946)	beta-glucosidase	3179.13	3596.12	4815.01	9956.82	12526.3	18127.3	9147.07	4377.91	4240.88
A0A024S955	M419DRAFT_83250	Hypocrea jecorina (strain ATCC 56765 / BCRC 32924 / NRRL 11460 / Rut C-30)	Putative cytochrome b5	5639.49	6190.25	3273.59	2394.89	4940.95	3206.21				3453.98	2704.45	1782.08	3512.47	3315.3	4280.81
A0A024S151	M419DRAFT_12257	Hypocrea jecorina (strain ATCC 56765 / BCRC 32924 / NRRL 11460 / Rut C-30)	Dipeptidase	4886.17	5380.49	5507.01	7307.7	7953.89	5061.69	1086.51	1027.86	1177.99	9973.71	10073.3	7348.23	9615.42	7673.59	7299.96
A0A1L9U888	ASPBRDRAFT_47409	Aspergillus brasiliensis (strain CBS 101740 / IMI 381727 / IBT 21946)	SGNH_hydro domain-containing protein	10410.3	11259.9	7398.63	29597.5	31220	25186.6	18681.4	19900.5	20060				687.21	1075.25	1776.27
A0A024SLK2	M419DRAFT_70331	Hypocrea jecorina (strain ATCC 56765 / BCRC 32924 / NRRL 11460 / Rut C-30)	SUN-domain-containing protein	8917.33	8925.94	9255.46	7651.06	10031.4	8022.15				12192.6	11065.1	13360.1	28360.3	15231	10330.1
A0A1L9UVD0	ASPBRDRAFT_51404	Aspergillus brasiliensis (strain CBS 101740 / IMI 381727 / IBT 21946)	Beta-glucuronidase C-terminal domain-containing protein	2489.69	3481.37	3311.27	6975.92	9517.02	14108.3	5000.32	7600.57	6739.2			2400.22
A0A024RVF3	M419DRAFT_125544	Hypocrea jecorina (strain ATCC 56765 / BCRC 32924 / NRRL 11460 / Rut C-30)	CFEM-domain-containing protein	257578	161991	204914	60298.8	171608	11658.1	1020.16		2200.04	98056	55478.9	189730	169429	116615	104458
A0A1L9US27	ASPBRDRAFT_52465	Aspergillus brasiliensis (strain CBS 101740 / IMI 381727 / IBT 21946)	Pectate lyase superfamily protein domain-containing protein	19599.3	16351.6	18397.4	27830.1	42870	40941.1	41735.3	31527.2	43404.5	4006.12			3114.02
A0A024SAF4	M419DRAFT_110434	Hypocrea jecorina (strain ATCC 56765 / BCRC 32924 / NRRL 11460 / Rut C-30)	Glycoside hydrolase	12905.9	14128.6	7852.95	11700	13172.9	9154.18				10897.4	6746.55	5431.23	5917.74	10343	9237.28
A0A024RUV1	M419DRAFT_93142	Hypocrea jecorina (strain ATCC 56765 / BCRC 32924 / NRRL 11460 / Rut C-30)	Endo-beta 1,3-glucanase	8139.82	4053.01	9643.36	5508.59	10070.4	10325.5				32268.5	19540.4	16862.3	6661.29	19833.8	14932
A0A024S0G1	M419DRAFT_11580	Hypocrea jecorina (strain ATCC 56765 / BCRC 32924 / NRRL 11460 / Rut C-30)	Endo-beta-1,6-galactanase	17488.2	8327.54	12506.4	10383.6	14843.9	24706.3				27756.3	18104.7	12024.8	15038.9	26434.2	17160.5
A0A1L9UYW0	ASPBRDRAFT_218647	Aspergillus brasiliensis (strain CBS 101740 / IMI 381727 / IBT 21946)	Rhamnogalacturonate lyase		454.772		17333.8	8617.29	14092	9267.58	20334.2	17692.4						4058.33
A0A1L9UDQ5	ASPBRDRAFT_45087	Aspergillus brasiliensis (strain CBS 101740 / IMI 381727 / IBT 21946)	Carboxylic ester hydrolase	20552.1	25626.5	25459.1	16644.3	24758.9	40046.9	17264.2	15197.2	18612.1				1745.97	2812.61
A0A024SIP8	M419DRAFT_136015	Hypocrea jecorina (strain ATCC 56765 / BCRC 32924 / NRRL 11460 / Rut C-30)	2-(3-amino-3-carboxypropyl)histidine synthase subunit 1	8836.77	6675.93	6699.79	4572.31	5085.52	5026.49				5101.31	6743.26	7627.12	6056.1	6586.19	7851.87
A0A024RWW9	M419DRAFT_90847	Hypocrea jecorina (strain ATCC 56765 / BCRC 32924 / NRRL 11460 / Rut C-30)	Glycoside hydrolase	18869.4	23903.7	18768.4	25842.2	19773.8	16901.5				18903.8	22154.5	22397.9	19256.9	13747.5	10985.4
A0A024RZH1	M419DRAFT_12566	Hypocrea jecorina (strain ATCC 56765 / BCRC 32924 / NRRL 11460 / Rut C-30)	Alpha-galactosidase	4083.47	4488.05	3674.56	2294.18	2281.43	2572.29				5608.91	5849.74	4863.71	9555.15	4727.77	6165.92
A0A1L9U8G6	ASPBRDRAFT_58556	Aspergillus brasiliensis (strain CBS 101740 / IMI 381727 / IBT 21946)	Carboxypeptidase	1536.67	1916.4	2034.81	3375.68	3637.18	5472.39	2189.74	2492.36	2773.42						1638.25
A0A1L9UYB0	ASPBRDRAFT_192801	Aspergillus brasiliensis (strain CBS 101740 / IMI 381727 / IBT 21946)	Amidase domain-containing protein	3707.3	5020.5	3654.58	7024.91	6393.21	11944.3	2033.03	2984.41	3061.26						568.262
A0A1L9UZ04	ASPBRDRAFT_111900	Aspergillus brasiliensis (strain CBS 101740 / IMI 381727 / IBT 21946)	Alpha-galactosidase	1396.82	2151.98	3306.3	14570.4	5588.35	3044.94	7230.84	2955.79	3509.07
A0A1L9V0C3	ASPBRDRAFT_113998	Aspergillus brasiliensis (strain CBS 101740 / IMI 381727 / IBT 21946)	Beta-galactosidase			1580.24		2020.62		5446.02	2227.14	1445.66		1538.8	3351.25		2533.92	4195.27
A0A1L9UDA4	ASPBRDRAFT_130999	Aspergillus brasiliensis (strain CBS 101740 / IMI 381727 / IBT 21946)	Tyrosinase copper-binding domain-containing protein		552.139			643.518	434.215	208.54	627.435	5804.71
A0A024SGF7	M419DRAFT_6433	Hypocrea jecorina (strain ATCC 56765 / BCRC 32924 / NRRL 11460 / Rut C-30)	Alpha-galactosidase	6574.55	10525.7	11254.3	5267.53	1387.14	3074.73				13639.1	13027.7	10741.5	16096.4	15647	12201.2
A0A024RXP9	M419DRAFT_103899	Hypocrea jecorina (strain ATCC 56765 / BCRC 32924 / NRRL 11460 / Rut C-30)	1,3-beta-glucanosyltransferase	25856.2	27484.4	28270.2	17115.7	21306.5	28711.2				23734.4	17013.2	10443.6	14657.4	22458.4	14803.5
A0A024SJH2	M419DRAFT_31607	Hypocrea jecorina (strain ATCC 56765 / BCRC 32924 / NRRL 11460 / Rut C-30)	Extracellular matrix protein	23715.7	28173.7	10301	37317.5	13885.2	30526.7				49114.4	38679.6		28737.9	20959.7	57061.7
A0A024SKY7	M419DRAFT_68976	Hypocrea jecorina (strain ATCC 56765 / BCRC 32924 / NRRL 11460 / Rut C-30)	Uncharacterized protein	3875.71	6414.95	5615.37	7520.88	14092	6397.2	86.538			2141.37	2454.84	1925.03	6568.35	2379.8	2548.32
A0A1L9UBE3	ASPBRDRAFT_132454	Aspergillus brasiliensis (strain CBS 101740 / IMI 381727 / IBT 21946)	Endo-arabinase	4756.25	5296.65	4197.28	4982.27	6667.02	4008.55	3711.09	3920.45	3479.99	951.803	2512.73	3097.45	1202.58	2528.26	1273.1
A0A1L9UBL2	ASPBRDRAFT_132071	Aspergillus brasiliensis (strain CBS 101740 / IMI 381727 / IBT 21946)	Uncharacterized protein	3007.17	4046.27	4773.46	9126.17	4754.32	5109.12	6156.86	5512.05	5913.46	749.015
A0A024S1V1	M419DRAFT_133383	Hypocrea jecorina (strain ATCC 56765 / BCRC 32924 / NRRL 11460 / Rut C-30)	Endopolygalacturonase	28296.6	19142.9	25811.1	21186	10492.2	12771				24127.5	21434.9	14829.5	20414.3	29630.6	23525.2
A0A024SLA7	M419DRAFT_94665	Hypocrea jecorina (strain ATCC 56765 / BCRC 32924 / NRRL 11460 / Rut C-30)	Oxalate decarboxylase family bicupin	2819.19		1236.74		864.345	857.32	170.299	558.39		1861.35	2360.56	3955.44	3690.88	2121.65	3863.42
A0A024SD46	M419DRAFT_109567	Hypocrea jecorina (strain ATCC 56765 / BCRC 32924 / NRRL 11460 / Rut C-30)	beta-glucosidase	4173.45	3908.46	5855.55	2201.06	1643.93					9404.49	9006.59	7910.19	16716.1	10386.3	9084.79
A0A024SCF8	M419DRAFT_136720	Hypocrea jecorina (strain ATCC 56765 / BCRC 32924 / NRRL 11460 / Rut C-30)	Uncharacterized protein	13768.6	9540.89	12208.2	7535.72	10307	9768.79		1467.38		23979	21443.7	18011.1	19499.2	25838	18375
A0A1L9U7T6	ASPBRDRAFT_135312	Aspergillus brasiliensis (strain CBS 101740 / IMI 381727 / IBT 21946)	3-phytase	1582.57	2323.99	2303.58	3214	3430.27	4770.31	3276.05	2943.32	1864.27
A0A024S8E1	M419DRAFT_131409	Hypocrea jecorina (strain ATCC 56765 / BCRC 32924 / NRRL 11460 / Rut C-30)	Neutral ceramidase	12446.5	8351.09	13368.5	6308.1	7380.33	6923.3				15334.5	13707.3	12780.5	9108.36	9410.05	16702.5
A0A1L9UUD0	ASPBRDRAFT_118433	Aspergillus brasiliensis (strain CBS 101740 / IMI 381727 / IBT 21946)	Peptidase S53 domain-containing protein				3894.09	3000	4410.09	1971.49	1768.35	1944.9
A0A024SHM4	M419DRAFT_117506	Hypocrea jecorina (strain ATCC 56765 / BCRC 32924 / NRRL 11460 / Rut C-30)	Extracellular serine-rich protein	7638.93	13501.7	9918.55	5138.41	5977.72	5362.92				14417.1	8789.58	6637.08	7855.39	9400.03	15460.3
A0A1L9U2Z8	ASPBRDRAFT_35436	Aspergillus brasiliensis (strain CBS 101740 / IMI 381727 / IBT 21946)	beta-glucosidase	342.03	526.743	438.79	1516.23	1202.02	138.672	714.065	479.981	1282.64
A0A1L9U6C8	ASPBRDRAFT_48141	Aspergillus brasiliensis (strain CBS 101740 / IMI 381727 / IBT 21946)	Endo-xylogalacturonan hydrolase A				2190.46			4408.16	4590.71	1726.1
A0A024RZI4	M419DRAFT_26844	Hypocrea jecorina (strain ATCC 56765 / BCRC 32924 / NRRL 11460 / Rut C-30)	Putative glyoxal oxidase	21382.7	28872.7	23765.3	5095.49	11300.9	15312.8	990.148			13999.1	13548.5	21346.1	12584.5	12021.6	5061.07
A0A024SKY8	M419DRAFT_94118	Hypocrea jecorina (strain ATCC 56765 / BCRC 32924 / NRRL 11460 / Rut C-30)	Adenosine kinase	7211.99	8178.92	5887.39	5408.31	6854.33	5228		404.568		3967.78	3686.86	3777.93	7856.27	4664.88	8162.3
A0A1L9UA12	ASPBRDRAFT_133036	Aspergillus brasiliensis (strain CBS 101740 / IMI 381727 / IBT 21946)	Laccase	4350.88	5179.92	4602.1	10316.5	6991.92	10057	10062.7	7917.92	9355.4						729.021
A0A024S0F5	M419DRAFT_90709	Hypocrea jecorina (strain ATCC 56765 / BCRC 32924 / NRRL 11460 / Rut C-30)	Glucose-6-phosphate isomerase	6213.05	6118.57	5701.13	5472.59	3180.58	5710.26				2611.7	2582.89	3108.8	9106.12	1708.31	3877.26
A0A024SFG8	M419DRAFT_136770	Hypocrea jecorina (strain ATCC 56765 / BCRC 32924 / NRRL 11460 / Rut C-30)	Acetyl esterase	1334.22	2216.05	841.849		771.323					3459	5388.74	4121.38	4906.25	3988.83	4804.69
A0A1L9URU0	ASPBRDRAFT_146443	Aspergillus brasiliensis (strain CBS 101740 / IMI 381727 / IBT 21946)	Endo-beta-1,4-mannanase F	5324.04	7885.76	7391.48	21583.3	40194	82992	45601.3	12280	46564.1	675.112
A0A1L9UV83	ASPBRDRAFT_372184	Aspergillus brasiliensis (strain CBS 101740 / IMI 381727 / IBT 21946)	Glutaminase GtaA	2645.14	2340.49	1911.56	6874.69	2911.02	2320.71	3946.67	3735.72	4310.86
A0A1L9U8S0	ASPBRDRAFT_134047	Aspergillus brasiliensis (strain CBS 101740 / IMI 381727 / IBT 21946)	Carboxylesterase type B domain-containing protein	1524.17	2140.27	2250.26	4226.44	2000.93	9714.98	5724.89	3171.79	4397.15
A0A1L9UZP4	ASPBRDRAFT_24729	Aspergillus brasiliensis (strain CBS 101740 / IMI 381727 / IBT 21946)	Endoglucanase A					811.97		3113.34	6935.03	2392.39
A0A1L9UQ95	ASPBRDRAFT_41615	Aspergillus brasiliensis (strain CBS 101740 / IMI 381727 / IBT 21946)	Alpha-1,2-mannosidase		1179.62	2801.36	6172.43	3391.43	4889.78	3414.76	3647.81	4268.19
A0A024S0K1	M419DRAFT_124526	Hypocrea jecorina (strain ATCC 56765 / BCRC 32924 / NRRL 11460 / Rut C-30)	chitinase	2887.76	1650.54		897.937	1335.41				2488.33	5838.79	5366.57	6591.03	3863.89	5244.22	6384.85
A0A1L9V015	ASPBRDRAFT_50176	Aspergillus brasiliensis (strain CBS 101740 / IMI 381727 / IBT 21946)	Cell wall glycosyl hydrolase YteR				1370.26	2208.03		1335.56	2702.37	3110.04
A0A1L9URF7	ASPBRDRAFT_27182	Aspergillus brasiliensis (strain CBS 101740 / IMI 381727 / IBT 21946)	Phosphoesterase				4786.02	2154.87	3925.38	2502.51	2176.35	2825.59
A0A1L9U5A3	ASPBRDRAFT_48366	Aspergillus brasiliensis (strain CBS 101740 / IMI 381727 / IBT 21946)	Gamma interferon inducible lysosomal thiol reductase	2214.28	1584.16	1183.81	2282.65	3293	4018.24	2037.91	1806.2	2182.38	1047.81	1000.84		337.857
A0A1L9V246	ASPBRDRAFT_114314	Aspergillus brasiliensis (strain CBS 101740 / IMI 381727 / IBT 21946)	Beta-mannosidase A		820.91					1258.74	1206.17	2354.37				468.606
A0A024SAI5	M419DRAFT_111778	Hypocrea jecorina (strain ATCC 56765 / BCRC 32924 / NRRL 11460 / Rut C-30)	Protein disulfide-isomerase	7561.59	12025.8	11575.4	3653.12	3745.47	7189.87				3708.78	2507.1	1626.46	7028.76	4241.25	4278.36
A0A1L9U436	ASPBRDRAFT_49062	Aspergillus brasiliensis (strain CBS 101740 / IMI 381727 / IBT 21946)	Alpha-galactosidase	1345.72	1081.41		795.04	5352.36		1863.31	1368.48	3144.44
A0A1L9U3H3	ASPBRDRAFT_201206	Aspergillus brasiliensis (strain CBS 101740 / IMI 381727 / IBT 21946)	Uncharacterized protein	9029.35	10618.2	7275.99	13498.2	9798.27	14846.5	2586.65	3138.16	3477.57
A0A024S7Y9	M419DRAFT_99673	Hypocrea jecorina (strain ATCC 56765 / BCRC 32924 / NRRL 11460 / Rut C-30)	Triosephosphate isomerase	5774.68	5981.84	4458.63	4996.23	6171.78	7272.46				1525.49	2033.34		895.89	1489.77	2781.61

## Sheet: Identified A. brasiliensis prot
Supplementary table S1.2. Identified Aspergillus brasiliensis proteins in all mono- and co-cultures
Protein Accession	Gene	Organism	Protein Full Name	Intensity_AB + C30 0h (1)	Intensity_AB + C30 0h (2)	Intensity_AB + C30 0h (3)	Intensity_AB + C30 24h (1)	Intensity_AB + C30 24h (2)	Intensity_AB + C30 24h (3)	Intensity_AB (1)	Intensity_AB (2)	Intensity_AB (3)	Intensity_C30 + AB 24h (1)	Intensity_C30 + AB 24h (2)	Intensity_C30 + AB 24h (3)	Intensity_C30(1)	Intensity_C30(2)	Intensity_C30(3)
A0A024SH76	cbh2	Hypocrea jecorina (strain ATCC 56765 / BCRC 32924 / NRRL 11460 / Rut C-30)	Exoglucanase 2	444125	408409	384093	282728	271662	263961	2034.54	5707.85	6816.75	558595	594427	477228	329860	310336	518774
A0A024RXL4	M419DRAFT_125575	Hypocrea jecorina (strain ATCC 56765 / BCRC 32924 / NRRL 11460 / Rut C-30)	CBM1 domain-containing protein	72278.1	84844.8	74951.6	57148	56189.1	48090.4	4602.37	1601.42	6091.64	105487	112132	114227	88213.5	90219.2	139480
A0A1L9UWM7	ASPBRDRAFT_51780	Aspergillus brasiliensis (strain CBS 101740 / IMI 381727 / IBT 21946)	chitinase	25765.6	19565.1	23421.3	42254.3	42683.6	55183.5	47655.9	34330.5	43628	21407.3	17439.1	19898.8	9168.35	13096.4	4680.83
A0A1L9U8A1	ASPBRDRAFT_134673	Aspergillus brasiliensis (strain CBS 101740 / IMI 381727 / IBT 21946)	Pectate lyase domain-containing protein	15776.3	9925.47	15283.5	58143.5	36298.3	42770.3	55446.1	65411.9	48386.2	8449.47	11555.6		2383.9	22495.3
A0A024SCX9	M419DRAFT_136547	Hypocrea jecorina (strain ATCC 56765 / BCRC 32924 / NRRL 11460 / Rut C-30)	Beta-D-glucoside glucohydrolase I	185219	175893	153049	139439	105263	114687	6747.29	2624.7	3646.7	205437	178460	163439	126579	176660	165792
A0A1L9US13	ASPBRDRAFT_27362	Aspergillus brasiliensis (strain CBS 101740 / IMI 381727 / IBT 21946)	alpha-1,2-Mannosidase	20643.2	13582.9	12338.8	26272.6	25170.8	26203.6	31463.6	20502.3	23567.5	2516.28	6792.61	4685.15	576.535	856.817
A0A1L9US68	ASPBRDRAFT_120723	Aspergillus brasiliensis (strain CBS 101740 / IMI 381727 / IBT 21946)	Glucanase	44407.3	43079.6	54502.1	137149	133884	78162.8	190736	115428	179859	2740.66	988.61	2023.66	2851.9	1383.46	714.608
A0A1L9UQE2	ASPBRDRAFT_41430	Aspergillus brasiliensis (strain CBS 101740 / IMI 381727 / IBT 21946)	Endoprotease endo-Pro	4503.91	11711.4	6795.05	7303.89	30860.7	17042.3	15601	15544.1	15541.7
A0A024S9L5	M419DRAFT_129814	Hypocrea jecorina (strain ATCC 56765 / BCRC 32924 / NRRL 11460 / Rut C-30)	ribonuclease T2	32862.5	38161.2	44748.9	29257.6	27990.7	36084.2	461.583			38028.9	32455.6	37413.7	34515.8	24352.4	35923.7
A0A024SDM6	M419DRAFT_140746	Hypocrea jecorina (strain ATCC 56765 / BCRC 32924 / NRRL 11460 / Rut C-30)	xylan 1,4-beta-xylosidase	174905	191133	154459	277682	146050	110571	5007.89		193.126	235415	273673	237283	94495.2	78546.9	98086.3
A0A1L9UA98	ASPBRDRAFT_659028	Aspergillus brasiliensis (strain CBS 101740 / IMI 381727 / IBT 21946)	Fibronectin type III-like domain-containing protein	2334.02	2641.29	2720.68	28094.6	22284.9	31635.7	29348	21003.2	24992.8						344.528
A0A1L9UCJ5	ASPBRDRAFT_275472	Aspergillus brasiliensis (strain CBS 101740 / IMI 381727 / IBT 21946)	FAD/NAD(P)-binding domain-containing protein	8210.97	11104.8	10605.4	34379.8	29613	38034.1	28473.1	27724.7	31870.4	6407.31		4899.83	23734		5220.59
A0A024S3F7	M419DRAFT_102903	Hypocrea jecorina (strain ATCC 56765 / BCRC 32924 / NRRL 11460 / Rut C-30)	Putative agmatine deiminase	58989.5	74416.7	65202	70311.6	61406.5	65095.7	700.331	313.251	2103.69	35117.9	32245.7	37826.1	40267.8	31351.5	50204.9
A0A1L9US22	ASPBRDRAFT_118328	Aspergillus brasiliensis (strain CBS 101740 / IMI 381727 / IBT 21946)	Beta-galactosidase	4253.14	2759.43	3070.6	15997.4	17963.8	16676.5	10072.7	12933.9	15627.8	1071.92
A0A1L9UMW1	ASPBRDRAFT_29840	Aspergillus brasiliensis (strain CBS 101740 / IMI 381727 / IBT 21946)	Glucanase	17494.6	13874	14173.9	31480.9	35578.6	31243.7	88592.8	54880.7	59900.1	8990.04	7862.05	1221.28	7178.64	1511.66	2792.82
A0A024SFJ2	M419DRAFT_122518	Hypocrea jecorina (strain ATCC 56765 / BCRC 32924 / NRRL 11460 / Rut C-30)	Endoglucanase VII	73061.4	92488.3	68110.9	65948.2	64798.6	60419.1	329.869	100.848	196.184	66599.6	42791.7	45733.5	51835.6	47138.5	80269
A0A024SBP4	M419DRAFT_111096	Hypocrea jecorina (strain ATCC 56765 / BCRC 32924 / NRRL 11460 / Rut C-30)	Copper acquisition factor BIM1-like domain-containing protein	157024	145910	212006	59559.4	77482.1	132641	1023.96	6115.63		188923	129431	125061	226006	186892	210276
A0A1L9V0T9	ASPBRDRAFT_654852	Aspergillus brasiliensis (strain CBS 101740 / IMI 381727 / IBT 21946)	Fibronectin type III-like domain-containing protein	56368.3	52509.1	55941	58347.9	101601	98769.8	134264	66259.3	84848.1	9924.65			3850.92		5902.1
A0A1L9U2N8	ASPBRDRAFT_49399	Aspergillus brasiliensis (strain CBS 101740 / IMI 381727 / IBT 21946)	N-acetylglucosaminylphosphatidylinositol deacetylase	27763.6	30493.9	34589.5	24812.9	30379.3	36572.9	46770	48687.3	54384.6		3669.85	12156.6	10300.7	4925.42
A0A1L9V053	aguA	Aspergillus brasiliensis (strain CBS 101740 / IMI 381727 / IBT 21946)	Alpha-glucuronidase	9063.02	10625.8	10162.5	26809.3	21627	24627.3	20111.8	20961.8	17932.3	3927.09	7169.19	12617.2	16730.2	8644.01	3071.57
A0A024S9Z6	M419DRAFT_111943	Hypocrea jecorina (strain ATCC 56765 / BCRC 32924 / NRRL 11460 / Rut C-30)	Xyloglucanase	579464	653145	608029	463272	485906	421033	8326.57	8384.54	7512	693790	554214	602692	806234	716765	623494
A0A024S7R4	M419DRAFT_25104	Hypocrea jecorina (strain ATCC 56765 / BCRC 32924 / NRRL 11460 / Rut C-30)	Pectin lyase-like protein	22946.9	20588.1	28179.7	45586.8	11715.3	18209.5				58408.7	120655	67269.1	47490.6	43703.5	76722.9
A0A1L9USD0	ASPBRDRAFT_72910	Aspergillus brasiliensis (strain CBS 101740 / IMI 381727 / IBT 21946)	xylan 1,4-beta-xylosidase	32559.3	31481.5	35945.7	171018	126599	90070	97532.6	62213.9	109093	15894	341.914	72165	4661.6	11579.8	42335.3
A0A1L9U6P8	ASPBRDRAFT_58876	Aspergillus brasiliensis (strain CBS 101740 / IMI 381727 / IBT 21946)	Carboxylic ester hydrolase	9692.7	7448.81	6883.66	53107.2	61384.9	51567.5	65579	55285.8	42448.9	3577.87	2713.23		1584.52
A0A024SIB3	xyn3	Hypocrea jecorina (strain ATCC 56765 / BCRC 32924 / NRRL 11460 / Rut C-30)	Endo-1,4-beta-xylanase 3	239211	210583	227825	106956	107682	141104	7251.41	1316	2753.84	343009	301716	307771	228596	363761	313438
A0A1L9U9T4	ASPBRDRAFT_33045	Aspergillus brasiliensis (strain CBS 101740 / IMI 381727 / IBT 21946)	Peptide hydrolase				2825.62		4059.06	7397.94	3199.28	3592.69						1001.03
A0A1L9UFY5	ASPBRDRAFT_625046	Aspergillus brasiliensis (strain CBS 101740 / IMI 381727 / IBT 21946)	Glycoside hydrolase family 5 domain-containing protein	15284.5	15225.5	13309	26835	21113.1	15356.6	42801.4	30418.2	37924.3	1969.2	3736.67	2120.76
A0A024RV01	M419DRAFT_93498	Hypocrea jecorina (strain ATCC 56765 / BCRC 32924 / NRRL 11460 / Rut C-30)	Cellulosome enzyme	282874	221093	222350	185190	118401	158819	3229.95	742.466	1920.86	340804	307900	307329	341704	286077	421248
A0A024SNG6	M419DRAFT_23525	Hypocrea jecorina (strain ATCC 56765 / BCRC 32924 / NRRL 11460 / Rut C-30)	MFS general substrate transporter	165908	282960	201516	162191	210850	201310		1968.02		184351	176159	147364	353365	213213	260159
A0A024SKI0	M419DRAFT_32774	Hypocrea jecorina (strain ATCC 56765 / BCRC 32924 / NRRL 11460 / Rut C-30)	Putative isomerase YbhE	13191.8	13817.2	19401.2	14701.1	16643.9	19316.1				21721.9	20581.2	23419.9	50962.7	20692.3	19041.7
A0A1L9UVU1	ASPBRDRAFT_71848	Aspergillus brasiliensis (strain CBS 101740 / IMI 381727 / IBT 21946)	UPF0047 domain protein	4436.14	5611.53	5412.4	7128.98	6549.81	9631.48	5336.08	4295.76	4113.14		3492.63	1025.45
A0A1L9UFS7	ASPBRDRAFT_31415	Aspergillus brasiliensis (strain CBS 101740 / IMI 381727 / IBT 21946)	beta-glucosidase	162359	175868	121323	237292	362122	323598	253328	211250	268106	26976.8	22143.7	40168.6	11376.4	74848.4	99620.3
A0A1L9UWF0	ASPBRDRAFT_386232	Aspergillus brasiliensis (strain CBS 101740 / IMI 381727 / IBT 21946)	Aldose 1-epimerase	27333.4	26503.4	23312.9	32340	41746.4	50423.3	22593.8	13827.7	22797.6				4299	11629.1
P36217	xyn2	Hypocrea jecorina (strain ATCC 56765 / BCRC 32924 / NRRL 11460 / Rut C-30)	Endo-1,4-beta-xylanase 2	744674	518922	531129	472545	248633	376348	3083	3295.48	5162.79	770681	638045	564581	752382	614812	765785
A0A024RZP7	M419DRAFT_104220	Hypocrea jecorina (strain ATCC 56765 / BCRC 32924 / NRRL 11460 / Rut C-30)	Swollenin	323866	256343	277682	224228	208205	217641	758.332	3479.35	14420.3	318584	333583	307748	289685	248659	301303
A0A024S3A1	M419DRAFT_113858	Hypocrea jecorina (strain ATCC 56765 / BCRC 32924 / NRRL 11460 / Rut C-30)	1,3-beta-glucanosyltransferase	53459.7	43030.1	56289.5	41644.4	42037.4	39392.8	5993.95			61136.3	39717.7	39432.7	52819.3	72809.2	52133.8
A0A1L9U6Q8	ASPBRDRAFT_136080	Aspergillus brasiliensis (strain CBS 101740 / IMI 381727 / IBT 21946)	Fungal lipase-like domain-containing protein	7030.11	4191.3	4298.52	24505	18689.7	10563.6	36912.9	35278	28933.9	2331.13	2502.61		19485.4
A0A024S5S0	M419DRAFT_25615	Hypocrea jecorina (strain ATCC 56765 / BCRC 32924 / NRRL 11460 / Rut C-30)	Glycosyl hydrolase	11094.3	12067.6	10298	14209.3	7996.35	8281.82	748.658	193.578	1546.93	18797.1	21989.7	11630.7	12856.5	21290.6	23542.1
A0A024S2Y7	M419DRAFT_102517	Hypocrea jecorina (strain ATCC 56765 / BCRC 32924 / NRRL 11460 / Rut C-30)	non-reducing end alpha-L-arabinofuranosidase	310278	363000	300276	203667	182846	209856	3882.68	5011.8	2718.62	202189	187629	174332	222248	204108	178394
A0A024RUV7	M419DRAFT_125486	Hypocrea jecorina (strain ATCC 56765 / BCRC 32924 / NRRL 11460 / Rut C-30)	Hydrophobin-2	16357.2	7742.16	6753.26	6629.2	6982.52	10258.1	109.229	151.293	117.095	8816.56	19487.7	7977.88	11203.4	75653.4	14843.2
A0A024SAX2	M419DRAFT_130089	Hypocrea jecorina (strain ATCC 56765 / BCRC 32924 / NRRL 11460 / Rut C-30)	SUN-domain-containing protein	13057	15826.5	14156	8672.27	7426.44	9707.56				30314.4	8322.86	14711.1	20453.3	16293	20367.9
A0A1L9U7T1	ASPBRDRAFT_199938	Aspergillus brasiliensis (strain CBS 101740 / IMI 381727 / IBT 21946)	Glucanase	42637.6	35055.2	55613.8	220466	136226	230126	198448	197765	148379	1861.93	2016.02	4122	7826.62	765.501	6997.66
A0A024SAW1	M419DRAFT_24696	Hypocrea jecorina (strain ATCC 56765 / BCRC 32924 / NRRL 11460 / Rut C-30)	Vacuolar protease A	56623.5	54163.9	77917.3	39530.7	39296.8	62029.4	587.677	422.192	711.581	86770.7	78824.3	67872.3	70584.7	84656.7	99578.3
A0A1L9UUR6	ASPBRDRAFT_148122	Aspergillus brasiliensis (strain CBS 101740 / IMI 381727 / IBT 21946)	Endo-1,4-beta-xylanase	1465.33	537.09	497.905	4028.51	9216.93	6061.63	16214.5	9782.92	10570.2	896.52	4288.65		2330.36	1759.35	15461.9
A0A024SK82	M419DRAFT_108286	Hypocrea jecorina (strain ATCC 56765 / BCRC 32924 / NRRL 11460 / Rut C-30)	Aminopeptidase	4350.99	6306.95	5814.58	2942.88	3357.83	4473.83	1176.03	382.924	1089.7	5154.77	5843.43	5891.28	8627.42	4471.07	5335.14
A0A1L9UUP3	ASPBRDRAFT_120160	Aspergillus brasiliensis (strain CBS 101740 / IMI 381727 / IBT 21946)	Catalase	47039.5	44499.6	46934.2	169364	112414	98797.1	73875.2	78456.8	67648.6		2493.54		1597.19		1906.24
A0A1L9UV98	ASPBRDRAFT_51278	Aspergillus brasiliensis (strain CBS 101740 / IMI 381727 / IBT 21946)	chitinase	15526	15161.9	13942.8	30830.2	24825.6	24962.3	39147.8	29685	32410.5				1085.76	6772.15
A0A024S953	M419DRAFT_111063	Hypocrea jecorina (strain ATCC 56765 / BCRC 32924 / NRRL 11460 / Rut C-30)	Peptide hydrolase	26626.1	14122.7	17818.3	17113.8	8417.62	14690			111.471	27046.6	28108.7	22097.1	57824.4	18750.7	26175.3
A0A1L9US69	ASPBRDRAFT_120339	Aspergillus brasiliensis (strain CBS 101740 / IMI 381727 / IBT 21946)	Alpha/beta-glucosidase agdC	44802.5	60131.2	51759.5	81640.6	87163.1	99662.8	75647.8	77815.6	80412.1	6045.96	2581.06		4959.21	5521.9	1983.37
A0A1L9U9M8	ASPBRDRAFT_57795	Aspergillus brasiliensis (strain CBS 101740 / IMI 381727 / IBT 21946)	Beta-xylanase	69778	44504.5	37894	232910	265665	255585	262953	409874	358988	11815.5	7999.58		8545.32	6652.05	9975.38
A0A024SG05	M419DRAFT_109739	Hypocrea jecorina (strain ATCC 56765 / BCRC 32924 / NRRL 11460 / Rut C-30)	Uncharacterized protein	8219	14150.6	10748	10993	9011.19	8825.21	291.399			15577.6	23990.7	24407	23630.5	24580.5	27485.2
A0A024S7E6	M419DRAFT_66752	Hypocrea jecorina (strain ATCC 56765 / BCRC 32924 / NRRL 11460 / Rut C-30)	GH16 domain-containing protein	25163.6	18536.9	9410.44	34638.9	11773.9	17822.7	706.7			21424.9	26463.7	9867.17	29643.5	24296.1	20142.2
A0A024S1W9	M419DRAFT_124460	Hypocrea jecorina (strain ATCC 56765 / BCRC 32924 / NRRL 11460 / Rut C-30)	Glycoside hydrolase	71475.2	59029.8	92948.4	61813.3	44650.5	54059	1134.37		1446.51	83397.9	125367	86844.8	104080	131319	67063.5
A0A1L9U2U4	ASPBRDRAFT_164434	Aspergillus brasiliensis (strain CBS 101740 / IMI 381727 / IBT 21946)	Cytochrome P450	9798	8291.27	8417.8	5716.55	14604.4	8863.98	6062.64	7148.78	6350.47
A0A1L9URL0	ASPBRDRAFT_171198	Aspergillus brasiliensis (strain CBS 101740 / IMI 381727 / IBT 21946)	Laccase	4577.69	5454.84	5012.19	9177.08	8535.9	13430.6	10400.1	10783.6	6867.61
A0A1L9UVZ3	ASPBRDRAFT_168955	Aspergillus brasiliensis (strain CBS 101740 / IMI 381727 / IBT 21946)	Alpha-galactosidase	6139.5	5772	5270.34	22699.6	30793.3	30663.7	25156.1	23396.1	22064.4	5678.43	42623.3	28352.5	931.802	3976.51	36583.4
A0A1L9UYZ7	ASPBRDRAFT_115229	Aspergillus brasiliensis (strain CBS 101740 / IMI 381727 / IBT 21946)	Fibronectin type III-like domain-containing protein	77035.3	98386.4	84305.2	79178.4	84367.5	110536	51494.8	60029.1	51712.6	107495			2978.11	9821.77
A0A1L9V2Q0	ASPBRDRAFT_142667	Aspergillus brasiliensis (strain CBS 101740 / IMI 381727 / IBT 21946)	1,3-beta-glucanosyltransferase	8993.87	14507.2	15617.8	12472.1	23918.4	26851.9	29632.5	18880.9	25416.6
A0A1L9U702	ASPBRDRAFT_339404	Aspergillus brasiliensis (strain CBS 101740 / IMI 381727 / IBT 21946)	Peptidase S9 prolyl oligopeptidase catalytic domain-containing protein	7161.97	5703.63	4325.59	15418.5	11803.5	11953.6	10129	8944.24	12100.7
A0A1L9UQW5	ASPBRDRAFT_119374	Aspergillus brasiliensis (strain CBS 101740 / IMI 381727 / IBT 21946)	Isomerase YbhE	12155.2	19704.7	15474.6	34415.8	21154.5	32279.6	18601.2	20216.8	20300
A0A1L9USI6	ASPBRDRAFT_119764	Aspergillus brasiliensis (strain CBS 101740 / IMI 381727 / IBT 21946)	Intradiol ring-cleavage dioxygenases domain-containing protein	1486.08			1494.69	1898.95	2213.32	5864.13	3347.76	2596.79				1466.27	3840.59
A0A1L9UK62	ASPBRDRAFT_55274	Aspergillus brasiliensis (strain CBS 101740 / IMI 381727 / IBT 21946)	Glyco_hydro_92 domain-containing protein	5373.84	5611.03	6696.43	11100.4	15807	34905.6	16909.5	9732.36	10404.6		4209.96	10264	13014.5	3223.6	1593.44
A0A024SN39	M419DRAFT_69546	Hypocrea jecorina (strain ATCC 56765 / BCRC 32924 / NRRL 11460 / Rut C-30)	Peptidyl-prolyl cis-trans isomerase	26577.7	17366.8	19382.8	15279.7	14491.2	24682.6				7231.98	9140.75	6382.18	11042.6	11051.8	10881.4
A0A024SLL0	M419DRAFT_121632	Hypocrea jecorina (strain ATCC 56765 / BCRC 32924 / NRRL 11460 / Rut C-30)	Allergen Asp f 4	19881.6	38860.8	36697.6	21032.3	23414	27816.4	793.063		988.084	16437.6	16136.7	13518.5	9177.85	10118.1	13311.2
A0A024S080	M419DRAFT_124639	Hypocrea jecorina (strain ATCC 56765 / BCRC 32924 / NRRL 11460 / Rut C-30)	1,3-beta-glucanosyltransferase	19769.9	20240.7	17493.7	47104.5	23636.1	13105.9			2733.24	29732	24174.4	22296	55347.8	47877.3	34534.7
A0A024SJ35	M419DRAFT_6566	Hypocrea jecorina (strain ATCC 56765 / BCRC 32924 / NRRL 11460 / Rut C-30)	Glycoside hydrolase family 92 protein	11147.3	8278.07	9583.06	8659.08	10924.9	9555.85	2335.61	706.216		21517	20384	19601.1	14325.4	21497.4	27869.5
A0A1L9UMS2	ASPBRDRAFT_124037	Aspergillus brasiliensis (strain CBS 101740 / IMI 381727 / IBT 21946)	Glycoside hydrolase family 5 domain-containing protein	29237.9	8058.06	5646.25	67086.8	51628.2	72335.3	48590.5	83012.9	73512.3	6012.64	19887	61799.8	25757.9	92698.1	2973.98
A0A024S109	M419DRAFT_38236	Hypocrea jecorina (strain ATCC 56765 / BCRC 32924 / NRRL 11460 / Rut C-30)	ECM33-like protein	77775.5	89758.3	68412.9	67636.2	75748.7	60547.4	7903.9	11003.3		95496	79804.5	72074.7	71239	90638.7	67026.9
A0A1L9UJT5	ASPBRDRAFT_196093	Aspergillus brasiliensis (strain CBS 101740 / IMI 381727 / IBT 21946)	Uncharacterized protein				2458.22	1098.78		2360.9	2192.48	1525.13
A0A1L9UIA0	ASPBRDRAFT_154699	Aspergillus brasiliensis (strain CBS 101740 / IMI 381727 / IBT 21946)	Recep_L_domain domain-containing protein	8488.77	7891.65	6467.27	10609.6	8786.15	10713.1	17511.7	23769.7	40580.9				3555.94
A0A1L9UZ64	ASPBRDRAFT_114852	Aspergillus brasiliensis (strain CBS 101740 / IMI 381727 / IBT 21946)	Peptidase S53 domain-containing protein	16146	18962	17317.9	78455.6	64194.7	78085.4	47704.1	31347.1	43428.3	11026	16873.9		2939.91	2373.3	3155.71
A0A1L9ULD7	ASPBRDRAFT_54314	Aspergillus brasiliensis (strain CBS 101740 / IMI 381727 / IBT 21946)	Subtilisin-like protease	12493.3	17270.6	13467	18108	17957.3	18449.8	2430.8	2692.34	3064.19
A0A1L9UVM9	ASPBRDRAFT_379780	Aspergillus brasiliensis (strain CBS 101740 / IMI 381727 / IBT 21946)	Uncharacterized protein	90485.3	53644.3	67640.3	110944	95656.6	133512	121684	70409.2	58694.8	41615.7	27058.8	14348.2	2199.92	8396.7	19432.8
A0A024S0T2	M419DRAFT_26554	Hypocrea jecorina (strain ATCC 56765 / BCRC 32924 / NRRL 11460 / Rut C-30)	Tripeptidyl peptidase	109024	101550	104591	117936	63932.4	91104.7	14867.1	5431.67	3287.88	135270	158960	107277	150485	203051	155219
A0A024SLL1	M419DRAFT_94809	Hypocrea jecorina (strain ATCC 56765 / BCRC 32924 / NRRL 11460 / Rut C-30)	NAD(P)H-dependent D-xylose reductase xyl1	37284.4	53728.6	39521.1	44473	38108.3	33620.1		3158.68	2379.84	12545.1	17655.1	12670.9	9592.73	9738.11	23446
A0A1L9UZG5	ASPBRDRAFT_112021	Aspergillus brasiliensis (strain CBS 101740 / IMI 381727 / IBT 21946)	Cell wall mannoprotein 1	11924.7	19474.1	14001.4	35700.5	29647.7	39855.3	799.468	311.348	1313.41	1081.75	6496.26	3191.15	2773.35	3798.31	14477.6
A0A1L9UU14	ASPBRDRAFT_53082	Aspergillus brasiliensis (strain CBS 101740 / IMI 381727 / IBT 21946)	glucan endo-1,3-beta-D-glucosidase	4723.47	9947.81	7453.36	10621.2	8458.49	15506.6	16303.3	12163.9	18192.4				3604.7
A0A024RVT2	M419DRAFT_139407	Hypocrea jecorina (strain ATCC 56765 / BCRC 32924 / NRRL 11460 / Rut C-30)	PLC-E	4396.58	3052.73	4423.38	2145.27	2296.55	3303.96				5681.53	6402.17	5669.09	13335.3	7856.07	6034.73
A0A1L9U872	ASPBRDRAFT_134583	Aspergillus brasiliensis (strain CBS 101740 / IMI 381727 / IBT 21946)	1,3-beta-glucanosyltransferase	65457.7	69134.1	53762.2	98867.4	75103.3	103889	70919.9	69740.5	70707.1	7786.94		9058.24	6389.66	5560.35	6423.97
A0A1L9V168	ASPBRDRAFT_50551	Aspergillus brasiliensis (strain CBS 101740 / IMI 381727 / IBT 21946)	Uncharacterized protein	3987.92	6199.22	5811.38	8982.65	10913	13577.1	7887.56	6035.99	8718.29					1798.1
A0A1L9UQS1	ASPBRDRAFT_54120	Aspergillus brasiliensis (strain CBS 101740 / IMI 381727 / IBT 21946)	SMP-30/Gluconolactonase/LRE-like region domain-containing protein	5153.79	3119.74	7397.85	5521.31	11139.4	9386.74	6007.71	5005.59	4492.32
A0A1L9UF05	ASPBRDRAFT_181924	Aspergillus brasiliensis (strain CBS 101740 / IMI 381727 / IBT 21946)	Isochorismatase-like domain-containing protein	10412.4	15513.5	11516.8	10370.2	5962.18	9774.66	3778.74	1848.63	1803.65
A0A1L9UBN9	ASPBRDRAFT_132089	Aspergillus brasiliensis (strain CBS 101740 / IMI 381727 / IBT 21946)	Alpha-L-arabinofuranosidase	11910.3	8788.7	10383.4	23130	27975.3	41958.6	27717.5	17260.7	15390.4
A0A024S0A7	M419DRAFT_133200	Hypocrea jecorina (strain ATCC 56765 / BCRC 32924 / NRRL 11460 / Rut C-30)	Putative glycosyl hydrolase	10633.6	11244.7	11833.5	4436.36	6661.43	13948.6				8407	6023.72	2327.65	15882	8611.38	12852.4
A0A024RVB8	M419DRAFT_125426	Hypocrea jecorina (strain ATCC 56765 / BCRC 32924 / NRRL 11460 / Rut C-30)	Beta-1,3-glucanase N-terminal domain-containing protein	20302.6	19191	25918.8	4539.34	6744.98	12956.5				45448.3	25998.4	53268.6	43268.1	48537.3	33883.6
A0A1L9U8H1	ASPBRDRAFT_134861	Aspergillus brasiliensis (strain CBS 101740 / IMI 381727 / IBT 21946)	Probable glucan endo-1,3-beta-glucosidase eglC	1842.28	1909.02	1642.37	2821.43	1832.49	7133.89	5585.13	5946.79	4988.58				471.577	632.023
A0A024S0D5	M419DRAFT_88887	Hypocrea jecorina (strain ATCC 56765 / BCRC 32924 / NRRL 11460 / Rut C-30)	Acetyl xylan esterase	20408.1	10194.7	11899.9	8671.08	8927.61	7263.45				38534.2	23444.7	20878.3	22549.6	11089.6	25717.9
A0A024S7H6	M419DRAFT_113012	Hypocrea jecorina (strain ATCC 56765 / BCRC 32924 / NRRL 11460 / Rut C-30)	Superoxide dismutase [Cu-Zn]	60807.5	81675.3	53772.7	45777.4	53421.2	77117.9				34087	19917.2	20023.6	16342.3	32596.4	26537.8
A0A024SFS8	M419DRAFT_97005	Hypocrea jecorina (strain ATCC 56765 / BCRC 32924 / NRRL 11460 / Rut C-30)	Amidohydrolase 3 domain-containing protein	30658.5	36353	35935.5	31606.4	22926.7	23021.2			1597.14	34852.8	34741.6	30251.8	60572.1	45669.4	45251.6
A0A1L9UWF1	ASPBRDRAFT_384652	Aspergillus brasiliensis (strain CBS 101740 / IMI 381727 / IBT 21946)	Carboxylic ester hydrolase	2747.68	4411.37	3870.92	7569.1	6492.32	10595.4	4449.18	2010.94	3644.04
A0A1L9UWL2	ASPBRDRAFT_203769	Aspergillus brasiliensis (strain CBS 101740 / IMI 381727 / IBT 21946)	Peptidase A1 domain-containing protein	38392.5	20443.4	34503.7	40766.6	49405.9	83285.5	11731.2	6803.01	8684.02						1961.82
A0A1L9U688	ASPBRDRAFT_59193	Aspergillus brasiliensis (strain CBS 101740 / IMI 381727 / IBT 21946)	DUF1237 domain-containing protein	8761.77	10266.5	9815.85	17292.4	16606.9	25008	12879.2	15677.9	12902.3	4722.17		9840.3	614.435
A0A1L9UNY5	ASPBRDRAFT_148929	Aspergillus brasiliensis (strain CBS 101740 / IMI 381727 / IBT 21946)	Carboxypeptidase	1614.12	2303.12	2212.11	3154.71	2476.17	2637.38	885.217	556.696	643.24					1659.21
A0A024RXH9	M419DRAFT_93634	Hypocrea jecorina (strain ATCC 56765 / BCRC 32924 / NRRL 11460 / Rut C-30)	Xanthan lyase	6446.36	4827.37	5283.31	4362.82	3016.28	2284.53				10826.3	12062.6	8590.97	12644.1	13694.9	10622.2
A0A024S573	M419DRAFT_112797	Hypocrea jecorina (strain ATCC 56765 / BCRC 32924 / NRRL 11460 / Rut C-30)	Cu,Zn superoxide dismutase-like protein	37292.1		87491.2	28063	43499.2					68585.7	22727.2		37306.5	38782.3	10882.2
A0A024RY24	M419DRAFT_116820	Hypocrea jecorina (strain ATCC 56765 / BCRC 32924 / NRRL 11460 / Rut C-30)	Lysophospholipase	19487.2	18255.6	14609.2	9474.77	10798.2	12610				23845.7	23057.3	21204.5	29816.4	14074.3	14543.5
A0A024SCR0	M419DRAFT_80346	Hypocrea jecorina (strain ATCC 56765 / BCRC 32924 / NRRL 11460 / Rut C-30)	Uncharacterized protein	4286.97	5665.41	3661.73	2815.62	923.933	2101.15	341.762	1791.32	999.63	4965.74	6019.7	4481.04	16129.4	4585.8	6851.86
A0A024RXG4	M419DRAFT_12549	Hypocrea jecorina (strain ATCC 56765 / BCRC 32924 / NRRL 11460 / Rut C-30)	beta-mannosidase	5190.78	6535.76	6157.74	6736.15	5032.12	5742.79	300.703	493.941	279.364	11106.1	13477.1	12103.6	9726.94	16022.3	14487
A0A1L9UPT6	ASPBRDRAFT_41398	Aspergillus brasiliensis (strain CBS 101740 / IMI 381727 / IBT 21946)	beta-glucosidase	3061.04	3114.54	3241.7	5344.74	6362.9	7993.69	6406.52	6099.92	1148.99
A0A1L9UYY6	ASPBRDRAFT_113580	Aspergillus brasiliensis (strain CBS 101740 / IMI 381727 / IBT 21946)	Acid phosphatase	228.728		900.932	1019.63	1339	1434.08	2767.48	1349.33	935.247
A0A024SF33	M419DRAFT_129298	Hypocrea jecorina (strain ATCC 56765 / BCRC 32924 / NRRL 11460 / Rut C-30)	Vacuolar aspartyl aminopeptidase Lap4	7687.39	11999.4	11684.5	5617.66	4486.65	6493.68				15817.4	19943.5	17170.7	20411.5	12940.6	22507.2
A0A024SL25	M419DRAFT_94461	Hypocrea jecorina (strain ATCC 56765 / BCRC 32924 / NRRL 11460 / Rut C-30)	Cutinase-domain-containing protein	12833.5	14302.9	14700.4	4076.65	9829.27	9056.36		39.0368		22717.3	14573	10924.4	19654.4	26920.7	17871.4
A0A024SJA0	M419DRAFT_107629	Hypocrea jecorina (strain ATCC 56765 / BCRC 32924 / NRRL 11460 / Rut C-30)	Acid phosphatase	18967.9	21284.6	17789.6	14518.8	10773	14816.2	922.446	793.516		24389.9	21321.6	18669.5	37966.2	25843.3	33864.2
A0A1L9UQ60	ASPBRDRAFT_41552	Aspergillus brasiliensis (strain CBS 101740 / IMI 381727 / IBT 21946)	Probable glucan endo-1,3-beta-glucosidase eglC	1602.66	2255.55		2356.08	3344.79	3482.15	4080.73	2657.31	3910.4
A0A1L9UFK9	ASPBRDRAFT_155263	Aspergillus brasiliensis (strain CBS 101740 / IMI 381727 / IBT 21946)	Carboxylic ester hydrolase	2564.26	3794.84	6246.88	3360.43	4480.48	3686.17	2986.36	1608.1	2262.74
A0A1L9UQH1	ASPBRDRAFT_54024	Aspergillus brasiliensis (strain CBS 101740 / IMI 381727 / IBT 21946)	Glucanase	2553.13	2225.17	957.26	2505.47	8436.12	14362.3	16359.1	4905.46	15061.8				314.609
A0A024SJX1	M419DRAFT_72252	Hypocrea jecorina (strain ATCC 56765 / BCRC 32924 / NRRL 11460 / Rut C-30)	non-reducing end alpha-L-arabinofuranosidase	10307.6	21996.4	19940.9	6013.04	7700.1	7540.47				55756.6	11871.7	53319.1	89905	76013.7	28526.4
A0A1L9U2T6	ASPBRDRAFT_70083	Aspergillus brasiliensis (strain CBS 101740 / IMI 381727 / IBT 21946)	Glucoamylase	483.466				1369.8	2485.39	3241.89	1527.76	2360.77
A0A024SNI2	M419DRAFT_70202	Hypocrea jecorina (strain ATCC 56765 / BCRC 32924 / NRRL 11460 / Rut C-30)	Uncharacterized protein	10717.8	10786.6	9567.36	4787.8	4118.86	8035.28		131.167		14530.9	12038.1	13669.6	17404.6	19614.3	16314.5
A0A024S847	M419DRAFT_137482	Hypocrea jecorina (strain ATCC 56765 / BCRC 32924 / NRRL 11460 / Rut C-30)	5-methyltetrahydropteroyltriglutamate--homocysteine S-methyltransferase	5222.3	6958.55	5639.4	2115.43	2814.77	2991.21				2150.33	2915.63	1688.39	11549.1	3225.03	6127.02
A0A1L9UCH3	ASPBRDRAFT_45639	Aspergillus brasiliensis (strain CBS 101740 / IMI 381727 / IBT 21946)	Vacuolar aspartyl aminopeptidase Lap4	11301.6	13122.1	8405.44	12162.3	13485	18115	16108.7	10356.6	15197.1				32184.4
A0A1L9V1Y8	ASPBRDRAFT_37187	Aspergillus brasiliensis (strain CBS 101740 / IMI 381727 / IBT 21946)	beta-glucosidase	3179.13	3596.12	4815.01	9956.82	12526.3	18127.3	9147.07	4377.91	4240.88
A0A024S955	M419DRAFT_83250	Hypocrea jecorina (strain ATCC 56765 / BCRC 32924 / NRRL 11460 / Rut C-30)	Putative cytochrome b5	5639.49	6190.25	3273.59	2394.89	4940.95	3206.21				3453.98	2704.45	1782.08	3512.47	3315.3	4280.81
A0A024S151	M419DRAFT_12257	Hypocrea jecorina (strain ATCC 56765 / BCRC 32924 / NRRL 11460 / Rut C-30)	Dipeptidase	4886.17	5380.49	5507.01	7307.7	7953.89	5061.69	1086.51	1027.86	1177.99	9973.71	10073.3	7348.23	9615.42	7673.59	7299.96
A0A1L9U888	ASPBRDRAFT_47409	Aspergillus brasiliensis (strain CBS 101740 / IMI 381727 / IBT 21946)	SGNH_hydro domain-containing protein	10410.3	11259.9	7398.63	29597.5	31220	25186.6	18681.4	19900.5	20060				687.21	1075.25	1776.27
A0A024SLK2	M419DRAFT_70331	Hypocrea jecorina (strain ATCC 56765 / BCRC 32924 / NRRL 11460 / Rut C-30)	SUN-domain-containing protein	8917.33	8925.94	9255.46	7651.06	10031.4	8022.15				12192.6	11065.1	13360.1	28360.3	15231	10330.1
A0A1L9UVD0	ASPBRDRAFT_51404	Aspergillus brasiliensis (strain CBS 101740 / IMI 381727 / IBT 21946)	Beta-glucuronidase C-terminal domain-containing protein	2489.69	3481.37	3311.27	6975.92	9517.02	14108.3	5000.32	7600.57	6739.2			2400.22
A0A024RVF3	M419DRAFT_125544	Hypocrea jecorina (strain ATCC 56765 / BCRC 32924 / NRRL 11460 / Rut C-30)	CFEM-domain-containing protein	257578	161991	204914	60298.8	171608	11658.1	1020.16		2200.04	98056	55478.9	189730	169429	116615	104458
A0A1L9US27	ASPBRDRAFT_52465	Aspergillus brasiliensis (strain CBS 101740 / IMI 381727 / IBT 21946)	Pectate lyase superfamily protein domain-containing protein	19599.3	16351.6	18397.4	27830.1	42870	40941.1	41735.3	31527.2	43404.5	4006.12			3114.02
A0A024SAF4	M419DRAFT_110434	Hypocrea jecorina (strain ATCC 56765 / BCRC 32924 / NRRL 11460 / Rut C-30)	Glycoside hydrolase	12905.9	14128.6	7852.95	11700	13172.9	9154.18				10897.4	6746.55	5431.23	5917.74	10343	9237.28
A0A024RUV1	M419DRAFT_93142	Hypocrea jecorina (strain ATCC 56765 / BCRC 32924 / NRRL 11460 / Rut C-30)	Endo-beta 1,3-glucanase	8139.82	4053.01	9643.36	5508.59	10070.4	10325.5				32268.5	19540.4	16862.3	6661.29	19833.8	14932
A0A024S0G1	M419DRAFT_11580	Hypocrea jecorina (strain ATCC 56765 / BCRC 32924 / NRRL 11460 / Rut C-30)	Endo-beta-1,6-galactanase	17488.2	8327.54	12506.4	10383.6	14843.9	24706.3				27756.3	18104.7	12024.8	15038.9	26434.2	17160.5
A0A1L9UYW0	ASPBRDRAFT_218647	Aspergillus brasiliensis (strain CBS 101740 / IMI 381727 / IBT 21946)	Rhamnogalacturonate lyase		454.772		17333.8	8617.29	14092	9267.58	20334.2	17692.4						4058.33
A0A1L9UDQ5	ASPBRDRAFT_45087	Aspergillus brasiliensis (strain CBS 101740 / IMI 381727 / IBT 21946)	Carboxylic ester hydrolase	20552.1	25626.5	25459.1	16644.3	24758.9	40046.9	17264.2	15197.2	18612.1				1745.97	2812.61
A0A024SIP8	M419DRAFT_136015	Hypocrea jecorina (strain ATCC 56765 / BCRC 32924 / NRRL 11460 / Rut C-30)	2-(3-amino-3-carboxypropyl)histidine synthase subunit 1	8836.77	6675.93	6699.79	4572.31	5085.52	5026.49				5101.31	6743.26	7627.12	6056.1	6586.19	7851.87
A0A024RWW9	M419DRAFT_90847	Hypocrea jecorina (strain ATCC 56765 / BCRC 32924 / NRRL 11460 / Rut C-30)	Glycoside hydrolase	18869.4	23903.7	18768.4	25842.2	19773.8	16901.5				18903.8	22154.5	22397.9	19256.9	13747.5	10985.4
A0A024RZH1	M419DRAFT_12566	Hypocrea jecorina (strain ATCC 56765 / BCRC 32924 / NRRL 11460 / Rut C-30)	Alpha-galactosidase	4083.47	4488.05	3674.56	2294.18	2281.43	2572.29				5608.91	5849.74	4863.71	9555.15	4727.77	6165.92
A0A1L9U8G6	ASPBRDRAFT_58556	Aspergillus brasiliensis (strain CBS 101740 / IMI 381727 / IBT 21946)	Carboxypeptidase	1536.67	1916.4	2034.81	3375.68	3637.18	5472.39	2189.74	2492.36	2773.42						1638.25
A0A1L9UYB0	ASPBRDRAFT_192801	Aspergillus brasiliensis (strain CBS 101740 / IMI 381727 / IBT 21946)	Amidase domain-containing protein	3707.3	5020.5	3654.58	7024.91	6393.21	11944.3	2033.03	2984.41	3061.26						568.262
A0A1L9UZ04	ASPBRDRAFT_111900	Aspergillus brasiliensis (strain CBS 101740 / IMI 381727 / IBT 21946)	Alpha-galactosidase	1396.82	2151.98	3306.3	14570.4	5588.35	3044.94	7230.84	2955.79	3509.07
A0A1L9V0C3	ASPBRDRAFT_113998	Aspergillus brasiliensis (strain CBS 101740 / IMI 381727 / IBT 21946)	Beta-galactosidase			1580.24		2020.62		5446.02	2227.14	1445.66		1538.8	3351.25		2533.92	4195.27
A0A1L9UDA4	ASPBRDRAFT_130999	Aspergillus brasiliensis (strain CBS 101740 / IMI 381727 / IBT 21946)	Tyrosinase copper-binding domain-containing protein		552.139			643.518	434.215	208.54	627.435	5804.71
A0A024SGF7	M419DRAFT_6433	Hypocrea jecorina (strain ATCC 56765 / BCRC 32924 / NRRL 11460 / Rut C-30)	Alpha-galactosidase	6574.55	10525.7	11254.3	5267.53	1387.14	3074.73				13639.1	13027.7	10741.5	16096.4	15647	12201.2
A0A024RXP9	M419DRAFT_103899	Hypocrea jecorina (strain ATCC 56765 / BCRC 32924 / NRRL 11460 / Rut C-30)	1,3-beta-glucanosyltransferase	25856.2	27484.4	28270.2	17115.7	21306.5	28711.2				23734.4	17013.2	10443.6	14657.4	22458.4	14803.5
A0A024SJH2	M419DRAFT_31607	Hypocrea jecorina (strain ATCC 56765 / BCRC 32924 / NRRL 11460 / Rut C-30)	Extracellular matrix protein	23715.7	28173.7	10301	37317.5	13885.2	30526.7				49114.4	38679.6		28737.9	20959.7	57061.7
A0A024SKY7	M419DRAFT_68976	Hypocrea jecorina (strain ATCC 56765 / BCRC 32924 / NRRL 11460 / Rut C-30)	Uncharacterized protein	3875.71	6414.95	5615.37	7520.88	14092	6397.2	86.538			2141.37	2454.84	1925.03	6568.35	2379.8	2548.32
A0A1L9UBE3	ASPBRDRAFT_132454	Aspergillus brasiliensis (strain CBS 101740 / IMI 381727 / IBT 21946)	Endo-arabinase	4756.25	5296.65	4197.28	4982.27	6667.02	4008.55	3711.09	3920.45	3479.99	951.803	2512.73	3097.45	1202.58	2528.26	1273.1
A0A1L9UBL2	ASPBRDRAFT_132071	Aspergillus brasiliensis (strain CBS 101740 / IMI 381727 / IBT 21946)	Uncharacterized protein	3007.17	4046.27	4773.46	9126.17	4754.32	5109.12	6156.86	5512.05	5913.46	749.015
A0A024S1V1	M419DRAFT_133383	Hypocrea jecorina (strain ATCC 56765 / BCRC 32924 / NRRL 11460 / Rut C-30)	Endopolygalacturonase	28296.6	19142.9	25811.1	21186	10492.2	12771				24127.5	21434.9	14829.5	20414.3	29630.6	23525.2
A0A024SLA7	M419DRAFT_94665	Hypocrea jecorina (strain ATCC 56765 / BCRC 32924 / NRRL 11460 / Rut C-30)	Oxalate decarboxylase family bicupin	2819.19		1236.74		864.345	857.32	170.299	558.39		1861.35	2360.56	3955.44	3690.88	2121.65	3863.42
A0A024SD46	M419DRAFT_109567	Hypocrea jecorina (strain ATCC 56765 / BCRC 32924 / NRRL 11460 / Rut C-30)	beta-glucosidase	4173.45	3908.46	5855.55	2201.06	1643.93					9404.49	9006.59	7910.19	16716.1	10386.3	9084.79
A0A024SCF8	M419DRAFT_136720	Hypocrea jecorina (strain ATCC 56765 / BCRC 32924 / NRRL 11460 / Rut C-30)	Uncharacterized protein	13768.6	9540.89	12208.2	7535.72	10307	9768.79		1467.38		23979	21443.7	18011.1	19499.2	25838	18375
A0A1L9U7T6	ASPBRDRAFT_135312	Aspergillus brasiliensis (strain CBS 101740 / IMI 381727 / IBT 21946)	3-phytase	1582.57	2323.99	2303.58	3214	3430.27	4770.31	3276.05	2943.32	1864.27
A0A024S8E1	M419DRAFT_131409	Hypocrea jecorina (strain ATCC 56765 / BCRC 32924 / NRRL 11460 / Rut C-30)	Neutral ceramidase	12446.5	8351.09	13368.5	6308.1	7380.33	6923.3				15334.5	13707.3	12780.5	9108.36	9410.05	16702.5
A0A1L9UUD0	ASPBRDRAFT_118433	Aspergillus brasiliensis (strain CBS 101740 / IMI 381727 / IBT 21946)	Peptidase S53 domain-containing protein				3894.09	3000	4410.09	1971.49	1768.35	1944.9
A0A024SHM4	M419DRAFT_117506	Hypocrea jecorina (strain ATCC 56765 / BCRC 32924 / NRRL 11460 / Rut C-30)	Extracellular serine-rich protein	7638.93	13501.7	9918.55	5138.41	5977.72	5362.92				14417.1	8789.58	6637.08	7855.39	9400.03	15460.3
A0A1L9U2Z8	ASPBRDRAFT_35436	Aspergillus brasiliensis (strain CBS 101740 / IMI 381727 / IBT 21946)	beta-glucosidase	342.03	526.743	438.79	1516.23	1202.02	138.672	714.065	479.981	1282.64
A0A1L9U6C8	ASPBRDRAFT_48141	Aspergillus brasiliensis (strain CBS 101740 / IMI 381727 / IBT 21946)	Endo-xylogalacturonan hydrolase A				2190.46			4408.16	4590.71	1726.1
A0A024RZI4	M419DRAFT_26844	Hypocrea jecorina (strain ATCC 56765 / BCRC 32924 / NRRL 11460 / Rut C-30)	Putative glyoxal oxidase	21382.7	28872.7	23765.3	5095.49	11300.9	15312.8	990.148			13999.1	13548.5	21346.1	12584.5	12021.6	5061.07
A0A024SKY8	M419DRAFT_94118	Hypocrea jecorina (strain ATCC 56765 / BCRC 32924 / NRRL 11460 / Rut C-30)	Adenosine kinase	7211.99	8178.92	5887.39	5408.31	6854.33	5228		404.568		3967.78	3686.86	3777.93	7856.27	4664.88	8162.3
A0A1L9UA12	ASPBRDRAFT_133036	Aspergillus brasiliensis (strain CBS 101740 / IMI 381727 / IBT 21946)	Laccase	4350.88	5179.92	4602.1	10316.5	6991.92	10057	10062.7	7917.92	9355.4						729.021
A0A024S0F5	M419DRAFT_90709	Hypocrea jecorina (strain ATCC 56765 / BCRC 32924 / NRRL 11460 / Rut C-30)	Glucose-6-phosphate isomerase	6213.05	6118.57	5701.13	5472.59	3180.58	5710.26				2611.7	2582.89	3108.8	9106.12	1708.31	3877.26
A0A024SFG8	M419DRAFT_136770	Hypocrea jecorina (strain ATCC 56765 / BCRC 32924 / NRRL 11460 / Rut C-30)	Acetyl esterase	1334.22	2216.05	841.849		771.323					3459	5388.74	4121.38	4906.25	3988.83	4804.69
A0A1L9URU0	ASPBRDRAFT_146443	Aspergillus brasiliensis (strain CBS 101740 / IMI 381727 / IBT 21946)	Endo-beta-1,4-mannanase F	5324.04	7885.76	7391.48	21583.3	40194	82992	45601.3	12280	46564.1	675.112
A0A1L9UV83	ASPBRDRAFT_372184	Aspergillus brasiliensis (strain CBS 101740 / IMI 381727 / IBT 21946)	Glutaminase GtaA	2645.14	2340.49	1911.56	6874.69	2911.02	2320.71	3946.67	3735.72	4310.86
A0A1L9U8S0	ASPBRDRAFT_134047	Aspergillus brasiliensis (strain CBS 101740 / IMI 381727 / IBT 21946)	Carboxylesterase type B domain-containing protein	1524.17	2140.27	2250.26	4226.44	2000.93	9714.98	5724.89	3171.79	4397.15
A0A1L9UZP4	ASPBRDRAFT_24729	Aspergillus brasiliensis (strain CBS 101740 / IMI 381727 / IBT 21946)	Endoglucanase A					811.97		3113.34	6935.03	2392.39
A0A1L9UQ95	ASPBRDRAFT_41615	Aspergillus brasiliensis (strain CBS 101740 / IMI 381727 / IBT 21946)	Alpha-1,2-mannosidase		1179.62	2801.36	6172.43	3391.43	4889.78	3414.76	3647.81	4268.19
A0A024S0K1	M419DRAFT_124526	Hypocrea jecorina (strain ATCC 56765 / BCRC 32924 / NRRL 11460 / Rut C-30)	chitinase	2887.76	1650.54		897.937	1335.41				2488.33	5838.79	5366.57	6591.03	3863.89	5244.22	6384.85
A0A1L9V015	ASPBRDRAFT_50176	Aspergillus brasiliensis (strain CBS 101740 / IMI 381727 / IBT 21946)	Cell wall glycosyl hydrolase YteR				1370.26	2208.03		1335.56	2702.37	3110.04
A0A1L9URF7	ASPBRDRAFT_27182	Aspergillus brasiliensis (strain CBS 101740 / IMI 381727 / IBT 21946)	Phosphoesterase				4786.02	2154.87	3925.38	2502.51	2176.35	2825.59
A0A1L9U5A3	ASPBRDRAFT_48366	Aspergillus brasiliensis (strain CBS 101740 / IMI 381727 / IBT 21946)	Gamma interferon inducible lysosomal thiol reductase	2214.28	1584.16	1183.81	2282.65	3293	4018.24	2037.91	1806.2	2182.38	1047.81	1000.84		337.857
A0A1L9V246	ASPBRDRAFT_114314	Aspergillus brasiliensis (strain CBS 101740 / IMI 381727 / IBT 21946)	Beta-mannosidase A		820.91					1258.74	1206.17	2354.37				468.606
A0A024SAI5	M419DRAFT_111778	Hypocrea jecorina (strain ATCC 56765 / BCRC 32924 / NRRL 11460 / Rut C-30)	Protein disulfide-isomerase	7561.59	12025.8	11575.4	3653.12	3745.47	7189.87				3708.78	2507.1	1626.46	7028.76	4241.25	4278.36
A0A1L9U436	ASPBRDRAFT_49062	Aspergillus brasiliensis (strain CBS 101740 / IMI 381727 / IBT 21946)	Alpha-galactosidase	1345.72	1081.41		795.04	5352.36		1863.31	1368.48	3144.44
A0A1L9U3H3	ASPBRDRAFT_201206	Aspergillus brasiliensis (strain CBS 101740 / IMI 381727 / IBT 21946)	Uncharacterized protein	9029.35	10618.2	7275.99	13498.2	9798.27	14846.5	2586.65	3138.16	3477.57
A0A024S7Y9	M419DRAFT_99673	Hypocrea jecorina (strain ATCC 56765 / BCRC 32924 / NRRL 11460 / Rut C-30)	Triosephosphate isomerase	5774.68	5981.84	4458.63	4996.23	6171.78	7272.46				1525.49	2033.34		895.89	1489.77	2781.61
