# Supplementary material for: Exploring the Synergistic Secretome: Insights from Co-Cultivation of Aspergillus brasiliensis and Trichoderma reesei RUT-C30
Source: J Fungi (Basel). 2024 Sep 28;10(10):677. doi: 10.3390/jof10100677 (PMC11509050; doi:10.3390/jof10100677)
Supplement: Supplementary file 1 [file jof-10-00677-s001.zip › Supplementary table S2 .xlsx]

## Sheet: Quantified Proteins
Supplementary table S2. ANOVA tested and regulated proteins between different times of Trichoderma reesei RUT-C30 inoculum (0h and 24 h after Aspergillus brasiliensis).
			Number of replicates		Log2 (Abundance)
Protein	Protein.Full.Name	Organism	AB+C30 0h	AB+C30 24h	Mean AB+C30 0h	Mean AB+C30 24h	Fold_change	P_value
A0A024RUV1	Endo-beta 1,3-glucanase	Hypocrea jecorina (strain ATCC 56765 / BCRC 32924 / NRRL 11460 / Rut C-30)	3	3	12.737	13.0197	-0.282781	0.600086
A0A024RUV7	Hydrophobin-2	Hypocrea jecorina (strain ATCC 56765 / BCRC 32924 / NRRL 11460 / Rut C-30)	3	3	13.2125	12.9295	0.282967	0.681551
A0A024RV01	Cellulosome enzyme	Hypocrea jecorina (strain ATCC 56765 / BCRC 32924 / NRRL 11460 / Rut C-30)	3	3	17.8755	17.2097	0.665857	0.153114
A0A024RVB8	Beta-1,3-glucanase N-terminal domain-containing protein	Hypocrea jecorina (strain ATCC 56765 / BCRC 32924 / NRRL 11460 / Rut C-30)	3	3	14.3997	12.8431	1.55666	0.00517571
A0A024RVF3	CFEM-domain-containing protein	Hypocrea jecorina (strain ATCC 56765 / BCRC 32924 / NRRL 11460 / Rut C-30)	3	3	17.6416	15.5926	2.04907	0.0438602
A0A024RVT2	PLC-E	Hypocrea jecorina (strain ATCC 56765 / BCRC 32924 / NRRL 11460 / Rut C-30)	3	3	11.9297	11.3074	0.622268	0.0750791
A0A024RWW9	Glycoside hydrolase	Hypocrea jecorina (strain ATCC 56765 / BCRC 32924 / NRRL 11460 / Rut C-30)	3	3	14.3149	14.3245	-0.00962904	0.967791
A0A024RXG4	beta-mannosidase	Hypocrea jecorina (strain ATCC 56765 / BCRC 32924 / NRRL 11460 / Rut C-30)	3	3	12.5347	12.5007	0.0339552	0.891133
A0A024RXH9	Xanthan lyase	Hypocrea jecorina (strain ATCC 56765 / BCRC 32924 / NRRL 11460 / Rut C-30)	3	3	12.4195	11.6024	0.817078	0.0104756
A0A024RXL4	CBM1 domain-containing protein	Hypocrea jecorina (strain ATCC 56765 / BCRC 32924 / NRRL 11460 / Rut C-30)	3	3	16.2358	15.7113	0.524534	0.220658
A0A024RXP9	1,3-beta-glucanosyltransferase	Hypocrea jecorina (strain ATCC 56765 / BCRC 32924 / NRRL 11460 / Rut C-30)	3	3	14.7305	14.4171	0.313393	0.359242
A0A024RY24	Lysophospholipase	Hypocrea jecorina (strain ATCC 56765 / BCRC 32924 / NRRL 11460 / Rut C-30)	3	3	14.0803	13.4102	0.670079	0.0439855
A0A024RZH1	Alpha-galactosidase	Hypocrea jecorina (strain ATCC 56765 / BCRC 32924 / NRRL 11460 / Rut C-30)	3	3	11.9903	11.2161	0.77416	0.00947948
A0A024RZI4	Putative glyoxal oxidase	Hypocrea jecorina (strain ATCC 56765 / BCRC 32924 / NRRL 11460 / Rut C-30)	3	3	14.5794	13.2272	1.35218	0.0233095
A0A024RZP7	Swollenin	Hypocrea jecorina (strain ATCC 56765 / BCRC 32924 / NRRL 11460 / Rut C-30)	3	3	18.1186	17.7246	0.393994	0.624782
A0A024S080	1,3-beta-glucanosyltransferase	Hypocrea jecorina (strain ATCC 56765 / BCRC 32924 / NRRL 11460 / Rut C-30)	3	3	14.2235	14.5767	-0.353228	0.419451
A0A024S0A7	Putative glycosyl hydrolase	Hypocrea jecorina (strain ATCC 56765 / BCRC 32924 / NRRL 11460 / Rut C-30)	3	3	13.4546	12.8615	0.593095	0.314595
A0A024S0D5	Acetyl xylan esterase	Hypocrea jecorina (strain ATCC 56765 / BCRC 32924 / NRRL 11460 / Rut C-30)	3	3	13.7237	13.0108	0.712852	0.110836
A0A024S0F5	Glucose-6-phosphate isomerase	Hypocrea jecorina (strain ATCC 56765 / BCRC 32924 / NRRL 11460 / Rut C-30)	3	3	12.5524	12.1775	0.374891	0.501942
A0A024S0G1	Endo-beta-1,6-galactanase	Hypocrea jecorina (strain ATCC 56765 / BCRC 32924 / NRRL 11460 / Rut C-30)	3	3	13.5761	13.9307	-0.354682	0.455558
A0A024S0K1	chitinase	Hypocrea jecorina (strain ATCC 56765 / BCRC 32924 / NRRL 11460 / Rut C-30)	2	2	11.0922	10.0968	0.995457	0.034408
A0A024S0T2	Tripeptidyl peptidase	Hypocrea jecorina (strain ATCC 56765 / BCRC 32924 / NRRL 11460 / Rut C-30)	3	3	16.6802	16.429	0.251127	0.59468
A0A024S109	ECM33-like protein	Hypocrea jecorina (strain ATCC 56765 / BCRC 32924 / NRRL 11460 / Rut C-30)	3	3	16.2543	16.0467	0.207516	0.276624
A0A024S151	Dipeptidase	Hypocrea jecorina (strain ATCC 56765 / BCRC 32924 / NRRL 11460 / Rut C-30)	3	3	12.3584	12.6993	-0.340995	0.0913822
A0A024S1V1	Endopolygalacturonase	Hypocrea jecorina (strain ATCC 56765 / BCRC 32924 / NRRL 11460 / Rut C-30)	3	3	14.5562	13.7895	0.766713	0.037435
A0A024S1W9	Glycoside hydrolase	Hypocrea jecorina (strain ATCC 56765 / BCRC 32924 / NRRL 11460 / Rut C-30)	3	3	16.1595	15.6948	0.464729	0.135376
A0A024S2Y7	non-reducing end alpha-L-arabinofuranosidase	Hypocrea jecorina (strain ATCC 56765 / BCRC 32924 / NRRL 11460 / Rut C-30)	3	3	18.3029	17.5984	0.704527	0.0038306
A0A024S3A1	1,3-beta-glucanosyltransferase	Hypocrea jecorina (strain ATCC 56765 / BCRC 32924 / NRRL 11460 / Rut C-30)	3	3	15.6266	15.3236	0.302978	0.1765
A0A024S3F7	Putative agmatine deiminase	Hypocrea jecorina (strain ATCC 56765 / BCRC 32924 / NRRL 11460 / Rut C-30)	3	3	16.008	15.9993	0.00876176	0.987019
A0A024S573	Cu,Zn superoxide dismutase-like protein	Hypocrea jecorina (strain ATCC 56765 / BCRC 32924 / NRRL 11460 / Rut C-30)	2	2	15.8017	15.0925	0.709175	0.483777
A0A024S5S0	Glycosyl hydrolase	Hypocrea jecorina (strain ATCC 56765 / BCRC 32924 / NRRL 11460 / Rut C-30)	3	3	13.4422	13.2585	0.183683	0.77717
A0A024S7E6	GH16 domain-containing protein	Hypocrea jecorina (strain ATCC 56765 / BCRC 32924 / NRRL 11460 / Rut C-30)	3	3	13.9991	14.2416	-0.242545	0.668209
A0A024S7H6	Superoxide dismutase [Cu-Zn]	Hypocrea jecorina (strain ATCC 56765 / BCRC 32924 / NRRL 11460 / Rut C-30)	3	3	15.9747	15.8074	0.167303	0.638676
A0A024S7R4	Pectin lyase-like protein	Hypocrea jecorina (strain ATCC 56765 / BCRC 32924 / NRRL 11460 / Rut C-30)	3	3	14.5326	14.3816	0.151023	0.774136
A0A024S7Y9	Triosephosphate isomerase	Hypocrea jecorina (strain ATCC 56765 / BCRC 32924 / NRRL 11460 / Rut C-30)	3	3	12.3881	12.5688	-0.18068	0.665247
A0A024S847	5-methyltetrahydropteroyltriglutamate--homocysteine S-methyltransferase	Hypocrea jecorina (strain ATCC 56765 / BCRC 32924 / NRRL 11460 / Rut C-30)	3	3	12.5255	11.3507	1.17477	0.0262826
A0A024S8E1	Neutral ceramidase	Hypocrea jecorina (strain ATCC 56765 / BCRC 32924 / NRRL 11460 / Rut C-30)	3	3	13.4459	12.7432	0.702684	0.0270864
A0A024S953	Peptide hydrolase	Hypocrea jecorina (strain ATCC 56765 / BCRC 32924 / NRRL 11460 / Rut C-30)	3	3	14.2025	13.6482	0.554246	0.25675
A0A024S955	Putative cytochrome b5	Hypocrea jecorina (strain ATCC 56765 / BCRC 32924 / NRRL 11460 / Rut C-30)	3	3	12.2446	11.7143	0.530273	0.182838
A0A024S9L5	ribonuclease T2	Hypocrea jecorina (strain ATCC 56765 / BCRC 32924 / NRRL 11460 / Rut C-30)	3	3	15.2245	14.9161	0.308427	0.128742
A0A024S9Z6	Xyloglucanase	Hypocrea jecorina (strain ATCC 56765 / BCRC 32924 / NRRL 11460 / Rut C-30)	3	3	19.2251	18.7985	0.426597	0.00276153
A0A024SAF4	Glycoside hydrolase	Hypocrea jecorina (strain ATCC 56765 / BCRC 32924 / NRRL 11460 / Rut C-30)	3	3	13.4604	13.4532	0.00712442	0.984155
A0A024SAI5	Protein disulfide-isomerase	Hypocrea jecorina (strain ATCC 56765 / BCRC 32924 / NRRL 11460 / Rut C-30)	3	3	13.3124	12.1725	1.13983	0.0221209
A0A024SAW1	Vacuolar protease A	Hypocrea jecorina (strain ATCC 56765 / BCRC 32924 / NRRL 11460 / Rut C-30)	3	3	15.9213	15.4845	0.436779	0.10939
A0A024SAX2	SUN-domain-containing protein	Hypocrea jecorina (strain ATCC 56765 / BCRC 32924 / NRRL 11460 / Rut C-30)	3	3	13.8039	13.0618	0.742058	0.101543
A0A024SBP4	Copper acquisition factor BIM1-like domain-containing protein	Hypocrea jecorina (strain ATCC 56765 / BCRC 32924 / NRRL 11460 / Rut C-30)	3	3	17.3697	16.3736	0.996103	0.116298
A0A024SCF8	Uncharacterized protein	Hypocrea jecorina (strain ATCC 56765 / BCRC 32924 / NRRL 11460 / Rut C-30)	3	3	13.5149	13.1549	0.359912	0.111803
A0A024SCR0	Uncharacterized protein	Hypocrea jecorina (strain ATCC 56765 / BCRC 32924 / NRRL 11460 / Rut C-30)	3	3	12.124	10.7826	1.34139	0.0660787
A0A024SCX9	Beta-D-glucoside glucohydrolase I	Hypocrea jecorina (strain ATCC 56765 / BCRC 32924 / NRRL 11460 / Rut C-30)	3	3	17.3823	16.8601	0.522193	0.102831
A0A024SD46	beta-glucosidase	Hypocrea jecorina (strain ATCC 56765 / BCRC 32924 / NRRL 11460 / Rut C-30)	3	2	12.1583	10.8935	1.26488	0.00381733
A0A024SDM6	xylan 1,4-beta-xylosidase	Hypocrea jecorina (strain ATCC 56765 / BCRC 32924 / NRRL 11460 / Rut C-30)	3	3	17.3991	17.3313	0.0678335	0.944433
A0A024SF33	Vacuolar aspartyl aminopeptidase Lap4	Hypocrea jecorina (strain ATCC 56765 / BCRC 32924 / NRRL 11460 / Rut C-30)	3	3	13.3238	12.4173	0.906421	0.00860304
A0A024SFG8	Acetyl esterase	Hypocrea jecorina (strain ATCC 56765 / BCRC 32924 / NRRL 11460 / Rut C-30)	3	1	10.4043	9.59119	0.813131	0.171946
A0A024SFJ2	Endoglucanase VII	Hypocrea jecorina (strain ATCC 56765 / BCRC 32924 / NRRL 11460 / Rut C-30)	3	3	16.2365	15.9585	0.277987	0.48036
A0A024SFS8	Amidohydrolase 3 domain-containing protein	Hypocrea jecorina (strain ATCC 56765 / BCRC 32924 / NRRL 11460 / Rut C-30)	3	3	15.0623	14.6411	0.421185	0.0327638
A0A024SG05	Uncharacterized protein	Hypocrea jecorina (strain ATCC 56765 / BCRC 32924 / NRRL 11460 / Rut C-30)	3	3	13.395	13.2231	0.171961	0.485442
A0A024SGF7	Alpha-galactosidase	Hypocrea jecorina (strain ATCC 56765 / BCRC 32924 / NRRL 11460 / Rut C-30)	3	3	13.1675	11.4624	1.70514	0.00512285
A0A024SH76	Exoglucanase 2	Hypocrea jecorina (strain ATCC 56765 / BCRC 32924 / NRRL 11460 / Rut C-30)	3	3	18.6505	18.0568	0.593627	0.15073
A0A024SHM4	Extracellular serine-rich protein	Hypocrea jecorina (strain ATCC 56765 / BCRC 32924 / NRRL 11460 / Rut C-30)	3	3	13.2986	12.4204	0.878211	0.03876
A0A024SIB3	Endo-1,4-beta-xylanase 3	Hypocrea jecorina (strain ATCC 56765 / BCRC 32924 / NRRL 11460 / Rut C-30)	3	3	17.7832	16.8432	0.940012	0.0774878
A0A024SIP8	2-(3-amino-3-carboxypropyl)histidine synthase subunit 1	Hypocrea jecorina (strain ATCC 56765 / BCRC 32924 / NRRL 11460 / Rut C-30)	3	3	12.8413	12.2554	0.585912	0.0104051
A0A024SJ35	Glycoside hydrolase family 92 protein	Hypocrea jecorina (strain ATCC 56765 / BCRC 32924 / NRRL 11460 / Rut C-30)	3	3	13.2286	13.2392	-0.0105793	0.979261
A0A024SJA0	Acid phosphatase	Hypocrea jecorina (strain ATCC 56765 / BCRC 32924 / NRRL 11460 / Rut C-30)	3	3	14.2358	13.6919	0.543963	0.0136229
A0A024SJH2	Extracellular matrix protein	Hypocrea jecorina (strain ATCC 56765 / BCRC 32924 / NRRL 11460 / Rut C-30)	3	3	14.2154	14.6155	-0.400164	0.510161
A0A024SJX1	non-reducing end alpha-L-arabinofuranosidase	Hypocrea jecorina (strain ATCC 56765 / BCRC 32924 / NRRL 11460 / Rut C-30)	3	3	14.0133	12.7817	1.23162	0.10941
A0A024SK82	Aminopeptidase	Hypocrea jecorina (strain ATCC 56765 / BCRC 32924 / NRRL 11460 / Rut C-30)	3	3	12.4051	11.7879	0.617231	0.160803
A0A024SKI0	Putative isomerase YbhE	Hypocrea jecorina (strain ATCC 56765 / BCRC 32924 / NRRL 11460 / Rut C-30)	3	3	13.8951	14.0346	-0.139489	0.705417
A0A024SKY7	Uncharacterized protein	Hypocrea jecorina (strain ATCC 56765 / BCRC 32924 / NRRL 11460 / Rut C-30)	3	3	12.3409	13.1008	-0.759956	0.128399
A0A024SKY8	Adenosine kinase	Hypocrea jecorina (strain ATCC 56765 / BCRC 32924 / NRRL 11460 / Rut C-30)	3	3	12.7791	12.4986	0.280495	0.2514
A0A024SL25	Cutinase-domain-containing protein	Hypocrea jecorina (strain ATCC 56765 / BCRC 32924 / NRRL 11460 / Rut C-30)	3	3	13.7651	12.8003	0.964822	0.0359734
A0A024SLA7	Oxalate decarboxylase family bicupin	Hypocrea jecorina (strain ATCC 56765 / BCRC 32924 / NRRL 11460 / Rut C-30)	2	2	10.8667	9.74958	1.11712	0.145425
A0A024SLK2	SUN-domain-containing protein	Hypocrea jecorina (strain ATCC 56765 / BCRC 32924 / NRRL 11460 / Rut C-30)	3	3	13.1408	13.0545	0.0862752	0.792429
A0A024SLL0	Allergen Asp f 4	Hypocrea jecorina (strain ATCC 56765 / BCRC 32924 / NRRL 11460 / Rut C-30)	3	3	14.8962	14.5463	0.349841	0.210964
A0A024SLL1	NAD(P)H-dependent D-xylose reductase xyl1	Hypocrea jecorina (strain ATCC 56765 / BCRC 32924 / NRRL 11460 / Rut C-30)	3	3	15.39	15.2318	0.158175	0.654081
A0A024SN39	Peptidyl-prolyl cis-trans isomerase	Hypocrea jecorina (strain ATCC 56765 / BCRC 32924 / NRRL 11460 / Rut C-30)	3	3	14.3415	14.1045	0.23701	0.355232
A0A024SNG6	MFS general substrate transporter	Hypocrea jecorina (strain ATCC 56765 / BCRC 32924 / NRRL 11460 / Rut C-30)	3	3	17.6903	17.5374	0.152849	0.548227
A0A024SNI2	Uncharacterized protein	Hypocrea jecorina (strain ATCC 56765 / BCRC 32924 / NRRL 11460 / Rut C-30)	3	3	13.3362	12.4018	0.934423	0.00316177
A0A1L9U2N8	N-acetylglucosaminylphosphatidylinositol deacetylase	Aspergillus brasiliensis (strain CBS 101740 / IMI 381727 / IBT 21946)	3	3	14.9117	14.8827	0.0290311	0.94867
A0A1L9U2T6	Glucoamylase	Aspergillus brasiliensis (strain CBS 101740 / IMI 381727 / IBT 21946)	1	2	8.91727	10.8495	-1.93223	0.0687506
A0A1L9U2U4	Cytochrome P450	Aspergillus brasiliensis (strain CBS 101740 / IMI 381727 / IBT 21946)	3	3	13.105	13.1429	-0.0379675	0.912259
A0A1L9U2Z8	beta-glucosidase	Aspergillus brasiliensis (strain CBS 101740 / IMI 381727 / IBT 21946)	3	3	8.74544	9.30435	-0.558909	0.585169
A0A1L9U3H3	Uncharacterized protein	Aspergillus brasiliensis (strain CBS 101740 / IMI 381727 / IBT 21946)	3	3	13.1145	13.6122	-0.49768	0.0655953
A0A1L9U436	Alpha-galactosidase	Aspergillus brasiliensis (strain CBS 101740 / IMI 381727 / IBT 21946)	2	2	10.2364	11.0104	-0.773991	0.509089
A0A1L9U5A3	Gamma interferon inducible lysosomal thiol reductase	Aspergillus brasiliensis (strain CBS 101740 / IMI 381727 / IBT 21946)	3	3	10.6504	11.6047	-0.954229	0.0103326
A0A1L9U688	DUF1237 domain-containing protein	Aspergillus brasiliensis (strain CBS 101740 / IMI 381727 / IBT 21946)	3	3	13.2279	14.2358	-1.00797	0.00953612
A0A1L9U6C8	Endo-xylogalacturonan hydrolase A	Aspergillus brasiliensis (strain CBS 101740 / IMI 381727 / IBT 21946)	0	1	NA	11.097	NA	NA
A0A1L9U6P8	Carboxylic ester hydrolase	Aspergillus brasiliensis (strain CBS 101740 / IMI 381727 / IBT 21946)	3	3	12.9515	15.7521	-2.80065	2.82183e-06
A0A1L9U6Q8	Fungal lipase-like domain-containing protein	Aspergillus brasiliensis (strain CBS 101740 / IMI 381727 / IBT 21946)	3	3	12.294	14.0459	-1.75181	0.00126913
A0A1L9U702	Peptidase S9 prolyl oligopeptidase catalytic domain-containing protein	Aspergillus brasiliensis (strain CBS 101740 / IMI 381727 / IBT 21946)	3	3	12.4542	13.6615	-1.20732	0.0017228
A0A1L9U7T1	Glucanase	Aspergillus brasiliensis (strain CBS 101740 / IMI 381727 / IBT 21946)	3	3	15.4134	17.5393	-2.12586	0.0187862
A0A1L9U7T6	3-phytase	Aspergillus brasiliensis (strain CBS 101740 / IMI 381727 / IBT 21946)	3	3	10.9934	11.8714	-0.878011	0.0233538
A0A1L9U872	1,3-beta-glucanosyltransferase	Aspergillus brasiliensis (strain CBS 101740 / IMI 381727 / IBT 21946)	3	3	15.9299	16.4848	-0.554931	0.00283576
A0A1L9U888	SGNH_hydro domain-containing protein	Aspergillus brasiliensis (strain CBS 101740 / IMI 381727 / IBT 21946)	3	3	13.2192	14.8012	-1.58202	0.00106404
A0A1L9U8A1	Pectate lyase domain-containing protein	Aspergillus brasiliensis (strain CBS 101740 / IMI 381727 / IBT 21946)	3	3	13.7074	15.4531	-1.74573	0.0382469
A0A1L9U8G6	Carboxypeptidase	Aspergillus brasiliensis (strain CBS 101740 / IMI 381727 / IBT 21946)	3	3	10.8268	11.9892	-1.16236	0.0018085
A0A1L9U8H1	Probable glucan endo-1,3-beta-glucosidase eglC	Aspergillus brasiliensis (strain CBS 101740 / IMI 381727 / IBT 21946)	3	3	10.8092	11.7008	-0.891605	0.0897968
A0A1L9U8S0	Carboxylesterase type B domain-containing protein	Aspergillus brasiliensis (strain CBS 101740 / IMI 381727 / IBT 21946)	3	3	10.9244	12.0859	-1.16147	0.097337
A0A1L9U9M8	Beta-xylanase	Aspergillus brasiliensis (strain CBS 101740 / IMI 381727 / IBT 21946)	3	3	15.5806	17.9374	-2.35676	1.09695e-05
A0A1L9U9T4	Peptide hydrolase	Aspergillus brasiliensis (strain CBS 101740 / IMI 381727 / IBT 21946)	0	2	NA	11.7256	NA	NA
A0A1L9UA12	Laccase	Aspergillus brasiliensis (strain CBS 101740 / IMI 381727 / IBT 21946)	3	3	12.198	13.1334	-0.935392	0.00204536
A0A1L9UA98	Fibronectin type III-like domain-containing protein	Aspergillus brasiliensis (strain CBS 101740 / IMI 381727 / IBT 21946)	3	3	11.3218	14.7237	-3.40189	1.20818e-06
A0A1L9UBE3	Endo-arabinase	Aspergillus brasiliensis (strain CBS 101740 / IMI 381727 / IBT 21946)	3	3	12.2072	12.3181	-0.110856	0.799336
A0A1L9UBL2	Uncharacterized protein	Aspergillus brasiliensis (strain CBS 101740 / IMI 381727 / IBT 21946)	3	3	11.9191	12.5632	-0.644096	0.0703652
A0A1L9UBN9	Alpha-L-arabinofuranosidase	Aspergillus brasiliensis (strain CBS 101740 / IMI 381727 / IBT 21946)	3	3	13.3278	14.8753	-1.54756	0.00262788
A0A1L9UCH3	Vacuolar aspartyl aminopeptidase Lap4	Aspergillus brasiliensis (strain CBS 101740 / IMI 381727 / IBT 21946)	3	3	13.3937	13.8114	-0.41768	0.165957
A0A1L9UCJ5	FAD/NAD(P)-binding domain-containing protein	Aspergillus brasiliensis (strain CBS 101740 / IMI 381727 / IBT 21946)	3	3	13.2716	15.0461	-1.77449	0.00547464
A0A1L9UDA4	Tyrosinase copper-binding domain-containing protein	Aspergillus brasiliensis (strain CBS 101740 / IMI 381727 / IBT 21946)	1	2	9.10889	9.04605	0.0628375	0.981233
A0A1L9UDQ5	Carboxylic ester hydrolase	Aspergillus brasiliensis (strain CBS 101740 / IMI 381727 / IBT 21946)	3	3	14.5361	14.6359	-0.0998544	0.771681
A0A1L9UF05	Isochorismatase-like domain-containing protein	Aspergillus brasiliensis (strain CBS 101740 / IMI 381727 / IBT 21946)	3	3	13.5862	13.0455	0.540701	0.204371
A0A1L9UFK9	Carboxylic ester hydrolase	Aspergillus brasiliensis (strain CBS 101740 / IMI 381727 / IBT 21946)	3	3	11.941	11.8973	0.0437649	0.912712
A0A1L9UFS7	beta-glucosidase	Aspergillus brasiliensis (strain CBS 101740 / IMI 381727 / IBT 21946)	3	3	17.2072	18.2088	-1.0016	0.161742
A0A1L9UFY5	Glycoside hydrolase family 5 domain-containing protein	Aspergillus brasiliensis (strain CBS 101740 / IMI 381727 / IBT 21946)	3	3	13.8314	14.3281	-0.496717	0.1217
A0A1L9UIA0	Recep_L_domain domain-containing protein	Aspergillus brasiliensis (strain CBS 101740 / IMI 381727 / IBT 21946)	3	3	12.8855	13.2871	-0.401599	0.24825
A0A1L9UJT5	Uncharacterized protein	Aspergillus brasiliensis (strain CBS 101740 / IMI 381727 / IBT 21946)	0	2	NA	10.6825	NA	NA
A0A1L9UK62	Glyco_hydro_92 domain-containing protein	Aspergillus brasiliensis (strain CBS 101740 / IMI 381727 / IBT 21946)	3	3	12.5183	14.1593	-1.64093	0.054542
A0A1L9ULD7	Subtilisin-like protease	Aspergillus brasiliensis (strain CBS 101740 / IMI 381727 / IBT 21946)	3	3	13.8007	14.1493	-0.348629	0.0471697
A0A1L9UMS2	Glycoside hydrolase family 5 domain-containing protein	Aspergillus brasiliensis (strain CBS 101740 / IMI 381727 / IBT 21946)	3	3	13.4249	15.944	-2.51906	0.0632002
A0A1L9UMW1	Glucanase	Aspergillus brasiliensis (strain CBS 101740 / IMI 381727 / IBT 21946)	3	3	13.8819	14.9974	-1.11551	0.160152
A0A1L9UNY5	Carboxypeptidase	Aspergillus brasiliensis (strain CBS 101740 / IMI 381727 / IBT 21946)	3	3	10.979	11.4207	-0.441654	0.0979628
A0A1L9UPT6	beta-glucosidase	Aspergillus brasiliensis (strain CBS 101740 / IMI 381727 / IBT 21946)	3	3	11.6157	12.6613	-1.04562	0.174846
A0A1L9UQ60	Probable glucan endo-1,3-beta-glucosidase eglC	Aspergillus brasiliensis (strain CBS 101740 / IMI 381727 / IBT 21946)	2	3	10.8928	11.5585	-0.665788	0.0784306
A0A1L9UQ95	Alpha-1,2-mannosidase	Aspergillus brasiliensis (strain CBS 101740 / IMI 381727 / IBT 21946)	2	3	10.828	12.1916	-1.36361	0.02897
A0A1L9UQE2	Endoprotease endo-Pro	Aspergillus brasiliensis (strain CBS 101740 / IMI 381727 / IBT 21946)	3	3	12.7943	13.9349	-1.14064	0.101691
A0A1L9UQH1	Glucanase	Aspergillus brasiliensis (strain CBS 101740 / IMI 381727 / IBT 21946)	3	3	10.7802	12.7144	-1.93424	0.0615239
A0A1L9UQS1	SMP-30/Gluconolactonase/LRE-like region domain-containing protein	Aspergillus brasiliensis (strain CBS 101740 / IMI 381727 / IBT 21946)	3	3	12.2638	13.0235	-0.759692	0.105316
A0A1L9UQW5	Isomerase YbhE	Aspergillus brasiliensis (strain CBS 101740 / IMI 381727 / IBT 21946)	3	3	13.9177	14.8059	-0.888214	0.0111969
A0A1L9URF7	Phosphoesterase	Aspergillus brasiliensis (strain CBS 101740 / IMI 381727 / IBT 21946)	0	3	NA	11.7455	NA	NA
A0A1L9URL0	Laccase	Aspergillus brasiliensis (strain CBS 101740 / IMI 381727 / IBT 21946)	3	3	12.2883	13.3121	-1.02381	0.0058263
A0A1L9URU0	Endo-beta-1,4-mannanase F	Aspergillus brasiliensis (strain CBS 101740 / IMI 381727 / IBT 21946)	3	3	12.725	15.3443	-2.61934	0.0100523
A0A1L9US13	alpha-1,2-Mannosidase	Aspergillus brasiliensis (strain CBS 101740 / IMI 381727 / IBT 21946)	3	3	13.8846	14.6594	-0.774808	0.0582944
A0A1L9US22	Beta-galactosidase	Aspergillus brasiliensis (strain CBS 101740 / IMI 381727 / IBT 21946)	3	3	11.6896	14.0413	-2.35171	3.75572e-05
A0A1L9US27	Pectate lyase superfamily protein domain-containing protein	Aspergillus brasiliensis (strain CBS 101740 / IMI 381727 / IBT 21946)	3	3	14.141	15.1578	-1.01681	0.00286126
A0A1L9US68	Glucanase	Aspergillus brasiliensis (strain CBS 101740 / IMI 381727 / IBT 21946)	3	3	15.5224	16.7834	-1.26099	0.0336284
A0A1L9US69	Alpha/beta-glucosidase agdC	Aspergillus brasiliensis (strain CBS 101740 / IMI 381727 / IBT 21946)	3	3	15.6622	16.4444	-0.782182	0.0851819
A0A1L9USD0	xylan 1,4-beta-xylosidase	Aspergillus brasiliensis (strain CBS 101740 / IMI 381727 / IBT 21946)	3	3	15.0222	16.9308	-1.90864	0.255878
A0A1L9USI6	Intradiol ring-cleavage dioxygenases domain-containing protein	Aspergillus brasiliensis (strain CBS 101740 / IMI 381727 / IBT 21946)	1	3	10.5373	10.8495	-0.31224	0.67531
A0A1L9UU14	glucan endo-1,3-beta-D-glucosidase	Aspergillus brasiliensis (strain CBS 101740 / IMI 381727 / IBT 21946)	3	3	12.7832	13.4471	-0.663993	0.113553
A0A1L9UUD0	Peptidase S53 domain-containing protein	Aspergillus brasiliensis (strain CBS 101740 / IMI 381727 / IBT 21946)	0	3	NA	11.8615	NA	NA
A0A1L9UUP3	Catalase	Aspergillus brasiliensis (strain CBS 101740 / IMI 381727 / IBT 21946)	3	3	15.4938	16.9135	-1.41966	0.000153118
A0A1L9UUR6	Endo-1,4-beta-xylanase	Aspergillus brasiliensis (strain CBS 101740 / IMI 381727 / IBT 21946)	3	3	9.51525	12.5705	-3.05528	0.00786814
A0A1L9UV83	Glutaminase GtaA	Aspergillus brasiliensis (strain CBS 101740 / IMI 381727 / IBT 21946)	3	3	11.1541	11.8116	-0.657494	0.158401
A0A1L9UV98	chitinase	Aspergillus brasiliensis (strain CBS 101740 / IMI 381727 / IBT 21946)	3	3	13.8593	14.7064	-0.84709	0.193792
A0A1L9UVD0	Beta-glucuronidase C-terminal domain-containing protein	Aspergillus brasiliensis (strain CBS 101740 / IMI 381727 / IBT 21946)	3	3	11.5801	13.2562	-1.67612	0.00157301
A0A1L9UVM9	Uncharacterized protein	Aspergillus brasiliensis (strain CBS 101740 / IMI 381727 / IBT 21946)	3	3	16.074	16.7772	-0.703176	0.33475
A0A1L9UVU1	UPF0047 domain protein	Aspergillus brasiliensis (strain CBS 101740 / IMI 381727 / IBT 21946)	3	3	12.3238	12.9034	-0.579646	0.21322
A0A1L9UVZ3	Alpha-galactosidase	Aspergillus brasiliensis (strain CBS 101740 / IMI 381727 / IBT 21946)	3	3	12.4808	14.7616	-2.28084	0.0709646
A0A1L9UWF0	Aldose 1-epimerase	Aspergillus brasiliensis (strain CBS 101740 / IMI 381727 / IBT 21946)	3	3	14.647	15.3174	-0.670363	0.130414
A0A1L9UWF1	Carboxylic ester hydrolase	Aspergillus brasiliensis (strain CBS 101740 / IMI 381727 / IBT 21946)	3	3	11.8165	12.9739	-1.15737	0.0199949
A0A1L9UWL2	Peptidase A1 domain-containing protein	Aspergillus brasiliensis (strain CBS 101740 / IMI 381727 / IBT 21946)	3	3	14.8741	15.7511	-0.876977	0.0643522
A0A1L9UWM7	chitinase	Aspergillus brasiliensis (strain CBS 101740 / IMI 381727 / IBT 21946)	3	3	14.4749	15.5001	-1.02516	0.00848413
A0A1L9UYB0	Amidase domain-containing protein	Aspergillus brasiliensis (strain CBS 101740 / IMI 381727 / IBT 21946)	3	3	11.9951	12.9882	-0.993122	0.0168382
A0A1L9UYW0	Rhamnogalacturonate lyase	Aspergillus brasiliensis (strain CBS 101740 / IMI 381727 / IBT 21946)	1	3	8.829	13.6456	-4.81663	0.00177177
A0A1L9UYY6	Acid phosphatase	Aspergillus brasiliensis (strain CBS 101740 / IMI 381727 / IBT 21946)	2	3	8.82638	10.2889	-1.46251	0.108028
A0A1L9UYZ7	Fibronectin type III-like domain-containing protein	Aspergillus brasiliensis (strain CBS 101740 / IMI 381727 / IBT 21946)	3	3	16.3942	16.4638	-0.0695451	0.86798
A0A1L9UZ04	Alpha-galactosidase	Aspergillus brasiliensis (strain CBS 101740 / IMI 381727 / IBT 21946)	3	3	11.0701	12.6171	-1.54693	0.0666323
A0A1L9UZ64	Peptidase S53 domain-containing protein	Aspergillus brasiliensis (strain CBS 101740 / IMI 381727 / IBT 21946)	3	3	14.0899	16.1608	-2.07094	3.20323e-06
A0A1L9UZG5	Cell wall mannoprotein 1	Aspergillus brasiliensis (strain CBS 101740 / IMI 381727 / IBT 21946)	3	3	13.8547	15.0873	-1.23252	0.146149
A0A1L9UZP4	Endoglucanase A	Aspergillus brasiliensis (strain CBS 101740 / IMI 381727 / IBT 21946)	0	1	NA	9.66528	NA	NA
A0A1L9V015	Cell wall glycosyl hydrolase YteR	Aspergillus brasiliensis (strain CBS 101740 / IMI 381727 / IBT 21946)	0	2	NA	10.7644	NA	NA
A0A1L9V053	Alpha-glucuronidase	Aspergillus brasiliensis (strain CBS 101740 / IMI 381727 / IBT 21946)	3	3	13.2773	14.5663	-1.28898	0.0415081
A0A1L9V0C3	Beta-galactosidase	Aspergillus brasiliensis (strain CBS 101740 / IMI 381727 / IBT 21946)	1	1	10.6259	10.9806	-0.354658	0.779295
A0A1L9V0T9	Fibronectin type III-like domain-containing protein	Aspergillus brasiliensis (strain CBS 101740 / IMI 381727 / IBT 21946)	3	3	15.7448	16.3522	-0.607411	0.107399
A0A1L9V168	Uncharacterized protein	Aspergillus brasiliensis (strain CBS 101740 / IMI 381727 / IBT 21946)	3	3	12.3547	13.4252	-1.07054	0.00523648
A0A1L9V1Y8	beta-glucosidase	Aspergillus brasiliensis (strain CBS 101740 / IMI 381727 / IBT 21946)	3	3	11.8933	13.68	-1.78669	0.00368661
A0A1L9V246	Beta-mannosidase A	Aspergillus brasiliensis (strain CBS 101740 / IMI 381727 / IBT 21946)	1	0	9.68108	NA	NA	NA
A0A1L9V2Q0	1,3-beta-glucanosyltransferase	Aspergillus brasiliensis (strain CBS 101740 / IMI 381727 / IBT 21946)	3	3	13.63	14.2883	-0.658293	0.134423
P36217	Endo-1,4-beta-xylanase 2	Hypocrea jecorina (strain ATCC 56765 / BCRC 32924 / NRRL 11460 / Rut C-30)	3	3	19.17	18.4318	0.738218	0.021473

## Sheet: UP-regulated AB+C30 0h
Supplementary table S2.1. Proteins up-regulated in condition AB+C30 0h.
			Number of replicates		Log2 (Abundance)
Protein	Protein.Full.Name	Organism	AB+C30 0h	AB+C30 24h	Mean AB+C30 0h	Mean AB+C30 24h	Fold_change	P_value
A0A024RVB8	Beta-1,3-glucanase N-terminal domain-containing protein	Hypocrea jecorina (strain ATCC 56765 / BCRC 32924 / NRRL 11460 / Rut C-30)	3	3	14.3997	12.8431	1.55666	0.00517571
A0A024RVF3	CFEM-domain-containing protein	Hypocrea jecorina (strain ATCC 56765 / BCRC 32924 / NRRL 11460 / Rut C-30)	3	3	17.6416	15.5926	2.04907	0.0438602
A0A024RXH9	Xanthan lyase	Hypocrea jecorina (strain ATCC 56765 / BCRC 32924 / NRRL 11460 / Rut C-30)	3	3	12.4195	11.6024	0.817078	0.0104756
A0A024RY24	Lysophospholipase	Hypocrea jecorina (strain ATCC 56765 / BCRC 32924 / NRRL 11460 / Rut C-30)	3	3	14.0803	13.4102	0.670079	0.0439855
A0A024RZH1	Alpha-galactosidase	Hypocrea jecorina (strain ATCC 56765 / BCRC 32924 / NRRL 11460 / Rut C-30)	3	3	11.9903	11.2161	0.77416	0.00947948
A0A024RZI4	Putative glyoxal oxidase	Hypocrea jecorina (strain ATCC 56765 / BCRC 32924 / NRRL 11460 / Rut C-30)	3	3	14.5794	13.2272	1.35218	0.0233095
A0A024S0K1	chitinase	Hypocrea jecorina (strain ATCC 56765 / BCRC 32924 / NRRL 11460 / Rut C-30)	2	2	11.0922	10.0968	0.995457	0.034408
A0A024S1V1	Endopolygalacturonase	Hypocrea jecorina (strain ATCC 56765 / BCRC 32924 / NRRL 11460 / Rut C-30)	3	3	14.5562	13.7895	0.766713	0.037435
A0A024S2Y7	non-reducing end alpha-L-arabinofuranosidase	Hypocrea jecorina (strain ATCC 56765 / BCRC 32924 / NRRL 11460 / Rut C-30)	3	3	18.3029	17.5984	0.704527	0.0038306
A0A024S847	5-methyltetrahydropteroyltriglutamate--homocysteine S-methyltransferase	Hypocrea jecorina (strain ATCC 56765 / BCRC 32924 / NRRL 11460 / Rut C-30)	3	3	12.5255	11.3507	1.17477	0.0262826
A0A024S8E1	Neutral ceramidase	Hypocrea jecorina (strain ATCC 56765 / BCRC 32924 / NRRL 11460 / Rut C-30)	3	3	13.4459	12.7432	0.702684	0.0270864
A0A024S9Z6	Xyloglucanase	Hypocrea jecorina (strain ATCC 56765 / BCRC 32924 / NRRL 11460 / Rut C-30)	3	3	19.2251	18.7985	0.426597	0.00276153
A0A024SAI5	Protein disulfide-isomerase	Hypocrea jecorina (strain ATCC 56765 / BCRC 32924 / NRRL 11460 / Rut C-30)	3	3	13.3124	12.1725	1.13983	0.0221209
A0A024SD46	beta-glucosidase	Hypocrea jecorina (strain ATCC 56765 / BCRC 32924 / NRRL 11460 / Rut C-30)	3	2	12.1583	10.8935	1.26488	0.00381733
A0A024SF33	Vacuolar aspartyl aminopeptidase Lap4	Hypocrea jecorina (strain ATCC 56765 / BCRC 32924 / NRRL 11460 / Rut C-30)	3	3	13.3238	12.4173	0.906421	0.00860304
A0A024SFS8	Amidohydrolase 3 domain-containing protein	Hypocrea jecorina (strain ATCC 56765 / BCRC 32924 / NRRL 11460 / Rut C-30)	3	3	15.0623	14.6411	0.421185	0.0327638
A0A024SGF7	Alpha-galactosidase	Hypocrea jecorina (strain ATCC 56765 / BCRC 32924 / NRRL 11460 / Rut C-30)	3	3	13.1675	11.4624	1.70514	0.00512285
A0A024SHM4	Extracellular serine-rich protein	Hypocrea jecorina (strain ATCC 56765 / BCRC 32924 / NRRL 11460 / Rut C-30)	3	3	13.2986	12.4204	0.878211	0.03876
A0A024SIP8	2-(3-amino-3-carboxypropyl)histidine synthase subunit 1	Hypocrea jecorina (strain ATCC 56765 / BCRC 32924 / NRRL 11460 / Rut C-30)	3	3	12.8413	12.2554	0.585912	0.0104051
A0A024SJA0	Acid phosphatase	Hypocrea jecorina (strain ATCC 56765 / BCRC 32924 / NRRL 11460 / Rut C-30)	3	3	14.2358	13.6919	0.543963	0.0136229
A0A024SL25	Cutinase-domain-containing protein	Hypocrea jecorina (strain ATCC 56765 / BCRC 32924 / NRRL 11460 / Rut C-30)	3	3	13.7651	12.8003	0.964822	0.0359734
A0A024SNI2	Uncharacterized protein	Hypocrea jecorina (strain ATCC 56765 / BCRC 32924 / NRRL 11460 / Rut C-30)	3	3	13.3362	12.4018	0.934423	0.00316177
P36217	Endo-1,4-beta-xylanase 2	Hypocrea jecorina (strain ATCC 56765 / BCRC 32924 / NRRL 11460 / Rut C-30)	3	3	19.17	18.4318	0.738218	0.021473

## Sheet: UP-regulated AB+C30 24h
Supplementary table S2.2 Proteins up-regulated in condition AB+C30 24 h.
			Number of replicates		Log2 (Abundance)
Protein	Protein.Full.Name	Organism	AB+C30 0h	AB+C30 24h	Mean AB+C30 0h	Mean AB+C30 24h	Fold_change	P_value
A0A1L9U5A3	Gamma interferon inducible lysosomal thiol reductase	Aspergillus brasiliensis (strain CBS 101740 / IMI 381727 / IBT 21946)	3	3	10.6504	11.6047	-0.954229	0.0103326
A0A1L9U688	DUF1237 domain-containing protein	Aspergillus brasiliensis (strain CBS 101740 / IMI 381727 / IBT 21946)	3	3	13.2279	14.2358	-1.00797	0.00953612
A0A1L9U6P8	Carboxylic ester hydrolase	Aspergillus brasiliensis (strain CBS 101740 / IMI 381727 / IBT 21946)	3	3	12.9515	15.7521	-2.80065	2.82183e-06
A0A1L9U6Q8	Fungal lipase-like domain-containing protein	Aspergillus brasiliensis (strain CBS 101740 / IMI 381727 / IBT 21946)	3	3	12.294	14.0459	-1.75181	0.00126913
A0A1L9U702	Peptidase S9 prolyl oligopeptidase catalytic domain-containing protein	Aspergillus brasiliensis (strain CBS 101740 / IMI 381727 / IBT 21946)	3	3	12.4542	13.6615	-1.20732	0.0017228
A0A1L9U7T1	Glucanase	Aspergillus brasiliensis (strain CBS 101740 / IMI 381727 / IBT 21946)	3	3	15.4134	17.5393	-2.12586	0.0187862
A0A1L9U7T6	3-phytase	Aspergillus brasiliensis (strain CBS 101740 / IMI 381727 / IBT 21946)	3	3	10.9934	11.8714	-0.878011	0.0233538
A0A1L9U872	1,3-beta-glucanosyltransferase	Aspergillus brasiliensis (strain CBS 101740 / IMI 381727 / IBT 21946)	3	3	15.9299	16.4848	-0.554931	0.00283576
A0A1L9U888	SGNH_hydro domain-containing protein	Aspergillus brasiliensis (strain CBS 101740 / IMI 381727 / IBT 21946)	3	3	13.2192	14.8012	-1.58202	0.00106404
A0A1L9U8A1	Pectate lyase domain-containing protein	Aspergillus brasiliensis (strain CBS 101740 / IMI 381727 / IBT 21946)	3	3	13.7074	15.4531	-1.74573	0.0382469
A0A1L9U8G6	Carboxypeptidase	Aspergillus brasiliensis (strain CBS 101740 / IMI 381727 / IBT 21946)	3	3	10.8268	11.9892	-1.16236	0.0018085
A0A1L9U9M8	Beta-xylanase	Aspergillus brasiliensis (strain CBS 101740 / IMI 381727 / IBT 21946)	3	3	15.5806	17.9374	-2.35676	1.09695e-05
A0A1L9UA12	Laccase	Aspergillus brasiliensis (strain CBS 101740 / IMI 381727 / IBT 21946)	3	3	12.198	13.1334	-0.935392	0.00204536
A0A1L9UA98	Fibronectin type III-like domain-containing protein	Aspergillus brasiliensis (strain CBS 101740 / IMI 381727 / IBT 21946)	3	3	11.3218	14.7237	-3.40189	1.20818e-06
A0A1L9UBN9	Alpha-L-arabinofuranosidase	Aspergillus brasiliensis (strain CBS 101740 / IMI 381727 / IBT 21946)	3	3	13.3278	14.8753	-1.54756	0.00262788
A0A1L9UCJ5	FAD/NAD(P)-binding domain-containing protein	Aspergillus brasiliensis (strain CBS 101740 / IMI 381727 / IBT 21946)	3	3	13.2716	15.0461	-1.77449	0.00547464
A0A1L9ULD7	Subtilisin-like protease	Aspergillus brasiliensis (strain CBS 101740 / IMI 381727 / IBT 21946)	3	3	13.8007	14.1493	-0.348629	0.0471697
A0A1L9UQ95	Alpha-1,2-mannosidase	Aspergillus brasiliensis (strain CBS 101740 / IMI 381727 / IBT 21946)	2	3	10.828	12.1916	-1.36361	0.02897
A0A1L9UQW5	Isomerase YbhE	Aspergillus brasiliensis (strain CBS 101740 / IMI 381727 / IBT 21946)	3	3	13.9177	14.8059	-0.888214	0.0111969
A0A1L9URL0	Laccase	Aspergillus brasiliensis (strain CBS 101740 / IMI 381727 / IBT 21946)	3	3	12.2883	13.3121	-1.02381	0.0058263
A0A1L9URU0	Endo-beta-1,4-mannanase F	Aspergillus brasiliensis (strain CBS 101740 / IMI 381727 / IBT 21946)	3	3	12.725	15.3443	-2.61934	0.0100523
A0A1L9US22	Beta-galactosidase	Aspergillus brasiliensis (strain CBS 101740 / IMI 381727 / IBT 21946)	3	3	11.6896	14.0413	-2.35171	3.75572e-05
A0A1L9US27	Pectate lyase superfamily protein domain-containing protein	Aspergillus brasiliensis (strain CBS 101740 / IMI 381727 / IBT 21946)	3	3	14.141	15.1578	-1.01681	0.00286126
A0A1L9US68	Glucanase	Aspergillus brasiliensis (strain CBS 101740 / IMI 381727 / IBT 21946)	3	3	15.5224	16.7834	-1.26099	0.0336284
A0A1L9UUP3	Catalase	Aspergillus brasiliensis (strain CBS 101740 / IMI 381727 / IBT 21946)	3	3	15.4938	16.9135	-1.41966	0.000153118
A0A1L9UUR6	Endo-1,4-beta-xylanase	Aspergillus brasiliensis (strain CBS 101740 / IMI 381727 / IBT 21946)	3	3	9.51525	12.5705	-3.05528	0.00786814
A0A1L9UVD0	Beta-glucuronidase C-terminal domain-containing protein	Aspergillus brasiliensis (strain CBS 101740 / IMI 381727 / IBT 21946)	3	3	11.5801	13.2562	-1.67612	0.00157301
A0A1L9UWF1	Carboxylic ester hydrolase	Aspergillus brasiliensis (strain CBS 101740 / IMI 381727 / IBT 21946)	3	3	11.8165	12.9739	-1.15737	0.0199949
A0A1L9UWM7	chitinase	Aspergillus brasiliensis (strain CBS 101740 / IMI 381727 / IBT 21946)	3	3	14.4749	15.5001	-1.02516	0.00848413
A0A1L9UYB0	Amidase domain-containing protein	Aspergillus brasiliensis (strain CBS 101740 / IMI 381727 / IBT 21946)	3	3	11.9951	12.9882	-0.993122	0.0168382
A0A1L9UYW0	Rhamnogalacturonate lyase	Aspergillus brasiliensis (strain CBS 101740 / IMI 381727 / IBT 21946)	1	3	8.829	13.6456	-4.81663	0.00177177
A0A1L9UZ64	Peptidase S53 domain-containing protein	Aspergillus brasiliensis (strain CBS 101740 / IMI 381727 / IBT 21946)	3	3	14.0899	16.1608	-2.07094	3.20323e-06
A0A1L9V053	Alpha-glucuronidase	Aspergillus brasiliensis (strain CBS 101740 / IMI 381727 / IBT 21946)	3	3	13.2773	14.5663	-1.28898	0.0415081
A0A1L9V168	Uncharacterized protein	Aspergillus brasiliensis (strain CBS 101740 / IMI 381727 / IBT 21946)	3	3	12.3547	13.4252	-1.07054	0.00523648
A0A1L9V1Y8	beta-glucosidase	Aspergillus brasiliensis (strain CBS 101740 / IMI 381727 / IBT 21946)	3	3	11.8933	13.68	-1.78669	0.00368661
