# Supplementary material for: Exploring the Synergistic Secretome: Insights from Co-Cultivation of Aspergillus brasiliensis and Trichoderma reesei RUT-C30
Source: J Fungi (Basel). 2024 Sep 28;10(10):677. doi: 10.3390/jof10100677 (PMC11509050; doi:10.3390/jof10100677)
Supplement: Supplementary file 1 [file jof-10-00677-s001.zip › Supplementary table S3. .xlsx]

## Sheet: Planilha1
Supplementary table S3. String overrepresentation analysis of regulated proteins between different times of Trichoderma reesei RUT-C30 inoculum in the co-culture. The proteins considered as regulated was those that presented ANOVA p-value < 0.05 between conditions AB+TR and AB+TR (24 h).
#category	term ID	term description	observed gene count	background gene count	strength	false discovery rate	matching proteins in your network (IDs)	matching proteins in your network (labels)	Regulation_AC_vs_AC_24h
GO Process	GO:0005976	Polysaccharide metabolic process	16	196	1.48	1.54e-16	767769.A0A1L9U6P8,767769.A0A1L9U6Q8,767769.A0A1L9U7T1,767769.A0A1L9U872,767769.A0A1L9U8A1,767769.A0A1L9U9M8,767769.A0A1L9UA98,767769.A0A1L9UBN9,767769.A0A1L9URU0,767769.A0A1L9US22,767769.A0A1L9US68,767769.A0A1L9UUR6,767769.A0A1L9UWM7,767769.A0A1L9UYW0,767769.A0A1L9V053,767769.A0A1L9V1Y8	A0A1L9U6P8,A0A1L9U6Q8,A0A1L9U7T1,A0A1L9U872,A0A1L9U8A1,A0A1L9U9M8,A0A1L9UA98,A0A1L9UBN9,A0A1L9URU0,A0A1L9US22,A0A1L9US68,A0A1L9UUR6,A0A1L9UWM7,A0A1L9UYW0,aguA,A0A1L9V1Y8	Down-regulated
GO Process	GO:0000272	Polysaccharide catabolic process	15	158	1.55	1.79e-16	767769.A0A1L9U6P8,767769.A0A1L9U6Q8,767769.A0A1L9U7T1,767769.A0A1L9U8A1,767769.A0A1L9U9M8,767769.A0A1L9UA98,767769.A0A1L9UBN9,767769.A0A1L9URU0,767769.A0A1L9US22,767769.A0A1L9US68,767769.A0A1L9UUR6,767769.A0A1L9UWM7,767769.A0A1L9UYW0,767769.A0A1L9V053,767769.A0A1L9V1Y8	A0A1L9U6P8,A0A1L9U6Q8,A0A1L9U7T1,A0A1L9U8A1,A0A1L9U9M8,A0A1L9UA98,A0A1L9UBN9,A0A1L9URU0,A0A1L9US22,A0A1L9US68,A0A1L9UUR6,A0A1L9UWM7,A0A1L9UYW0,aguA,A0A1L9V1Y8	Down-regulated
GO Process	GO:0016052	Carbohydrate catabolic process	16	243	1.39	1.32e-15	767769.A0A1L9U688,767769.A0A1L9U6P8,767769.A0A1L9U6Q8,767769.A0A1L9U7T1,767769.A0A1L9U8A1,767769.A0A1L9U9M8,767769.A0A1L9UA98,767769.A0A1L9UBN9,767769.A0A1L9URU0,767769.A0A1L9US22,767769.A0A1L9US68,767769.A0A1L9UUR6,767769.A0A1L9UWM7,767769.A0A1L9UYW0,767769.A0A1L9V053,767769.A0A1L9V1Y8	A0A1L9U688,A0A1L9U6P8,A0A1L9U6Q8,A0A1L9U7T1,A0A1L9U8A1,A0A1L9U9M8,A0A1L9UA98,A0A1L9UBN9,A0A1L9URU0,A0A1L9US22,A0A1L9US68,A0A1L9UUR6,A0A1L9UWM7,A0A1L9UYW0,aguA,A0A1L9V1Y8	Down-regulated
GO Process	GO:0005975	Carbohydrate metabolic process	18	475	1.15	4.26e-14	767769.A0A1L9U688,767769.A0A1L9U6P8,767769.A0A1L9U6Q8,767769.A0A1L9U7T1,767769.A0A1L9U872,767769.A0A1L9U8A1,767769.A0A1L9U9M8,767769.A0A1L9UA98,767769.A0A1L9UBN9,767769.A0A1L9UQW5,767769.A0A1L9URU0,767769.A0A1L9US22,767769.A0A1L9US68,767769.A0A1L9UUR6,767769.A0A1L9UWM7,767769.A0A1L9UYW0,767769.A0A1L9V053,767769.A0A1L9V1Y8	A0A1L9U688,A0A1L9U6P8,A0A1L9U6Q8,A0A1L9U7T1,A0A1L9U872,A0A1L9U8A1,A0A1L9U9M8,A0A1L9UA98,A0A1L9UBN9,A0A1L9UQW5,A0A1L9URU0,A0A1L9US22,A0A1L9US68,A0A1L9UUR6,A0A1L9UWM7,A0A1L9UYW0,aguA,A0A1L9V1Y8	Down-regulated
GO Process	GO:0044264	Cellular polysaccharide metabolic process	12	117	1.58	2.64e-13	767769.A0A1L9U6P8,767769.A0A1L9U6Q8,767769.A0A1L9U7T1,767769.A0A1L9U872,767769.A0A1L9U9M8,767769.A0A1L9UA98,767769.A0A1L9UBN9,767769.A0A1L9URU0,767769.A0A1L9US68,767769.A0A1L9UUR6,767769.A0A1L9V053,767769.A0A1L9V1Y8	A0A1L9U6P8,A0A1L9U6Q8,A0A1L9U7T1,A0A1L9U872,A0A1L9U9M8,A0A1L9UA98,A0A1L9UBN9,A0A1L9URU0,A0A1L9US68,A0A1L9UUR6,aguA,A0A1L9V1Y8	Down-regulated
GO Process	GO:0010383	Cell wall polysaccharide metabolic process	8	53	1.75	1.38e-09	767769.A0A1L9U6P8,767769.A0A1L9U6Q8,767769.A0A1L9U872,767769.A0A1L9U9M8,767769.A0A1L9UA98,767769.A0A1L9UBN9,767769.A0A1L9UUR6,767769.A0A1L9V053	A0A1L9U6P8,A0A1L9U6Q8,A0A1L9U872,A0A1L9U9M8,A0A1L9UA98,A0A1L9UBN9,A0A1L9UUR6,aguA	Down-regulated
GO Process	GO:0009056	Catabolic process	18	1022	0.82	5.8e-09	767769.A0A1L9U688,767769.A0A1L9U6P8,767769.A0A1L9U6Q8,767769.A0A1L9U7T1,767769.A0A1L9U8A1,767769.A0A1L9U9M8,767769.A0A1L9UA98,767769.A0A1L9UBN9,767769.A0A1L9URU0,767769.A0A1L9US22,767769.A0A1L9US68,767769.A0A1L9UUP3,767769.A0A1L9UUR6,767769.A0A1L9UWF1,767769.A0A1L9UWM7,767769.A0A1L9UYW0,767769.A0A1L9V053,767769.A0A1L9V1Y8	A0A1L9U688,A0A1L9U6P8,A0A1L9U6Q8,A0A1L9U7T1,A0A1L9U8A1,A0A1L9U9M8,A0A1L9UA98,A0A1L9UBN9,A0A1L9URU0,A0A1L9US22,A0A1L9US68,A0A1L9UUP3,A0A1L9UUR6,A0A1L9UWF1,A0A1L9UWM7,A0A1L9UYW0,aguA,A0A1L9V1Y8	Down-regulated
GO Process	GO:0045493	Xylan catabolic process	7	36	1.86	5.8e-09	767769.A0A1L9U6P8,767769.A0A1L9U6Q8,767769.A0A1L9U9M8,767769.A0A1L9UA98,767769.A0A1L9UBN9,767769.A0A1L9UUR6,767769.A0A1L9V053	A0A1L9U6P8,A0A1L9U6Q8,A0A1L9U9M8,A0A1L9UA98,A0A1L9UBN9,A0A1L9UUR6,aguA	Down-regulated
GO Process	GO:0071554	Cell wall organization or biogenesis	10	198	1.27	2.55e-08	767769.A0A1L9U6P8,767769.A0A1L9U6Q8,767769.A0A1L9U872,767769.A0A1L9U8A1,767769.A0A1L9U9M8,767769.A0A1L9UA98,767769.A0A1L9UBN9,767769.A0A1L9UUR6,767769.A0A1L9UYW0,767769.A0A1L9V053	A0A1L9U6P8,A0A1L9U6Q8,A0A1L9U872,A0A1L9U8A1,A0A1L9U9M8,A0A1L9UA98,A0A1L9UBN9,A0A1L9UUR6,A0A1L9UYW0,aguA	Down-regulated
GO Process	GO:0051273	Beta-glucan metabolic process	6	46	1.68	8.95e-07	767769.A0A1L9U6P8,767769.A0A1L9U7T1,767769.A0A1L9U872,767769.A0A1L9URU0,767769.A0A1L9US68,767769.A0A1L9V1Y8	A0A1L9U6P8,A0A1L9U7T1,A0A1L9U872,A0A1L9URU0,A0A1L9US68,A0A1L9V1Y8	Down-regulated
GO Process	GO:0008152	Metabolic process	31	5278	0.34	1.07e-06	767769.A0A1L9U688,767769.A0A1L9U6P8,767769.A0A1L9U6Q8,767769.A0A1L9U702,767769.A0A1L9U7T1,767769.A0A1L9U7T6,767769.A0A1L9U872,767769.A0A1L9U8A1,767769.A0A1L9U8G6,767769.A0A1L9U9M8,767769.A0A1L9UA12,767769.A0A1L9UA98,767769.A0A1L9UBN9,767769.A0A1L9UCJ5,767769.A0A1L9ULD7,767769.A0A1L9UQ95,767769.A0A1L9UQW5,767769.A0A1L9URL0,767769.A0A1L9URU0,767769.A0A1L9US22,767769.A0A1L9US27,767769.A0A1L9US68,767…	A0A1L9U688,A0A1L9U6P8,A0A1L9U6Q8,A0A1L9U702,A0A1L9U7T1,A0A1L9U7T6,A0A1L9U872,A0A1L9U8A1,A0A1L9U8G6,A0A1L9U9M8,A0A1L9UA12,A0A1L9UA98,A0A1L9UBN9,A0A1L9UCJ5,A0A1L9ULD7,A0A1L9UQ95,A0A1L9UQW5,A0A1L9URL0,A0A1L9URU0,A0A1L9US22,A0A1L9US27,A0A1L9US68,A0A1L9UUP3,A0A1L9UUR6,A0A1L9UWF1,A0A1L9UWM7,A0A1L9UYB0,A0A1L9UYW0,A0A1L9UZ64,aguA,A0A1L9V1Y8	Down-regulated
GO Process	GO:0044248	Cellular catabolic process	13	759	0.8	7.25e-06	767769.A0A1L9U6P8,767769.A0A1L9U6Q8,767769.A0A1L9U7T1,767769.A0A1L9U9M8,767769.A0A1L9UA98,767769.A0A1L9UBN9,767769.A0A1L9URU0,767769.A0A1L9US68,767769.A0A1L9UUP3,767769.A0A1L9UUR6,767769.A0A1L9UWF1,767769.A0A1L9V053,767769.A0A1L9V1Y8	A0A1L9U6P8,A0A1L9U6Q8,A0A1L9U7T1,A0A1L9U9M8,A0A1L9UA98,A0A1L9UBN9,A0A1L9URU0,A0A1L9US68,A0A1L9UUP3,A0A1L9UUR6,A0A1L9UWF1,aguA,A0A1L9V1Y8	Down-regulated
GO Process	GO:0030245	Cellulose catabolic process	5	37	1.7	1.29e-05	767769.A0A1L9U6P8,767769.A0A1L9U7T1,767769.A0A1L9URU0,767769.A0A1L9US68,767769.A0A1L9V1Y8	A0A1L9U6P8,A0A1L9U7T1,A0A1L9URU0,A0A1L9US68,A0A1L9V1Y8	Down-regulated
GO Process	GO:0043170	Macromolecule metabolic process	20	2372	0.5	4.34e-05	767769.A0A1L9U6P8,767769.A0A1L9U6Q8,767769.A0A1L9U702,767769.A0A1L9U7T1,767769.A0A1L9U872,767769.A0A1L9U8A1,767769.A0A1L9U8G6,767769.A0A1L9U9M8,767769.A0A1L9UA98,767769.A0A1L9UBN9,767769.A0A1L9ULD7,767769.A0A1L9URU0,767769.A0A1L9US22,767769.A0A1L9US68,767769.A0A1L9UUR6,767769.A0A1L9UWM7,767769.A0A1L9UYW0,767769.A0A1L9UZ64,767769.A0A1L9V053,767769.A0A1L9V1Y8	A0A1L9U6P8,A0A1L9U6Q8,A0A1L9U702,A0A1L9U7T1,A0A1L9U872,A0A1L9U8A1,A0A1L9U8G6,A0A1L9U9M8,A0A1L9UA98,A0A1L9UBN9,A0A1L9ULD7,A0A1L9URU0,A0A1L9US22,A0A1L9US68,A0A1L9UUR6,A0A1L9UWM7,A0A1L9UYW0,A0A1L9UZ64,aguA,A0A1L9V1Y8	Down-regulated
GO Process	GO:0044238	Primary metabolic process	23	3585	0.38	0.00037	767769.A0A1L9U688,767769.A0A1L9U6P8,767769.A0A1L9U6Q8,767769.A0A1L9U702,767769.A0A1L9U7T1,767769.A0A1L9U872,767769.A0A1L9U8A1,767769.A0A1L9U8G6,767769.A0A1L9U9M8,767769.A0A1L9UA98,767769.A0A1L9UBN9,767769.A0A1L9ULD7,767769.A0A1L9UQW5,767769.A0A1L9URU0,767769.A0A1L9US22,767769.A0A1L9US68,767769.A0A1L9UUR6,767769.A0A1L9UWM7,767769.A0A1L9UYB0,767769.A0A1L9UYW0,767769.A0A1L9UZ64,767769.A0A1L9V053,767…	A0A1L9U688,A0A1L9U6P8,A0A1L9U6Q8,A0A1L9U702,A0A1L9U7T1,A0A1L9U872,A0A1L9U8A1,A0A1L9U8G6,A0A1L9U9M8,A0A1L9UA98,A0A1L9UBN9,A0A1L9ULD7,A0A1L9UQW5,A0A1L9URU0,A0A1L9US22,A0A1L9US68,A0A1L9UUR6,A0A1L9UWM7,A0A1L9UYB0,A0A1L9UYW0,A0A1L9UZ64,aguA,A0A1L9V1Y8	Down-regulated
GO Process	GO:0071704	Organic substance metabolic process	23	4045	0.32	0.0032	767769.A0A1L9U688,767769.A0A1L9U6P8,767769.A0A1L9U6Q8,767769.A0A1L9U702,767769.A0A1L9U7T1,767769.A0A1L9U872,767769.A0A1L9U8A1,767769.A0A1L9U8G6,767769.A0A1L9U9M8,767769.A0A1L9UA98,767769.A0A1L9UBN9,767769.A0A1L9ULD7,767769.A0A1L9UQW5,767769.A0A1L9URU0,767769.A0A1L9US22,767769.A0A1L9US68,767769.A0A1L9UUR6,767769.A0A1L9UWM7,767769.A0A1L9UYB0,767769.A0A1L9UYW0,767769.A0A1L9UZ64,767769.A0A1L9V053,767…	A0A1L9U688,A0A1L9U6P8,A0A1L9U6Q8,A0A1L9U702,A0A1L9U7T1,A0A1L9U872,A0A1L9U8A1,A0A1L9U8G6,A0A1L9U9M8,A0A1L9UA98,A0A1L9UBN9,A0A1L9ULD7,A0A1L9UQW5,A0A1L9URU0,A0A1L9US22,A0A1L9US68,A0A1L9UUR6,A0A1L9UWM7,A0A1L9UYB0,A0A1L9UYW0,A0A1L9UZ64,aguA,A0A1L9V1Y8	Down-regulated
GO Function	GO:0016798	Hydrolase activity, acting on glycosyl bonds	15	233	1.38	3.7e-14	767769.A0A1L9U688,767769.A0A1L9U7T1,767769.A0A1L9U9M8,767769.A0A1L9UA98,767769.A0A1L9UBN9,767769.A0A1L9UQ95,767769.A0A1L9URU0,767769.A0A1L9US22,767769.A0A1L9US27,767769.A0A1L9US68,767769.A0A1L9UUR6,767769.A0A1L9UVD0,767769.A0A1L9UWM7,767769.A0A1L9V053,767769.A0A1L9V1Y8	A0A1L9U688,A0A1L9U7T1,A0A1L9U9M8,A0A1L9UA98,A0A1L9UBN9,A0A1L9UQ95,A0A1L9URU0,A0A1L9US22,A0A1L9US27,A0A1L9US68,A0A1L9UUR6,A0A1L9UVD0,A0A1L9UWM7,aguA,A0A1L9V1Y8	Down-regulated
GO Function	GO:0004553	Hydrolase activity, hydrolyzing O-glycosyl compounds	14	209	1.4	1.62e-13	767769.A0A1L9U688,767769.A0A1L9U7T1,767769.A0A1L9U9M8,767769.A0A1L9UA98,767769.A0A1L9UBN9,767769.A0A1L9URU0,767769.A0A1L9US22,767769.A0A1L9US27,767769.A0A1L9US68,767769.A0A1L9UUR6,767769.A0A1L9UVD0,767769.A0A1L9UWM7,767769.A0A1L9V053,767769.A0A1L9V1Y8	A0A1L9U688,A0A1L9U7T1,A0A1L9U9M8,A0A1L9UA98,A0A1L9UBN9,A0A1L9URU0,A0A1L9US22,A0A1L9US27,A0A1L9US68,A0A1L9UUR6,A0A1L9UVD0,A0A1L9UWM7,aguA,A0A1L9V1Y8	Down-regulated
GO Function	GO:0016787	Hydrolase activity	25	1560	0.77	3.23e-13	767769.A0A1L9U688,767769.A0A1L9U6P8,767769.A0A1L9U6Q8,767769.A0A1L9U702,767769.A0A1L9U7T1,767769.A0A1L9U7T6,767769.A0A1L9U8G6,767769.A0A1L9U9M8,767769.A0A1L9UA98,767769.A0A1L9UBN9,767769.A0A1L9ULD7,767769.A0A1L9UQ95,767769.A0A1L9UQW5,767769.A0A1L9URU0,767769.A0A1L9US22,767769.A0A1L9US27,767769.A0A1L9US68,767769.A0A1L9UUR6,767769.A0A1L9UVD0,767769.A0A1L9UWF1,767769.A0A1L9UWM7,767769.A0A1L9UYB0,767…	A0A1L9U688,A0A1L9U6P8,A0A1L9U6Q8,A0A1L9U702,A0A1L9U7T1,A0A1L9U7T6,A0A1L9U8G6,A0A1L9U9M8,A0A1L9UA98,A0A1L9UBN9,A0A1L9ULD7,A0A1L9UQ95,A0A1L9UQW5,A0A1L9URU0,A0A1L9US22,A0A1L9US27,A0A1L9US68,A0A1L9UUR6,A0A1L9UVD0,A0A1L9UWF1,A0A1L9UWM7,A0A1L9UYB0,A0A1L9UZ64,aguA,A0A1L9V1Y8	Down-regulated
GO Function	GO:0003824	Catalytic activity	32	4546	0.42	2.04e-09	767769.A0A1L9U688,767769.A0A1L9U6P8,767769.A0A1L9U6Q8,767769.A0A1L9U702,767769.A0A1L9U7T1,767769.A0A1L9U7T6,767769.A0A1L9U872,767769.A0A1L9U8A1,767769.A0A1L9U8G6,767769.A0A1L9U9M8,767769.A0A1L9UA12,767769.A0A1L9UA98,767769.A0A1L9UBN9,767769.A0A1L9UCJ5,767769.A0A1L9ULD7,767769.A0A1L9UQ95,767769.A0A1L9UQW5,767769.A0A1L9URL0,767769.A0A1L9URU0,767769.A0A1L9US22,767769.A0A1L9US27,767769.A0A1L9US68,767…	A0A1L9U688,A0A1L9U6P8,A0A1L9U6Q8,A0A1L9U702,A0A1L9U7T1,A0A1L9U7T6,A0A1L9U872,A0A1L9U8A1,A0A1L9U8G6,A0A1L9U9M8,A0A1L9UA12,A0A1L9UA98,A0A1L9UBN9,A0A1L9UCJ5,A0A1L9ULD7,A0A1L9UQ95,A0A1L9UQW5,A0A1L9URL0,A0A1L9URU0,A0A1L9US22,A0A1L9US27,A0A1L9US68,A0A1L9UUP3,A0A1L9UUR6,A0A1L9UVD0,A0A1L9UWF1,A0A1L9UWM7,A0A1L9UYB0,A0A1L9UYW0,A0A1L9UZ64,aguA,A0A1L9V1Y8	Down-regulated
GO Function	GO:0097599	Xylanase activity	3	9	2.09	0.0012	767769.A0A1L9U9M8,767769.A0A1L9UA98,767769.A0A1L9UUR6	A0A1L9U9M8,A0A1L9UA98,A0A1L9UUR6	Down-regulated
GO Function	GO:0008236	Serine-type peptidase activity	4	54	1.44	0.0043	767769.A0A1L9U702,767769.A0A1L9U8G6,767769.A0A1L9ULD7,767769.A0A1L9UZ64	A0A1L9U702,A0A1L9U8G6,A0A1L9ULD7,A0A1L9UZ64	Down-regulated
GO Function	GO:0030246	Carbohydrate binding	4	56	1.42	0.0043	767769.A0A1L9U7T1,767769.A0A1L9UQ95,767769.A0A1L9US68,767769.A0A1L9UYW0	A0A1L9U7T1,A0A1L9UQ95,A0A1L9US68,A0A1L9UYW0	Down-regulated
GO Function	GO:0016162	Cellulose 1,4-beta-cellobiosidase activity	2	4	2.27	0.0179	767769.A0A1L9U7T1,767769.A0A1L9US68	A0A1L9U7T1,A0A1L9US68	Down-regulated
GO Function	GO:0031176	endo-1,4-beta-xylanase activity	2	7	2.03	0.0386	767769.A0A1L9U9M8,767769.A0A1L9UUR6	A0A1L9U9M8,A0A1L9UUR6	Down-regulated
GO Component	GO:0005576	Extracellular region	22	377	1.34	2.37e-22	767769.A0A1L9U6P8,767769.A0A1L9U6Q8,767769.A0A1L9U702,767769.A0A1L9U7T1,767769.A0A1L9U8A1,767769.A0A1L9U9M8,767769.A0A1L9UA98,767769.A0A1L9UBN9,767769.A0A1L9ULD7,767769.A0A1L9UQ95,767769.A0A1L9URU0,767769.A0A1L9US22,767769.A0A1L9US27,767769.A0A1L9US68,767769.A0A1L9UUR6,767769.A0A1L9UVD0,767769.A0A1L9UWF1,767769.A0A1L9UWM7,767769.A0A1L9UYW0,767769.A0A1L9UZ64,767769.A0A1L9V053,767769.A0A1L9V1Y8	A0A1L9U6P8,A0A1L9U6Q8,A0A1L9U702,A0A1L9U7T1,A0A1L9U8A1,A0A1L9U9M8,A0A1L9UA98,A0A1L9UBN9,A0A1L9ULD7,A0A1L9UQ95,A0A1L9URU0,A0A1L9US22,A0A1L9US27,A0A1L9US68,A0A1L9UUR6,A0A1L9UVD0,A0A1L9UWF1,A0A1L9UWM7,A0A1L9UYW0,A0A1L9UZ64,aguA,A0A1L9V1Y8	Down-regulated
GO Component	GO:0110165	Cellular anatomical entity	32	7693	0.19	0.0113	767769.A0A1L9U688,767769.A0A1L9U6P8,767769.A0A1L9U6Q8,767769.A0A1L9U702,767769.A0A1L9U7T1,767769.A0A1L9U7T6,767769.A0A1L9U872,767769.A0A1L9U8A1,767769.A0A1L9U8G6,767769.A0A1L9U9M8,767769.A0A1L9UA12,767769.A0A1L9UA98,767769.A0A1L9UBN9,767769.A0A1L9UCJ5,767769.A0A1L9ULD7,767769.A0A1L9UQ95,767769.A0A1L9UQW5,767769.A0A1L9URL0,767769.A0A1L9URU0,767769.A0A1L9US22,767769.A0A1L9US27,767769.A0A1L9US68,767…	A0A1L9U688,A0A1L9U6P8,A0A1L9U6Q8,A0A1L9U702,A0A1L9U7T1,A0A1L9U7T6,A0A1L9U872,A0A1L9U8A1,A0A1L9U8G6,A0A1L9U9M8,A0A1L9UA12,A0A1L9UA98,A0A1L9UBN9,A0A1L9UCJ5,A0A1L9ULD7,A0A1L9UQ95,A0A1L9UQW5,A0A1L9URL0,A0A1L9URU0,A0A1L9US22,A0A1L9US27,A0A1L9US68,A0A1L9UUP3,A0A1L9UUR6,A0A1L9UVD0,A0A1L9UWF1,A0A1L9UWM7,A0A1L9UYB0,A0A1L9UYW0,A0A1L9UZ64,aguA,A0A1L9V1Y8	Down-regulated
STRING clusters	CL:10223	Hydrolase activity, hydrolyzing O-glycosyl compounds, and pectin metabolic process	16	174	1.53	1.37e-17	767769.A0A1L9U6P8,767769.A0A1L9U6Q8,767769.A0A1L9U7T1,767769.A0A1L9U8A1,767769.A0A1L9U9M8,767769.A0A1L9UA98,767769.A0A1L9UBN9,767769.A0A1L9URU0,767769.A0A1L9US22,767769.A0A1L9US27,767769.A0A1L9US68,767769.A0A1L9UUR6,767769.A0A1L9UWM7,767769.A0A1L9UYW0,767769.A0A1L9V053,767769.A0A1L9V1Y8	A0A1L9U6P8,A0A1L9U6Q8,A0A1L9U7T1,A0A1L9U8A1,A0A1L9U9M8,A0A1L9UA98,A0A1L9UBN9,A0A1L9URU0,A0A1L9US22,A0A1L9US27,A0A1L9US68,A0A1L9UUR6,A0A1L9UWM7,A0A1L9UYW0,aguA,A0A1L9V1Y8	Down-regulated
STRING clusters	CL:10404	Polysaccharide catabolic process, and L-fuconate dehydratase activity	9	71	1.67	4.67e-10	767769.A0A1L9U6P8,767769.A0A1L9U6Q8,767769.A0A1L9U8A1,767769.A0A1L9U9M8,767769.A0A1L9UBN9,767769.A0A1L9US22,767769.A0A1L9UUR6,767769.A0A1L9UYW0,767769.A0A1L9V053	A0A1L9U6P8,A0A1L9U6Q8,A0A1L9U8A1,A0A1L9U9M8,A0A1L9UBN9,A0A1L9US22,A0A1L9UUR6,A0A1L9UYW0,aguA	Down-regulated
STRING clusters	CL:10493	Mixed, incl. Xylan degradation, and acetylxylan esterase activity	6	11	2.31	1.39e-09	767769.A0A1L9U6P8,767769.A0A1L9U6Q8,767769.A0A1L9U9M8,767769.A0A1L9US22,767769.A0A1L9UUR6,767769.A0A1L9V053	A0A1L9U6P8,A0A1L9U6Q8,A0A1L9U9M8,A0A1L9US22,A0A1L9UUR6,aguA	Down-regulated
STRING clusters	CL:10229	Beta-glucosidase activity, and Cellulose degradation	6	34	1.82	2.76e-07	767769.A0A1L9U7T1,767769.A0A1L9UA98,767769.A0A1L9URU0,767769.A0A1L9US27,767769.A0A1L9US68,767769.A0A1L9V1Y8	A0A1L9U7T1,A0A1L9UA98,A0A1L9URU0,A0A1L9US27,A0A1L9US68,A0A1L9V1Y8	Down-regulated
STRING clusters	CL:10224	Starch and sucrose metabolism, and chitin binding	7	90	1.46	1.39e-06	767769.A0A1L9U7T1,767769.A0A1L9UA98,767769.A0A1L9URU0,767769.A0A1L9US27,767769.A0A1L9US68,767769.A0A1L9UWM7,767769.A0A1L9V1Y8	A0A1L9U7T1,A0A1L9UA98,A0A1L9URU0,A0A1L9US27,A0A1L9US68,A0A1L9UWM7,A0A1L9V1Y8	Down-regulated
STRING clusters	CL:10275	Cellulose degradation, and cellulase activity	4	11	2.13	1.12e-05	767769.A0A1L9U7T1,767769.A0A1L9UA98,767769.A0A1L9URU0,767769.A0A1L9US68	A0A1L9U7T1,A0A1L9UA98,A0A1L9URU0,A0A1L9US68	Down-regulated
STRING clusters	CL:10495	endo-1,4-beta-xylanase activity, and beta-galactosidase activity	3	5	2.35	0.00017	767769.A0A1L9U9M8,767769.A0A1L9US22,767769.A0A1L9UUR6	A0A1L9U9M8,A0A1L9US22,A0A1L9UUR6	Down-regulated
STRING clusters	CL:10279	Cellulose degradation, and xylan 1,4-beta-xylosidase activity	3	6	2.27	0.00024	767769.A0A1L9U7T1,767769.A0A1L9UA98,767769.A0A1L9US68	A0A1L9U7T1,A0A1L9UA98,A0A1L9US68	Down-regulated
STRING clusters	CL:10238	Glucan endo-1,3-beta-D-glucosidase activity, and alpha-1,4-glucosidase activity	2	5	2.17	0.0207	767769.A0A1L9US27,767769.A0A1L9V1Y8	A0A1L9US27,A0A1L9V1Y8	Down-regulated
STRING clusters	CL:10407	Pectin metabolic process, and arabinan catabolic process	3	35	1.5	0.0207	767769.A0A1L9U8A1,767769.A0A1L9UBN9,767769.A0A1L9UYW0	A0A1L9U8A1,A0A1L9UBN9,A0A1L9UYW0	Down-regulated
KEGG	map00500	Starch and sucrose metabolism	6	99	1.35	4.87e-05	767769.A0A1L9U7T1,767769.A0A1L9UA98,767769.A0A1L9URU0,767769.A0A1L9US27,767769.A0A1L9US68,767769.A0A1L9V1Y8	A0A1L9U7T1,A0A1L9UA98,A0A1L9URU0,A0A1L9US27,A0A1L9US68,A0A1L9V1Y8	Down-regulated
KEGG	map01100	Metabolic pathways	19	2877	0.39	0.0027	767769.A0A1L9U6P8,767769.A0A1L9U6Q8,767769.A0A1L9U7T1,767769.A0A1L9U7T6,767769.A0A1L9U8A1,767769.A0A1L9U9M8,767769.A0A1L9UA12,767769.A0A1L9UA98,767769.A0A1L9UBN9,767769.A0A1L9UQW5,767769.A0A1L9URL0,767769.A0A1L9URU0,767769.A0A1L9US22,767769.A0A1L9US27,767769.A0A1L9US68,767769.A0A1L9UUP3,767769.A0A1L9UWM7,767769.A0A1L9UYB0,767769.A0A1L9V1Y8	A0A1L9U6P8,A0A1L9U6Q8,A0A1L9U7T1,A0A1L9U7T6,A0A1L9U8A1,A0A1L9U9M8,A0A1L9UA12,A0A1L9UA98,A0A1L9UBN9,A0A1L9UQW5,A0A1L9URL0,A0A1L9URU0,A0A1L9US22,A0A1L9US27,A0A1L9US68,A0A1L9UUP3,A0A1L9UWM7,A0A1L9UYB0,A0A1L9V1Y8	Down-regulated
UniProt Keywords	KW-0732	Signal	30	810	1.14	7.05e-29	767769.A0A1L9U688,767769.A0A1L9U6P8,767769.A0A1L9U6Q8,767769.A0A1L9U7T1,767769.A0A1L9U7T6,767769.A0A1L9U872,767769.A0A1L9U888,767769.A0A1L9U8A1,767769.A0A1L9U8G6,767769.A0A1L9U9M8,767769.A0A1L9UA12,767769.A0A1L9UA98,767769.A0A1L9UBN9,767769.A0A1L9UCJ5,767769.A0A1L9ULD7,767769.A0A1L9UQ95,767769.A0A1L9UQW5,767769.A0A1L9URL0,767769.A0A1L9URU0,767769.A0A1L9US22,767769.A0A1L9US27,767769.A0A1L9US68,767…	A0A1L9U688,A0A1L9U6P8,A0A1L9U6Q8,A0A1L9U7T1,A0A1L9U7T6,A0A1L9U872,A0A1L9U888,A0A1L9U8A1,A0A1L9U8G6,A0A1L9U9M8,A0A1L9UA12,A0A1L9UA98,A0A1L9UBN9,A0A1L9UCJ5,A0A1L9ULD7,A0A1L9UQ95,A0A1L9UQW5,A0A1L9URL0,A0A1L9URU0,A0A1L9US22,A0A1L9US27,A0A1L9US68,A0A1L9UUR6,A0A1L9UVD0,A0A1L9UWF1,A0A1L9UYB0,A0A1L9UYW0,A0A1L9UZ64,aguA,A0A1L9V168	Down-regulated
UniProt Keywords	KW-0624	Polysaccharide degradation	8	37	1.9	2.86e-11	767769.A0A1L9U7T1,767769.A0A1L9U8A1,767769.A0A1L9U9M8,767769.A0A1L9US68,767769.A0A1L9UUR6,767769.A0A1L9UYW0,767769.A0A1L9V053,767769.A0A1L9V1Y8	A0A1L9U7T1,A0A1L9U8A1,A0A1L9U9M8,A0A1L9US68,A0A1L9UUR6,A0A1L9UYW0,aguA,A0A1L9V1Y8	Down-regulated
UniProt Keywords	KW-0378	Hydrolase	16	568	1.02	3.32e-11	767769.A0A1L9U6Q8,767769.A0A1L9U7T1,767769.A0A1L9U888,767769.A0A1L9U9M8,767769.A0A1L9UA98,767769.A0A1L9ULD7,767769.A0A1L9URU0,767769.A0A1L9US22,767769.A0A1L9US68,767769.A0A1L9UUR6,767769.A0A1L9UWF1,767769.A0A1L9UWM7,767769.A0A1L9UZ64,767769.A0A1L9V053,767769.A0A1L9V168,767769.A0A1L9V1Y8	A0A1L9U6Q8,A0A1L9U7T1,A0A1L9U888,A0A1L9U9M8,A0A1L9UA98,A0A1L9ULD7,A0A1L9URU0,A0A1L9US22,A0A1L9US68,A0A1L9UUR6,A0A1L9UWF1,A0A1L9UWM7,A0A1L9UZ64,aguA,A0A1L9V168,A0A1L9V1Y8	Down-regulated
UniProt Keywords	KW-0326	Glycosidase	10	123	1.48	6.41e-11	767769.A0A1L9U7T1,767769.A0A1L9U9M8,767769.A0A1L9URU0,767769.A0A1L9US22,767769.A0A1L9US68,767769.A0A1L9UUR6,767769.A0A1L9UWM7,767769.A0A1L9V053,767769.A0A1L9V168,767769.A0A1L9V1Y8	A0A1L9U7T1,A0A1L9U9M8,A0A1L9URU0,A0A1L9US22,A0A1L9US68,A0A1L9UUR6,A0A1L9UWM7,aguA,A0A1L9V168,A0A1L9V1Y8	Down-regulated
UniProt Keywords	KW-0964	Secreted	4	31	1.68	8.86e-05	767769.A0A1L9U8A1,767769.A0A1L9UUR6,767769.A0A1L9UYW0,767769.A0A1L9V053	A0A1L9U8A1,A0A1L9UUR6,A0A1L9UYW0,aguA	Down-regulated
UniProt Keywords	KW-0858	Xylan degradation	3	9	2.09	0.00014	767769.A0A1L9U9M8,767769.A0A1L9UUR6,767769.A0A1L9V053	A0A1L9U9M8,A0A1L9UUR6,aguA	Down-regulated
UniProt Keywords	KW-0136	Cellulose degradation	2	4	2.27	0.0032	767769.A0A1L9U7T1,767769.A0A1L9US68	A0A1L9U7T1,A0A1L9US68	Down-regulated
UniProt Keywords	KW-0720	Serine protease	2	12	1.79	0.0171	767769.A0A1L9ULD7,767769.A0A1L9UZ64	A0A1L9ULD7,A0A1L9UZ64	Down-regulated
UniProt Keywords	KW-0325	Glycoprotein	2	14	1.72	0.0203	767769.A0A1L9U872,767769.A0A1L9V053	A0A1L9U872,aguA	Down-regulated
GO Process	GO:0000272	Polysaccharide catabolic process	6	77	1.49	0.00012	51453.EGR44723,51453.EGR45030,51453.EGR45804,51453.EGR46300,51453.EGR47596,51453.EGR52435	EGR44723,xln2,chi18-5,Alpha-N-arabinofuranosidase,cel74a,Endopolygalacturonase	Up-regulated
GO Process	GO:0005975	Carbohydrate metabolic process	9	308	1.06	0.00012	51453.EGR44723,51453.EGR45030,51453.EGR45804,51453.EGR46300,51453.EGR47596,51453.EGR49559,51453.EGR50932,51453.EGR51161,51453.EGR52435	EGR44723,xln2,chi18-5,Alpha-N-arabinofuranosidase,cel74a,EGR49559,EGR50932,EGR51161,Endopolygalacturonase	Up-regulated
GO Process	GO:1901575	Organic substance catabolic process	10	695	0.76	0.0022	51453.EGR44214,51453.EGR44723,51453.EGR45030,51453.EGR45804,51453.EGR46300,51453.EGR47244,51453.EGR47596,51453.EGR49266,51453.EGR50198,51453.EGR52435	EGR44214,EGR44723,xln2,chi18-5,Alpha-N-arabinofuranosidase,EGR47244,cel74a,EGR49266,EGR50198,Endopolygalacturonase	Up-regulated
GO Process	GO:0009057	Macromolecule catabolic process	7	368	0.88	0.0126	51453.EGR44723,51453.EGR45030,51453.EGR45804,51453.EGR46300,51453.EGR47596,51453.EGR49266,51453.EGR52435	EGR44723,xln2,chi18-5,Alpha-N-arabinofuranosidase,cel74a,EGR49266,Endopolygalacturonase	Up-regulated
GO Function	GO:0004553	Hydrolase activity, hydrolyzing O-glycosyl compounds	8	145	1.34	2.83e-06	51453.EGR44723,51453.EGR45030,51453.EGR45804,51453.EGR46300,51453.EGR47596,51453.EGR49559,51453.EGR51161,51453.EGR52435	EGR44723,xln2,chi18-5,Alpha-N-arabinofuranosidase,cel74a,EGR49559,EGR51161,Endopolygalacturonase	Up-regulated
GO Function	GO:0016787	Hydrolase activity	13	1241	0.62	0.0008	51453.EGR44214,51453.EGR44723,51453.EGR45030,51453.EGR45804,51453.EGR46300,51453.EGR47244,51453.EGR47596,51453.EGR49266,51453.EGR49559,51453.EGR50198,51453.EGR50745,51453.EGR51161,51453.EGR52435	EGR44214,EGR44723,xln2,chi18-5,Alpha-N-arabinofuranosidase,EGR47244,cel74a,EGR49266,EGR49559,EGR50198,EGR50745,EGR51161,Endopolygalacturonase	Up-regulated
GO Component	GO:0005576	Extracellular region	13	266	1.29	1.07e-11	51453.EGR44107,51453.EGR44214,51453.EGR44723,51453.EGR45030,51453.EGR45804,51453.EGR46300,51453.EGR47244,51453.EGR47596,51453.EGR49266,51453.EGR50932,51453.EGR51161,51453.EGR52046,51453.EGR52435	cro1,EGR44214,EGR44723,xln2,chi18-5,Alpha-N-arabinofuranosidase,EGR47244,cel74a,EGR49266,EGR50932,EGR51161,EGR52046,Endopolygalacturonase	Up-regulated
STRING clusters	CL:11680	Hydrolase activity, hydrolyzing O-glycosyl compounds, and chitin binding	9	115	1.49	1.15e-08	51453.EGR44361,51453.EGR44723,51453.EGR45030,51453.EGR45804,51453.EGR46300,51453.EGR47596,51453.EGR49559,51453.EGR51161,51453.EGR52435	EGR44361,EGR44723,xln2,chi18-5,Alpha-N-arabinofuranosidase,cel74a,EGR49559,EGR51161,Endopolygalacturonase	Up-regulated
STRING clusters	CL:11682	Hydrolase activity, hydrolyzing O-glycosyl compounds, and chitin binding	7	77	1.56	2.21e-07	51453.EGR44361,51453.EGR44723,51453.EGR45030,51453.EGR45804,51453.EGR47596,51453.EGR49559,51453.EGR51161	EGR44361,EGR44723,xln2,chi18-5,cel74a,EGR49559,EGR51161	Up-regulated
STRING clusters	CL:11763	Starch and sucrose metabolism, and endo-1,4-beta-xylanase activity	4	34	1.67	0.00038	51453.EGR44361,51453.EGR45030,51453.EGR47596,51453.EGR49559	EGR44361,xln2,cel74a,EGR49559	Up-regulated
STRING clusters	CL:11807	Mixed, incl. endo-1,4-beta-xylanase activity, and cellulose binding	3	12	2	0.00098	51453.EGR44361,51453.EGR45030,51453.EGR47596	EGR44361,xln2,cel74a	Up-regulated
STRING clusters	CL:11821	Xyloglucan-specific exo-beta-1,4-glucanase activity, and Glycosyl hydrolases family 16	2	5	2.2	0.0179	51453.EGR44361,51453.EGR47596	EGR44361,cel74a	Up-regulated
STRING clusters	CL:11683	Mixed, incl. chitin binding, and Glycosphingolipid biosynthesis - globo and isoglobo series	3	40	1.47	0.0208	51453.EGR44723,51453.EGR45804,51453.EGR51161	EGR44723,chi18-5,EGR51161	Up-regulated
STRING clusters	CL:11734	Glycoside hydrolase family 27/36, conserved site, and alpha-1,4-glucosidase activity	2	6	2.12	0.0208	51453.EGR44723,51453.EGR51161	EGR44723,EGR51161	Up-regulated
KEGG	map00600	Sphingolipid metabolism	3	26	1.66	0.0059	51453.EGR44723,51453.EGR47244,51453.EGR51161	EGR44723,EGR47244,EGR51161	Up-regulated
KEGG	map00603	Glycosphingolipid biosynthesis - globo and isoglobo series	2	10	1.9	0.0238	51453.EGR44723,51453.EGR51161	EGR44723,EGR51161	Up-regulated
KEGG	map00052	Galactose metabolism	2	19	1.62	0.0499	51453.EGR44723,51453.EGR51161	EGR44723,EGR51161	Up-regulated
KEGG	map01100	Metabolic pathways	8	943	0.53	0.0499	51453.EGR44723,51453.EGR45804,51453.EGR46300,51453.EGR47244,51453.EGR48598,51453.EGR49559,51453.EGR51161,51453.EGR52435	EGR44723,chi18-5,Alpha-N-arabinofuranosidase,EGR47244,EGR48598,EGR49559,EGR51161,Endopolygalacturonase	Up-regulated
UniProt Keywords	KW-0732	Signal	16	723	0.94	9.88e-11	51453.EGR44107,51453.EGR44212,51453.EGR44214,51453.EGR44723,51453.EGR45030,51453.EGR45804,51453.EGR46300,51453.EGR47244,51453.EGR47596,51453.EGR47782,51453.EGR50745,51453.EGR50932,51453.EGR51161,51453.EGR52046,51453.EGR52435,51453.EGR52913	cro1,EGR44212,EGR44214,EGR44723,xln2,chi18-5,Alpha-N-arabinofuranosidase,EGR47244,cel74a,pdi1,EGR50745,EGR50932,EGR51161,EGR52046,Endopolygalacturonase,axe2	Up-regulated
UniProt Keywords	KW-0378	Hydrolase	12	456	1.02	2.75e-08	51453.EGR44214,51453.EGR44361,51453.EGR44723,51453.EGR45030,51453.EGR45804,51453.EGR46300,51453.EGR47244,51453.EGR47596,51453.EGR49266,51453.EGR49559,51453.EGR51161,51453.EGR52435	EGR44214,EGR44361,EGR44723,xln2,chi18-5,Alpha-N-arabinofuranosidase,EGR47244,cel74a,EGR49266,EGR49559,EGR51161,Endopolygalacturonase	Up-regulated
UniProt Keywords	KW-0326	Glycosidase	7	83	1.52	1.23e-07	51453.EGR44723,51453.EGR45030,51453.EGR45804,51453.EGR47596,51453.EGR49559,51453.EGR51161,51453.EGR52435	EGR44723,xln2,chi18-5,cel74a,EGR49559,EGR51161,Endopolygalacturonase	Up-regulated
UniProt Keywords	KW-0624	Polysaccharide degradation	3	21	1.75	0.0016	51453.EGR45030,51453.EGR47596,51453.EGR49559	xln2,cel74a,EGR49559	Up-regulated
UniProt Keywords	KW-0964	Secreted	2	11	1.86	0.0186	51453.EGR45030,51453.EGR52435	xln2,Endopolygalacturonase	Up-regulated
UniProt Keywords	KW-0325	Glycoprotein	2	13	1.79	0.0214	51453.EGR45030,51453.EGR47596	xln2,cel74a	Up-regulated
